# Supplementary material for: Comparative Proteomic Analysis of Type 2 Diabetic versus Non-Diabetic Vitreous Fluids
Source: Life (Basel). 2024 Jul 16;14(7):883. doi: 10.3390/life14070883 (PMC11278183; doi:10.3390/life14070883)
Supplement: Supplementary file 1 [file life-14-00883-s001.zip]

Archive with 1 entries (1 files):
- life-3081556-supplementary.xlsx
