# Supplementary material for: Comparative Proteomic Analysis of Type 2 Diabetic versus Non-Diabetic Vitreous Fluids
Source: Life (Basel). 2024 Jul 16;14(7):883. doi: 10.3390/life14070883 (PMC11278183; doi:10.3390/life14070883)
Supplement: Supplementary file 1 [file life-14-00883-s001.zip › life-3081556-supplementary.xlsx]

## Sheet: Sheet1
Accession	Description	ΣCoverage	Σ# Proteins	Σ# Unique Peptides	Σ# Peptides	Σ# PSMs	Score A2	Coverage A2	# Peptides A2	# PSM A2	Score B2	Coverage B2	# Peptides B2	# PSM B2	Score C2	Coverage C2	# Peptides C2	# PSM C2	Score D2	Coverage D2	# Peptides D2	# PSM D2	Score E2	Coverage E2	# Peptides E2	# PSM E2	Score F2	Coverage F2	# Peptides F2	# PSM F2	Score G2	Coverage G2	# Peptides G2	# PSM G2	Score H2	Coverage H2	# Peptides H2	# PSM H2	Score I2	Coverage I2	# Peptides I2	# PSM I2	Score J2	Coverage J2	# Peptides J2	# PSM J2	Score K2	Coverage K2	# Peptides K2
P68871	Hemoglobin subunit beta OS=Homo sapiens OX=9606 GN=HBB PE=1 SV=2 - [HBB_HUMAN]	88.44	4	7	12	1614	913.9	88.44	12	307	7.3619	20.41	2	3	760.9	88.44	11	255	239.046	80.27	10	77	44.6217	64.63	7	15	17.6345	34.01	4	6	907.105	88.44	12	318		0			368.187	80.27	10	124	20.4434	29.93	4	8	1437.29	88.44	11
P53674	Beta-crystallin B1 OS=Homo sapiens OX=9606 GN=CRYBB1 PE=1 SV=2 - [CRBB1_HUMAN]	87.7	1	19	19	1243	738.123	85.32	17	249	517.728	75.79	15	177	2.49216	4.76	1	1	954.772	85.32	17	317	15.0563	21.03	4	5	2.09532	4.76	1	1	16.3919	26.59	5	6		0			1456.41	87.7	19	481	10.5309	15.87	3	4		0
P02768	Albumin OS=Homo sapiens OX=9606 GN=ALB PE=1 SV=2 - [ALBU_HUMAN]	84.07	1	67	67	75044	13136.3	74.22	50	4266	22493.4	77.34	55	7609	13527.9	73.56	49	4531	19586.8	80.79	57	6509	20367.4	80.62	60	6557	19024.5	80.13	59	6110	15316.1	80.13	57	5297	25740.8	80.79	60	8276	16609.1	77.5	54	5548	20482.1	82.59	62	6509	26081.8	79.64	59
P69905	Hemoglobin subunit alpha OS=Homo sapiens OX=9606 GN=HBA1 PE=1 SV=2 - [HBA_HUMAN]	83.8	2	9	9	1083	523.426	83.8	9	180	54.0808	30.28	4	20	437.167	64.08	8	144	243.586	41.55	5	79	119.217	41.55	5	42	74.8132	23.94	3	29	520.039	63.38	7	188	28.6267	23.94	3	11	217.865	61.97	6	75	71.2263	30.28	4	26	741.893	83.8	9
P10523	S-arrestin OS=Homo sapiens OX=9606 GN=SAG PE=1 SV=3 - [ARRS_HUMAN]	82.96	1	27	28	742	183.818	65.93	16	62		0			1198.43	77.53	27	404	47.927	32.59	8	17	17.8499	12.84	3	6	76.3617	37.04	9	26	2.709	3.7	1	1		0			318.389	78.52	23	110		0			328.532	69.88	21
P01834	Immunoglobulin kappa constant OS=Homo sapiens OX=9606 GN=IGKC PE=1 SV=2 - [IGKC_HUMAN]	82.24	1	2	8	3324	800.501	82.24	7	238	1311.01	82.24	8	410	601.568	82.24	7	169	1034.19	82.24	7	314	1268.46	82.24	7	351	809.741	82.24	7	241	763.095	80.37	6	239	756.395	82.24	7	229	695.178	82.24	7	210	1238.03	82.24	7	376	967.542	82.24	7
P02042	Hemoglobin subunit delta OS=Homo sapiens OX=9606 GN=HBD PE=1 SV=2 - [HBD_HUMAN]	79.59	4	5	10	499	308.163	49.66	7	104	2.43684	11.56	1	1	283.132	49.66	7	96	71.4055	33.33	5	23	17.5335	23.81	3	7	1.92072	6.12	1	1	231.357	79.59	10	82		0			91.4973	32.65	5	31	5.58629	12.93	2	3	449.255	66.67	9
P02787	Serotransferrin OS=Homo sapiens OX=9606 GN=TF PE=1 SV=3 - [TRFE_HUMAN]	76.93	1	48	48	15578	3783.02	69.91	42	1287	5140.03	70.2	43	1732	3017.53	62.46	40	1002	3183.73	62.46	40	1078	4060.9	66.91	43	1348	4333.69	64.18	42	1455	5011.23	64.76	42	1756	3871.15	63.75	42	1250	2806.47	63.47	41	925	3398.46	71.78	43	1103	3818	63.47	41
P0DOY2	Immunoglobulin lambda constant 2 OS=Homo sapiens OX=9606 GN=IGLC2 PE=1 SV=1 - [IGLC2_HUMAN]	74.53	4	2	5	948	241.29	65.09	4	78	271.323	65.09	4	99	182.827	74.53	5	58	241.518	74.53	5	78	173.868	65.09	4	56	231.654	74.53	5	76	228.56	65.09	4	72	258.31	65.09	4	85	273.305	65.09	4	86	299.493	74.53	5	99	278.588	74.53	5
P60174	Triosephosphate isomerase OS=Homo sapiens OX=9606 GN=TPI1 PE=1 SV=4 - [TPIS_HUMAN]	73.9	1	14	14	445	215.707	63.86	11	69	33.1497	35.34	5	10	510.978	73.9	14	158	50.6999	44.98	7	16	49.1707	49.4	8	15	100.478	55.42	10	30	24.9054	29.72	4	7		0			218.955	67.07	12	71	5.76296	15.26	2	2	198.736	58.23	10
P30086	Phosphatidylethanolamine-binding protein 1 OS=Homo sapiens OX=9606 GN=PEBP1 PE=1 SV=3 - [PEBP1_HUMAN]	73.8	1	10	10	198	139.346	73.8	10	47	9.75431	18.18	2	3	144.122	64.71	8	43	21.7865	27.81	3	6	26.3331	27.81	3	7	52.5475	57.22	6	17	14.874	19.79	3	5		0			114.914	64.71	8	34	9.22397	17.11	2	3	94.1915	59.89	6
P29762	Cellular retinoic acid-binding protein 1 OS=Homo sapiens OX=9606 GN=CRABP1 PE=1 SV=2 - [RABP1_HUMAN]	73.72	1	10	10	205	62.1996	62.04	7	23		0			240.188	73.72	9	87	6.02245	20.44	2	2		0			9.90383	14.6	2	4		0				0			89.8338	62.04	7	34		0			155.936	72.99	9
P02766	Transthyretin OS=Homo sapiens OX=9606 GN=TTR PE=1 SV=1 - [TTHY_HUMAN]	73.47	1	13	13	1035	279.822	69.39	9	75	287.733	69.39	9	83	347.509	69.39	10	102	277.451	69.39	9	78	436.525	73.47	10	117	530.365	69.39	12	147	379.419	69.39	10	113	164.446	69.39	9	45	235.337	69.39	9	70	285.327	69.39	9	74	146.887	65.31	10
P06733	Alpha-enolase OS=Homo sapiens OX=9606 GN=ENO1 PE=1 SV=2 - [ENOA_HUMAN]	71.89	1	19	23	1272	475.631	55.53	18	164	15.5803	14.98	4	5	1366.63	70.28	22	503	64.6548	31.8	11	27	60.6509	35.71	11	20	111.59	46.31	14	43	36.5311	14.98	5	13		0			551.536	55.53	18	213	5.57376	7.14	2	2	743.665	62.44	19
P43320	Beta-crystallin B2 OS=Homo sapiens OX=9606 GN=CRYBB2 PE=1 SV=2 - [CRBB2_HUMAN]	71.71	1	15	15	699	538.676	60	14	188	382.425	60	13	127		0			231.45	59.51	12	77	113.18	52.2	10	36	8.14772	15.61	2	3	68.7297	41.95	7	22	2.48338	5.85	1	1	661.099	71.71	15	224	31.6273	30.73	4	10	16.6187	23.41	3
Q06830	Peroxiredoxin-1 OS=Homo sapiens OX=9606 GN=PRDX1 PE=1 SV=1 - [PRDX1_HUMAN]	69.85	2	12	13	204	85.044	69.35	12	38		0			194.177	65.33	12	77	9.63877	9.05	2	5	2.97216	9.55	2	2	16.3921	14.57	3	8		0				0			83.1629	64.82	11	34		0			101.278	60.8	10
P07437	Tubulin beta chain OS=Homo sapiens OX=9606 GN=TUBB PE=1 SV=2 - [TBB5_HUMAN]	68.69	1	4	20	429	160.466	50.68	14	46	25.2656	22.3	6	8	661.392	68.69	20	212	43.9956	22.97	6	12	19.0481	11.26	3	5	74.3777	24.55	7	21	24.6591	11.26	3	7		0			158.385	45.95	14	46	4.2729	4.05	1	1	211.241	47.75	14
Q13885	Tubulin beta-2A chain OS=Homo sapiens OX=9606 GN=TUBB2A PE=1 SV=1 - [TBB2A_HUMAN]	68.54	1	1	20	426	160.042	44.49	13	46	23.5129	20.22	5	7	634.275	68.54	20	201	46.2745	26.07	7	13	19.0481	11.24	3	5	81.9171	28.31	8	24	24.6591	11.24	3	7		0			186.421	53.03	15	55	4.2729	4.04	1	1	193.77	44.27	14
Q9BVA1	Tubulin beta-2B chain OS=Homo sapiens OX=9606 GN=TUBB2B PE=1 SV=1 - [TBB2B_HUMAN]	68.54	1	1	20	416	153.033	44.49	13	44	23.5129	20.22	5	7	634.126	68.54	20	201	46.2745	26.07	7	13	19.0481	11.24	3	5	81.9171	28.31	8	24	24.6591	11.24	3	7		0			169.2	50.34	14	49	4.2729	4.04	1	1	186.932	41.57	13
P68371	Tubulin beta-4B chain OS=Homo sapiens OX=9606 GN=TUBB4B PE=1 SV=1 - [TBB4B_HUMAN]	68.54	1	1	20	486	163.192	54.38	15	47	22.114	18.88	5	7	721.95	68.54	20	234	46.9502	26.74	7	13	18.8333	11.24	3	5	89.8867	31.01	9	26	21.4948	7.87	2	6		0			197.036	59.1	17	58	4.2729	4.04	1	1	261.7	60.22	17
Q16555	Dihydropyrimidinase-related protein 2 OS=Homo sapiens OX=9606 GN=DPYSL2 PE=1 SV=1 - [DPYL2_HUMAN]	67.66	1	19	22	172	53.3756	26.4	10	18	2.73164	2.8	1	1	254.304	51.92	19	79	7.97468	5.42	2	3	9.23829	5.42	2	3	22.861	12.41	4	7	6.21436	5.42	2	2		0			114.733	54.2	16	37		0			70.4137	34.27	11
P01024	Complement C3 OS=Homo sapiens OX=9606 GN=C3 PE=1 SV=2 - [CO3_HUMAN]	67.17	1	88	88	3411	675.305	44.26	58	236	976.307	44.26	59	335	299.402	27.24	34	104	1014.05	46.3	61	352	705.191	38.54	51	242	778.32	41.61	55	273	714.45	38.18	55	267	1123.3	56.83	70	387	822.349	44.92	58	286	670.821	40.47	54	236	1414.86	58.45	72
P04350	Tubulin beta-4A chain OS=Homo sapiens OX=9606 GN=TUBB4A PE=1 SV=2 - [TBB4A_HUMAN]	66.89	1	2	19	369	122.734	51.8	14	36	12.5847	14.86	4	4	534.746	66.89	19	176	38.7766	22.75	6	11	10.6405	7.21	2	3	50.412	24.32	7	15	10.1474	3.83	1	3		0			154.207	53.38	15	46		0			229.251	54.95	15
P05813	Beta-crystallin A3 OS=Homo sapiens OX=9606 GN=CRYBA1 PE=1 SV=4 - [CRBA1_HUMAN]	66.51	1	11	11	297	173.139	60	9	56	189.263	53.49	9	60		0			267.761	53.49	9	81	5.67926	5.58	1	2					11.0962	12.56	2	4		0			299.005	53.02	8	90	4.91288	18.14	2	4
P07315	Gamma-crystallin C OS=Homo sapiens OX=9606 GN=CRYGC PE=1 SV=2 - [CRGC_HUMAN]	66.09	2	7	10	208	103.452	50	7	39	27.0936	32.76	5	15		0			182.945	66.09	10	73						0											224.48	60.34	8	81						0
P18669	Phosphoglycerate mutase 1 OS=Homo sapiens OX=9606 GN=PGAM1 PE=1 SV=2 - [PGAM1_HUMAN]	65.75	2	12	12	114	35.7479	22.05	4	11	2.31077	5.51	1	1	146.29	61.42	11	46	2.5443	5.51	1	2	5.9062	6.3	1	2	9.83701	11.81	2	3	5.05096	11.81	2	2		0			69.1433	39.37	7	22		0			82.6623	54.33	9
P01009	Alpha-1-antitrypsin OS=Homo sapiens OX=9606 GN=SERPINA1 PE=1 SV=3 - [A1AT_HUMAN]	65.55	1	32	33	5699	771.819	59.09	25	278	2041.33	63.64	28	706	593.144	58.37	22	206	1307.46	55.98	27	475	1496.11	65.31	29	515	1399.19	65.31	29	480	924.669	61.24	25	357	950.983	63.4	27	348	1073.42	60.05	26	382	1946.07	65.31	30	664	2909.68	60.29	28
P12277	Creatine kinase B-type OS=Homo sapiens OX=9606 GN=CKB PE=1 SV=1 - [KCRB_HUMAN]	65.35	1	18	18	998	278.846	48.29	12	92	23.4611	23.62	6	9	1450.47	65.35	17	493	80.4459	36.48	9	25	76.7135	33.6	8	25	187.153	36.48	9	62	35.4906	20.21	5	12		0			293.314	48.56	13	103	2.3339	2.89	1	1	463.888	59.84	16
P22914	Gamma-crystallin S OS=Homo sapiens OX=9606 GN=CRYGS PE=1 SV=4 - [CRYGS_HUMAN]	64.61	1	11	11	591	313.086	64.61	11	128	147.693	44.38	8	65	2.1605	3.93	1	1	356.794	60.67	10	156	34.0954	23.03	4	13	11.898	12.92	2	4	21.6673	16.85	3	8		0			498.436	60.67	10	199	6.03976	12.92	2	2	4.74962	8.99	1
P09104	Gamma-enolase OS=Homo sapiens OX=9606 GN=ENO2 PE=1 SV=3 - [ENOG_HUMAN]	64.52	1	15	19	793	279.092	59.91	18	86	22.7895	14.29	4	7	847.944	62.9	18	276	67.4623	27.42	7	22	59.9525	23.04	7	20	99.9489	35.48	10	35	50.5553	13.59	4	16	6.70806	3.46	1	2	504.964	56.45	17	175	8.82928	7.6	2	3	427.26	58.06	15
P0CG48	Polyubiquitin-C OS=Homo sapiens OX=9606 GN=UBC PE=1 SV=3 - [UBC_HUMAN]	64.38	4	6	6	108	34.4274	64.38	5	13		0			148.909	64.38	5	53	4.05141	32.85	2	2	10.5405	21.02	1	3	17.0151	49.93	4	6	12.9043	38.1	2	4	2.89652	21.02	1	1	56.0378	52.55	4	20	6.59889	21.02	1	2	10.3294	21.02	1
P04406	Glyceraldehyde-3-phosphate dehydrogenase OS=Homo sapiens OX=9606 GN=GAPDH PE=1 SV=3 - [G3P_HUMAN]	63.88	1	14	15	672	257.208	44.18	9	77	42.3359	17.91	4	13	738.06	58.81	12	212	83.2359	31.34	6	26	51.9788	37.61	7	15	113.829	31.34	6	32	37.0226	24.18	5	11	9.84296	8.66	2	3	469.15	57.91	11	139	9.6957	8.36	2	3	457.25	49.85	12
P32119	Peroxiredoxin-2 OS=Homo sapiens OX=9606 GN=PRDX2 PE=1 SV=5 - [PRDX2_HUMAN]	63.13	1	9	10	237	89.4422	45.45	7	27	3.14908	9.09	1	1	234.043	50.51	9	92	24.1038	14.14	3	8	9.85774	14.65	2	3	47.5603	24.24	5	16	36.5061	14.14	3	14		0			107.142	62.63	9	36		0			100.276	28.28	6
P00738	Haptoglobin OS=Homo sapiens OX=9606 GN=HP PE=1 SV=1 - [HPT_HUMAN]	63.05	2	25	25	1829	216.154	35.22	13	86	327.658	47.29	16	135	67.3466	24.88	9	26	1118.23	55.42	22	419	208.607	40.39	13	81	241.424	44.58	15	94	287.163	47.29	16	105	1005.15	55.17	21	390	445.689	56.16	20	161	181.776	25.12	11	73	576.829	60.34	22
P10745	Retinol-binding protein 3 OS=Homo sapiens OX=9606 GN=RBP3 PE=1 SV=2 - [RET3_HUMAN]	62.95	1	44	44	1960	713.811	51.8	36	215	426.51	44.27	31	137	822.349	50.44	36	258	405.982	42.42	30	133	292.088	37.61	27	91	622.255	48.76	34	194	650.787	48.76	34	213	148.813	30.71	21	49	885.255	60.06	39	274	219.518	31.76	22	69	623.707	51	35
P09972	Fructose-bisphosphate aldolase C OS=Homo sapiens OX=9606 GN=ALDOC PE=1 SV=2 - [ALDOC_HUMAN]	62.91	1	17	18	359	132.01	50	14	43	13.5849	10.71	2	4	501.874	62.91	18	155	20.8541	12.91	3	6	27.9998	13.74	3	8	53.8536	24.73	7	17		0				0			198.923	53.3	16	65		0			173.845	47.25	15
P14618	Pyruvate kinase PKM OS=Homo sapiens OX=9606 GN=PKM PE=1 SV=4 - [KPYM_HUMAN]	62.9	1	26	27	757	333.52	56.69	22	105	26.5648	14.31	5	10	736.635	58.57	24	237	83.2034	25.61	8	25	39.3119	17.14	7	13	99.1357	37.48	13	31	26.9615	7.91	3	9	2.70078	2.07	1	1	519.335	61.58	25	172	5.41371	4.52	2	2	481.49	51.79	21
P01859	Immunoglobulin heavy constant gamma 2 OS=Homo sapiens OX=9606 GN=IGHG2 PE=1 SV=2 - [IGHG2_HUMAN]	62.88	1	7	14	3080	532.224	46.01	12	213	882.972	46.01	12	392	428.499	46.01	12	167	801.856	56.13	13	322	605.078	45.71	11	243	478.728	45.71	11	185	481.847	56.13	13	201	634.088	46.01	12	268	467.358	56.13	13	196	976.723	62.88	14	390	885.242	46.01	12
P02790	Hemopexin OS=Homo sapiens OX=9606 GN=HPX PE=1 SV=2 - [HEMO_HUMAN]	62.77	1	24	24	2596	309.612	46.1	15	110	656.04	59.52	21	253	269.633	52.16	17	95	672.498	58.44	20	231	743.063	53.03	18	248	629.917	54.98	19	219	524.201	51.3	19	197	877.322	56.06	18	308	590.142	54.55	18	202	352.418	50	16	117	1188.67	60.17	21
P35243	Recoverin OS=Homo sapiens OX=9606 GN=RCVRN PE=1 SV=2 - [RECO_HUMAN]	62.5	1	12	12	169	63.7611	39.5	7	24		0			221.51	62.5	12	89	2.76116	5.5	1	1		0			5.49341	11.5	2	2		0				0			83.9848	45.5	9	32					53.847	45	8
P62258	14-3-3 protein epsilon OS=Homo sapiens OX=9606 GN=YWHAE PE=1 SV=1 - [1433E_HUMAN]	61.96	2	13	15	307	119.403	40.78	9	55	7.12321	14.51	3	3	298.261	61.96	15	118	26.3645	23.53	5	13	20.49	19.22	4	9	46.4472	23.53	5	21	17.6226	11.76	3	9		0			70.159	35.69	8	35	6.43873	3.14	1	3	81.6619	28.24	6
P99999	Cytochrome c OS=Homo sapiens OX=9606 GN=CYCS PE=1 SV=2 - [CYC_HUMAN]	61.9	1	8	8	56	8.70258	20.95	2	4		0			73.1994	56.19	7	33	3.61249	7.62	1	2	2.03634	7.62	1	1	3.95734	14.29	2	3	0	7.62	1	1		0			15.3524	45.71	4	8		0			4.35391	24.76	3
P00558	Phosphoglycerate kinase 1 OS=Homo sapiens OX=9606 GN=PGK1 PE=1 SV=3 - [PGK1_HUMAN]	61.63	2	20	20	312	127.631	47.72	15	40	10.5459	9.59	3	4	323.788	54.44	18	108	24.4872	19.18	6	8	16.5563	12.47	4	5	35.5565	19.18	6	10	6.30462	8.15	2	2		0			202.974	45.8	14	64		0			220.542	51.32	16
P02753	Retinol-binding protein 4 OS=Homo sapiens OX=9606 GN=RBP4 PE=1 SV=3 - [RET4_HUMAN]	61.19	1	8	8	279	83.5859	33.33	5	26	81.3112	46.77	7	28	17.7563	13.93	2	6	41.4996	17.91	3	14	102.756	24.38	5	34	85.6082	17.91	3	28	79.6287	18.91	4	26	93.7617	33.33	5	33	42.917	18.91	4	13	86.6243	43.28	5	26	70.7741	36.32	4
P00441	Superoxide dismutase [Cu-Zn] OS=Homo sapiens OX=9606 GN=SOD1 PE=1 SV=2 - [SODC_HUMAN]	60.39	1	5	5	60	38.7977	60.39	5	11	5.33367	9.09	1	2	43.0261	38.96	4	14	4.55574	23.38	1	1	2.05505	6.49	1	1	2.57068	9.09	1	1	1.99793	6.49	1	1		0			44.7014	60.39	5	12		0			61.4217	60.39	5
P06727	Apolipoprotein A-IV OS=Homo sapiens OX=9606 GN=APOA4 PE=1 SV=4 - [APOA4_HUMAN]	60.35	1	24	24	883	80.0629	28.28	9	29	323.555	48.48	19	117	121.469	33.84	14	45	101.654	29.04	10	38	228.342	49.49	19	82	247.118	50.76	18	91	199.342	43.43	17	74	441.531	60.35	24	158	107.97	34.6	13	40	95.0356	32.83	11	35	301.478	47.98	19
P00918	Carbonic anhydrase 2 OS=Homo sapiens OX=9606 GN=CA2 PE=1 SV=2 - [CAH2_HUMAN]	60	1	11	11	285	92.1911	37.31	7	33	1.89618	3.46	1	1	367.915	60	11	126	30.3305	20.77	4	12	15.2144	9.62	2	6	47.7377	27.69	5	18	17.7951	13.46	3	8	1.89363	3.46	1	1	90.3241	37.31	7	34		0			102.653	37.69	8
P53673	Beta-crystallin A4 OS=Homo sapiens OX=9606 GN=CRYBA4 PE=1 SV=3 - [CRBA4_HUMAN]	59.69	1	8	8	230	202.186	59.69	8	62	101.257	59.69	8	32		0			172.607	59.69	8	50	2.66709	9.69	1	1		0				0				0			302.865	59.69	8	85		0				0
P02647	Apolipoprotein A-I OS=Homo sapiens OX=9606 GN=APOA1 PE=1 SV=1 - [APOA1_HUMAN]	59.18	1	17	17	1837	386.72	50.56	14	144	314.847	55.06	16	125	292.095	50.56	14	107	608.529	54.31	16	229	364.213	54.31	16	134	449.386	54.31	16	163	304.901	54.31	16	122	682.249	59.18	17	258	358.184	50.56	14	134	302.179	50.94	15	110	435.321	55.06	16
Q99497	Parkinson disease protein 7 OS=Homo sapiens OX=9606 GN=PARK7 PE=1 SV=2 - [PARK7_HUMAN]	58.73	1	10	10	87	56.9559	43.39	7	18		0			129.084	58.73	9	41	4.92245	4.76	1	2		0			4.75965	4.76	1	2		0				0			46.3696	43.39	6	15		0			34.3209	22.22	2
P15531	Nucleoside diphosphate kinase A OS=Homo sapiens OX=9606 GN=NME1 PE=1 SV=1 - [NDKA_HUMAN]	58.55	2	3	7	57	23.377	28.29	3	8		0			101.116	52.63	6	36		0				0				0				0				0			24.5003	28.29	3	9		0			11.1496	26.32	3
P12271	Retinaldehyde-binding protein 1 OS=Homo sapiens OX=9606 GN=RLBP1 PE=1 SV=2 - [RLBP1_HUMAN]	57.73	1	12	12	151	39.3006	26.5	6	14		0			269.29	57.73	12	90	14.4363	14.51	2	4	2.94245	5.05	1	1	9.43282	7.26	2	4	2.86775	5.05	1	1					69.4186	34.07	6	21					44.4613	21.14	4
P35527	Keratin, type I cytoskeletal 9 OS=Homo sapiens OX=9606 GN=KRT9 PE=1 SV=3 - [K1C9_HUMAN]	57.46	2	19	20	264	28.2405	8.99	4	11	19.8731	11.56	4	6	216.366	47.83	13	64	13.0698	5.94	2	4	342.155	56.02	19	108	25.9568	8.99	4	10	33.1299	8.51	4	11		0			14.2739	9.95	4	5	80.6368	26	10	27		0
P01034	Cystatin-C OS=Homo sapiens OX=9606 GN=CST3 PE=1 SV=1 - [CYTC_HUMAN]	56.85	1	9	9	799	280.154	56.16	7	92	270.188	56.16	6	87	179.216	42.47	5	62	150.301	30.82	4	50	203.693	30.82	4	65	296.44	56.16	7	93	301.521	56.16	6	95	105.386	42.47	5	32	118.41	42.47	5	37	123.214	42.47	5	40	170.193	56.16	7
P30041	Peroxiredoxin-6 OS=Homo sapiens OX=9606 GN=PRDX6 PE=1 SV=3 - [PRDX6_HUMAN]	55.36	1	11	11	129	80.2573	45.09	9	34	2.13543	4.91	1	1	79.2656	45.09	9	30	4.82116	4.91	1	2	1.70181	4.02	1	1	6.55563	8.93	2	3	4.54064	8.93	2	2		0			47.1828	47.32	8	19		0			100.377	55.36	11
P0DJI8	Serum amyloid A-1 protein OS=Homo sapiens OX=9606 GN=SAA1 PE=1 SV=1 - [SAA1_HUMAN]	54.92	1	5	7	138	17.4969	40.16	3	5	106.256	54.92	6	28		0			106.232	54.92	6	30	29.1044	40.98	3	8	36.6989	40.98	3	10	19.3642	40.98	3	5	5.35222	11.48	1	2		0			20.718	27.87	2	6	117.73	54.92	5
P0DOX7	Immunoglobulin kappa light chain OS=Homo sapiens OX=9606 PE=1 SV=1 - [IGK_HUMAN]	54.67	1	2	9	2098	536.061	49.53	7	153	871.661	49.53	8	264	376.686	49.53	7	102	663.026	49.53	7	193	958.982	40.65	6	260	529.198	54.67	8	153	455.774	48.6	6	136	471.83	49.53	7	139	453.33	49.53	7	130	822.898	49.53	7	238	596.343	49.53	7
P02774	Vitamin D-binding protein OS=Homo sapiens OX=9606 GN=GC PE=1 SV=2 - [VTDB_HUMAN]	54.43	1	26	26	1889	317.462	48.73	18	107	492.073	43.88	15	172	182.061	43.67	14	59	479.009	44.09	17	170	521.595	46.84	19	173	448.185	47.47	19	147	335.826	47.68	17	121	708.673	47.47	19	241	355.351	45.15	16	121	532.279	50	22	175	841.087	47.05	20
P68366	Tubulin alpha-4A chain OS=Homo sapiens OX=9606 GN=TUBA4A PE=1 SV=1 - [TBA4A_HUMAN]	54.24	2	6	17	416	177.464	40.85	12	58	14.3594	6.7	2	7	476.69	54.24	17	162	27.7992	13.17	4	12	43.1023	27.01	7	15	76.3835	16.96	5	27	22.115	13.17	4	9		0			187.818	43.08	12	61	2.33148	2.68	1	1	183.982	41.74	12
Q71U36	Tubulin alpha-1A chain OS=Homo sapiens OX=9606 GN=TUBA1A PE=1 SV=1 - [TBA1A_HUMAN]	53.88	3	6	17	664	250.027	42.79	12	79	30.7533	17.52	5	13	723.47	53.88	17	249	62.0608	23.06	7	24	79.1558	39.69	11	29	138.079	29.71	9	49	39.3692	23.06	7	16	4.69892	3.1	1	2	278.562	47.23	13	92	12.1074	9.09	3	6	276.429	49.22	14
P41222	Prostaglandin-H2 D-isomerase OS=Homo sapiens OX=9606 GN=PTGDS PE=1 SV=1 - [PTGDS_HUMAN]	53.68	1	6	6	898	326.613	50	5	104	266.719	50	5	86	172.279	32.63	3	55	131.394	32.63	3	40	220.584	40	4	70	341.127	42.63	4	114	441.152	32.63	3	148	122.104	32.63	3	37	132.432	32.63	3	40	91.3964	32.63	3	27	131.74	32.63	3
P00325	All-trans-retinol dehydrogenase [NAD(+)] ADH1B OS=Homo sapiens OX=9606 GN=ADH1B PE=1 SV=2 - [ADH1B_HUMAN]	53.6	1	4	14	56	96.7224	33.87	9	34		0				0				0				0				0				0				0				0				0			73.6097	41.87	11
O76070	Gamma-synuclein OS=Homo sapiens OX=9606 GN=SNCG PE=1 SV=2 - [SYUG_HUMAN]	53.54	1	5	5	18	7.31762	12.6	1	2		0			19.9029	35.43	3	6		0				0				0				0			2.92716	10.24	1	2	25.1105	43.31	4	8		0				0
P02675	Fibrinogen beta chain OS=Homo sapiens OX=9606 GN=FGB PE=1 SV=2 - [FIBB_HUMAN]	53.36	1	19	19	278	349.669	53.36	18	108	90.7477	27.49	9	26		0			35.3097	13.44	5	10	3.64077	3.05	1	1	33.7483	11.41	4	9	99.5975	25.46	9	29	97.3388	25.66	9	29	47.9721	16.9	6	14	22.415	11.41	4	7	144.095	32.99	11
P60709	Actin, cytoplasmic 1 OS=Homo sapiens OX=9606 GN=ACTB PE=1 SV=1 - [ACTB_HUMAN]	53.33	3	6	12	349	202.955	43.2	10	63	26.1315	20.53	5	10	356.211	53.33	12	119	43.7699	20.53	5	16	38.6576	21.07	5	12	36.849	26.67	6	12	14.7907	12	3	6	2.7349	4.27	1	1	114.873	43.2	10	39	8.77753	12	3	3	196.997	45.87	11
P01011	Alpha-1-antichymotrypsin OS=Homo sapiens OX=9606 GN=SERPINA3 PE=1 SV=2 - [AACT_HUMAN]	53.19	1	20	20	1717	245.583	25.06	11	89	596.927	43.26	18	238	121.1	23.17	9	44	388.596	28.37	12	151	456.068	32.39	15	170	421.354	36.17	15	160	245.121	28.13	11	95	231.609	28.61	12	95	301.501	38.06	14	112	425.841	28.37	12	161	830.937	53.19	20
P02489	Alpha-crystallin A chain OS=Homo sapiens OX=9606 GN=CRYAA PE=1 SV=2 - [CRYAA_HUMAN]	53.18	1	11	11	502	330.887	51.45	8	127	247.717	46.24	7	95	51.5768	38.73	5	21	158.38	30.64	5	61	46.7837	24.86	4	18					28.8356	24.86	4	12		0			369.237	52.6	10	138	6.98623	18.5	3	3	66.4936	39.88	5
P05387	60S acidic ribosomal protein P2 OS=Homo sapiens OX=9606 GN=RPLP2 PE=1 SV=1 - [RLA2_HUMAN]	53.04	1	3	3	4		0				0			13.9337	53.04	3	4		0				0				0				0				0								0				0
P04264	Keratin, type II cytoskeletal 1 OS=Homo sapiens OX=9606 GN=KRT1 PE=1 SV=6 - [K2C1_HUMAN]	52.8	2	22	26	710	86.647	24.07	12	31	107.442	25.31	13	37	361.283	38.51	18	108	94.5546	21.27	10	33	572.652	45.5	21	181	89.6107	25.31	13	34	127.116	27.64	14	52	44.2709	14.75	8	16	119.355	21.27	10	41	272.119	32.45	19	95	2.50712	1.86	1
P25311	Zinc-alpha-2-glycoprotein OS=Homo sapiens OX=9606 GN=AZGP1 PE=1 SV=2 - [ZA2G_HUMAN]	52.68	1	13	13	839	290.489	31.21	7	77	211.681	43.29	10	65	86.3903	29.53	6	25	238.439	44.97	10	71	327.268	47.32	12	100	258.953	47.32	11	78	265.324	47.32	11	80	218.262	47.32	11	62	168.163	33.22	7	50	255.041	47.32	11	69	240.534	52.68	12
P01861	Immunoglobulin heavy constant gamma 4 OS=Homo sapiens OX=9606 GN=IGHG4 PE=1 SV=1 - [IGHG4_HUMAN]	52.6	1	5	11	2094	379.929	45.57	10	153	620.128	50.15	10	270	255.233	24.77	6	100	488.465	50.15	10	199	412.178	36.7	8	178	406.315	52.6	11	156	304.701	37.92	8	132	427.888	50.15	10	169	286.411	40.06	8	108	672.131	52.6	11	262	629.433	50.15	10
P00568	Adenylate kinase isoenzyme 1 OS=Homo sapiens OX=9606 GN=AK1 PE=1 SV=3 - [KAD1_HUMAN]	52.58	1	6	7	30	15.324	19.07	3	6		0			23.7185	35.57	5	9		0				0				0				0				0			2.99856	7.22	1	1		0			36.6021	40.72	6
P0DOX5	Immunoglobulin gamma-1 heavy chain OS=Homo sapiens OX=9606 PE=1 SV=2 - [IGG1_HUMAN]	52.56	2	9	17	5028	803.528	44.32	13	288	1549.27	46.99	14	617	610.747	45.43	14	218	975.225	46.99	14	365	1416.07	45.43	14	510	980.629	48.11	15	345	956.156	48.11	15	356	933.939	46.99	14	347	774.57	47.88	14	276	1633.1	49	16	576	2295.96	46.33	15
P08670	Vimentin OS=Homo sapiens OX=9606 GN=VIM PE=1 SV=4 - [VIME_HUMAN]	51.93	3	26	27	536	138.137	35.41	14	49		0			1009.5	51.93	27	361	4.57689	4.72	2	3		0			7.7344	7.3	3	3		0				0			153.597	40.13	15	57		0			164.637	40.34	15
P09211	Glutathione S-transferase P OS=Homo sapiens OX=9606 GN=GSTP1 PE=1 SV=2 - [GSTP1_HUMAN]	51.9	1	7	7	134	116.034	46.67	6	33		0			116.547	51.9	7	35	11.0204	26.19	3	4	3.20604	7.62	1	1	24.0824	32.86	4	7	2.23562	7.62	1	1		0			67.3464	46.67	6	21		0			98.8578	51.9	7
Q15181	Inorganic pyrophosphatase OS=Homo sapiens OX=9606 GN=PPA1 PE=1 SV=2 - [IPYR_HUMAN]	51.21	1	9	10	42	20.9485	23.88	4	7		0			85.0426	51.21	10	26		0				0				0				0				0			25.6612	31.83	6	7		0			7.64579	13.15	2
P31150	Rab GDP dissociation inhibitor alpha OS=Homo sapiens OX=9606 GN=GDI1 PE=1 SV=2 - [GDIA_HUMAN]	51.01	1	8	15	57	18.9521	13.87	3	7		0			64.4163	37.36	11	19	5.57841	7.61	2	2		0			12.1595	7.61	2	4		0				0			45.9002	28.41	8	14		0			39.5063	25.95	7
P02649	Apolipoprotein E OS=Homo sapiens OX=9606 GN=APOE PE=1 SV=1 - [APOE_HUMAN]	50.79	1	13	13	620	161.365	45.43	11	57	168.333	43.53	10	61	116.275	41.96	10	40	92.7777	35.33	8	33	143.338	41.96	10	55	239.042	50.79	13	88	240.643	46.37	12	94	88.609	39.12	9	36	71.4223	34.7	8	25	53.6833	19.87	5	19	111.924	39.12	9
P23528	Cofilin-1 OS=Homo sapiens OX=9606 GN=CFL1 PE=1 SV=3 - [COF1_HUMAN]	50.6	2	7	7	75	56.9619	50.6	7	16		0			87.9419	50.6	7	24		0				0			2.55966	6.63	1	1		0				0			54.7378	50.6	6	16		0			69.5701	50.6	7
P07108	Acyl-CoA-binding protein OS=Homo sapiens OX=9606 GN=DBI PE=1 SV=2 - [ACBP_HUMAN]	50.57	1	3	3	25	22.2688	50.57	3	7		0			34.3327	50.57	3	10						0				0								0			7.93725	22.99	1	2					21.6241	50.57	3
P30044	Peroxiredoxin-5, mitochondrial OS=Homo sapiens OX=9606 GN=PRDX5 PE=1 SV=4 - [PRDX5_HUMAN]	50	1	7	7	30	24.8102	26.64	4	8		0			46.1064	50	7	16		0				0				0				0				0			2.55782	8.41	1	1		0			16.2734	14.95	2
P36955	Pigment epithelium-derived factor OS=Homo sapiens OX=9606 GN=SERPINF1 PE=1 SV=4 - [PEDF_HUMAN]	49.76	1	17	17	2131	498.793	40.67	15	188	556.583	47.85	15	216	411.459	42.82	14	152	311.238	35.65	13	115	541.294	37.56	14	199	774.086	40.67	15	288	782.396	42.58	16	309	269.183	45.22	14	96	308.573	40.19	14	114	220.303	35.65	13	84	375.542	38.04	13
P04217	Alpha-1B-glycoprotein OS=Homo sapiens OX=9606 GN=A1BG PE=1 SV=4 - [A1BG_HUMAN]	49.7	1	15	15	460	63.3269	20	7	24	126.065	33.13	11	47	33.342	23.23	7	11	93.6635	24.04	9	35	91.7844	20.81	8	33	130.035	37.17	11	46	54.2006	18.18	6	21	132.15	34.14	11	52	97.5637	34.95	11	35	153.081	39.39	13	54	217.678	33.74	12
P0DJI9	Serum amyloid A-2 protein OS=Homo sapiens OX=9606 GN=SAA2 PE=1 SV=1 - [SAA2_HUMAN]	49.18	1	5	7	72	13.0358	35.25	3	4	48.8139	38.52	6	16		0			41.7902	24.59	2	15	8.7475	11.48	1	3	8.70268	11.48	1	3	5.80966	11.48	1	2	5.35222	11.48	1	2					8.84146	11.48	1	3	62.6186	24.59	2
Q13509	Tubulin beta-3 chain OS=Homo sapiens OX=9606 GN=TUBB3 PE=1 SV=2 - [TBB3_HUMAN]	48.89	2	7	17	300	107.189	25.78	9	32	17.6465	13.11	4	6	409.006	45.78	16	134	28.7424	13.78	4	8	19.0481	11.11	3	5	62.2527	18.44	6	19	24.6591	11.11	3	7		0			112.15	30.89	11	37	4.2729	4	1	1	140.715	26	10
P0C0L5	Complement C4-B OS=Homo sapiens OX=9606 GN=C4B PE=1 SV=2 - [CO4B_HUMAN]	48.51	1	3	58	1428	406.484	30.05	36	135	426.602	37.5	45	150	191.935	20.64	23	58	153.201	16.63	21	52	446.939	27.35	35	149	510.066	32.97	39	169	255.334	21.73	27	87	424.807	28.04	35	146	171.86	16.92	18	55	501.958	33.89	39	162	439.948	39.05	45
P00747	Plasminogen OS=Homo sapiens OX=9606 GN=PLG PE=1 SV=2 - [PLMN_HUMAN]	48.4	2	25	25	366	69.5816	25.19	11	21	116.199	40.49	20	37	31.9455	14.94	7	10	128.003	32.47	17	41	53.1097	22.59	11	17	79.494	25.8	12	26	56.47	20.49	9	17	176.209	40.12	20	51	92.4012	29.63	15	29	114.426	31.98	15	34	186.562	40.74	19
Q9UBP4	Dickkopf-related protein 3 OS=Homo sapiens OX=9606 GN=DKK3 PE=1 SV=2 - [DKK3_HUMAN]	47.71	1	11	11	771	280.234	36.86	9	92	252.187	37.14	9	86	129.135	34.57	8	42	151.962	37.14	9	50	215.038	37.14	9	68	220.121	36.86	9	69	359.477	47.71	11	120	82.9745	27.71	7	27	115.505	34.57	8	36	135.933	34.57	8	41	96.1651	32.29	8
P01023	Alpha-2-macroglobulin OS=Homo sapiens OX=9606 GN=A2M PE=1 SV=3 - [A2MG_HUMAN]	47.56	2	50	50	1245	534.616	42.61	43	171	231.045	28.77	29	75	133.665	22.32	23	45	238.791	34.33	32	78	189.176	23.74	24	61	496.611	40.43	41	161	580.118	41.93	43	207	254.004	27.07	25	78	305.666	32.43	31	97	110.536	15.33	16	36	271.569	28.49	28
P04075	Fructose-bisphosphate aldolase A OS=Homo sapiens OX=9606 GN=ALDOA PE=1 SV=2 - [ALDOA_HUMAN]	47.53	1	12	13	188	83.4863	33.52	10	33	2.96419	3.85	1	1	219.694	47.53	13	71	5.87305	3.85	1	2	5.89922	3.85	1	2	15.3957	11.81	3	6						0			122.717	31.87	10	43		0			93.7832	34.34	8
P01876	Immunoglobulin heavy constant alpha 1 OS=Homo sapiens OX=9606 GN=IGHA1 PE=1 SV=2 - [IGHA1_HUMAN]	47.31	1	7	10	691	116.427	44.48	8	39	207.757	47.31	9	76	77.5648	39.38	7	27	263.586	47.31	10	82	69.6922	40.51	7	21	137.259	47.31	9	45	107.65	36.26	7	32	179.21	45.33	8	54	245.741	47.31	9	76	333.646	47.31	10	105	253.754	45.33	9
P0C0L4	Complement C4-A OS=Homo sapiens OX=9606 GN=C4A PE=1 SV=2 - [CO4A_HUMAN]	47.08	1	1	56	1393	388.014	27.06	33	130	419.303	36.07	43	147	183.478	19.09	22	56	153.201	16.63	21	52	446.204	27.35	35	149	479.961	29.99	36	161	257.128	22.53	27	87	428.727	29.59	36	147	168.17	15.37	17	54	478.717	30.91	36	155	414.864	36.07	42
P02511	Alpha-crystallin B chain OS=Homo sapiens OX=9606 GN=CRYAB PE=1 SV=2 - [CRYAB_HUMAN]	46.29	1	8	8	377	198.046	45.14	7	61	190.519	45.14	7	69	66.1848	44	6	23	115.647	44	6	38	42.1458	36.57	5	15		0			20.3824	44	6	8		0			414.459	46.29	8	142	24.5588	36.57	5	9	25.7933	37.71	5
P40926	Malate dehydrogenase, mitochondrial OS=Homo sapiens OX=9606 GN=MDH2 PE=1 SV=3 - [MDHM_HUMAN]	46.15	1	11	11	90	25.2295	19.53	5	9		0			156.841	46.15	11	53	6.86977	7.1	2	3	10.1678	10.65	3	4	4.84147	3.25	1	2	4.36833	7.1	2	2		0			28.3021	22.19	5	11		0			8.5287	5.92	2
P27695	DNA-(apurinic or apyrimidinic site) endonuclease OS=Homo sapiens OX=9606 GN=APEX1 PE=1 SV=2 - [APEX1_HUMAN]	45.91	1	10	10	39	9.07738	8.81	2	3		0			80.5157	41.19	9	25		0				0				0				0				0			9.22608	12.26	2	3		0			23.936	22.64	5
P06576	ATP synthase subunit beta, mitochondrial OS=Homo sapiens OX=9606 GN=ATP5F1B PE=1 SV=3 - [ATPB_HUMAN]	45.75	1	18	18	151	55.5241	23.25	8	18		0			270.028	45.75	18	91	15.5628	11.15	4	5	9.10115	7.94	3	3	23.4187	16.07	6	8		0				0			42.3366	18.9	7	15		0			30.4115	16.64	6
P07737	Profilin-1 OS=Homo sapiens OX=9606 GN=PFN1 PE=1 SV=2 - [PROF1_HUMAN]	45.71	1	5	5	39	32.0228	45.71	5	13		0			18.218	27.14	3	8	1.96835	10	1	1	2.17533	8.57	1	1		0				0				0			10.3088	27.14	3	6		0			18.5855	35.71	4
Q8WZA8	Putative gastric cancer-related gene 224 protein OS=Homo sapiens OX=9606 GN=GCRG224 PE=5 SV=1 - [GC224_HUMAN]	45.71	1	1	1	1		0				0				0								0				0								0			2.40304	45.71	1	1		0				0
P02763	Alpha-1-acid glycoprotein 1 OS=Homo sapiens OX=9606 GN=ORM1 PE=1 SV=1 - [A1AG1_HUMAN]	45.27	1	7	10	3243	439.204	40.8	7	171	994.187	41.29	9	436	219.594	40.8	7	84	640.714	40.8	8	260	836.414	41.29	9	328	580.496	40.8	8	225	500.036	40.8	7	205	558.042	40.8	8	225	502.664	40.8	7	193	901.542	41.29	9	335	1444.45	45.27	10
P13645	Keratin, type I cytoskeletal 10 OS=Homo sapiens OX=9606 GN=KRT10 PE=1 SV=6 - [K1C10_HUMAN]	45.03	14	20	25	463	37.6418	10.45	6	14	110.308	27.05	13	41	150.305	31.34	16	53	31.4583	16.44	8	11	244.205	31.16	19	90	32.4556	14.55	8	14	70.2202	17.47	10	27	24.7193	11.64	5	9	132.664	28.77	14	46	251.714	40.58	22	88	2.8599	2.05	1
Q15121	Astrocytic phosphoprotein PEA-15 OS=Homo sapiens OX=9606 GN=PEA15 PE=1 SV=2 - [PEA15_HUMAN]	44.62	1	5	5	16	5.4851	18.46	2	2		0			25.3455	44.62	5	8		0				0				0				0				0			11.1779	13.08	2	3		0			11.0917	23.85	2
P07316	Gamma-crystallin B OS=Homo sapiens OX=9606 GN=CRYGB PE=1 SV=3 - [CRGB_HUMAN]	44.57	2	4	7	65	21.2397	4	1	11	16.3018	4	1	10		0			42.8122	14.29	3	22		0				0								0			46.9052	44.57	6	22		0				0
P01008	Antithrombin-III OS=Homo sapiens OX=9606 GN=SERPINC1 PE=1 SV=1 - [ANT3_HUMAN]	44.4	1	21	21	383	8.55221	5.39	2	3	89.3486	30.39	14	40	18.521	16.16	5	6	96.919	35.56	15	35	76.8786	37.5	14	26	102.864	32.97	13	37	62.9778	25.22	9	23	174.446	42.89	20	64	57.6717	28.66	11	21	107.074	30.39	13	37	183.955	36.21	14
P01860	Immunoglobulin heavy constant gamma 3 OS=Homo sapiens OX=9606 GN=IGHG3 PE=1 SV=2 - [IGHG3_HUMAN]	44.3	1	5	13	3183	568.205	33.95	11	225	812.589	44.3	13	392	475.74	33.95	11	183	724.721	33.95	11	298	627.137	30.77	10	289	539.904	33.95	11	217	530.765	33.95	11	231	537.04	33.95	11	236	467.405	33.95	11	189	822.108	33.95	11	358	862.512	41.11	12
Q14894	Ketimine reductase mu-crystallin OS=Homo sapiens OX=9606 GN=CRYM PE=1 SV=1 - [CRYM_HUMAN]	44.27	1	9	9	96	24.4852	17.83	4	8		0			196.788	44.27	9	65		0				0				0				0				0			21.1567	14.33	3	7		0			47.3322	33.44	7
P10451	Osteopontin OS=Homo sapiens OX=9606 GN=SPP1 PE=1 SV=1 - [OSTP_HUMAN]	44.27	1	10	10	372	131.012	36.62	7	39	146.528	29.62	8	43	88.4304	21.97	5	26	73.361	22.93	5	22	124.504	22.93	5	34	114.928	23.57	6	35	222.901	31.21	7	61	55.8832	23.57	6	16	40.1009	16.88	5	12	60.6215	16.88	5	18	43.6089	21.97	5
P07148	Fatty acid-binding protein, liver OS=Homo sapiens OX=9606 GN=FABP1 PE=1 SV=1 - [FABPL_HUMAN]	44.09	1	4	4	42	65.1761	44.09	4	25		0				0			5.27929	8.66	1	2		0				0				0				0				0				0			39.2575	36.22	3
P62873	Guanine nucleotide-binding protein G(I)/G(S)/G(T) subunit beta-1 OS=Homo sapiens OX=9606 GN=GNB1 PE=1 SV=3 - [GBB1_HUMAN]	43.82	3	9	11	192	71.2331	33.24	8	26		0			255.778	43.82	11	87	24.5011	15.59	4	10	2.49368	3.53	1	1	12.0119	12.06	3	5		0				0			109.387	38.53	9	37		0			76.3285	28.24	6
P19652	Alpha-1-acid glycoprotein 2 OS=Homo sapiens OX=9606 GN=ORM2 PE=1 SV=2 - [A1AG2_HUMAN]	43.78	1	6	9	1655	202.439	33.83	6	81	416.631	39.8	8	199	127.237	29.35	5	52	338.204	39.8	7	145	307.482	39.8	7	132	320.631	39.8	8	124	200.266	39.8	7	85	417.534	39.8	8	168	296.004	35.32	7	116	385.004	39.8	8	152	795.709	43.78	9
P09382	Galectin-1 OS=Homo sapiens OX=9606 GN=LGALS1 PE=1 SV=2 - [LEG1_HUMAN]	43.7	1	5	5	48	12.0315	23.7	3	8					45.017	43.7	5	21	0	5.93	1	1																	10.2013	22.96	3	11					10.7294	22.96	3
P02765	Alpha-2-HS-glycoprotein OS=Homo sapiens OX=9606 GN=AHSG PE=1 SV=2 - [FETUA_HUMAN]	43.6	1	9	9	824	180.09	34.88	7	57	269.607	35.69	8	80	141.021	34.88	7	45	236.028	35.69	8	72	205.242	26.16	6	62	227.615	35.69	8	69	185.284	34.88	7	65	361.205	35.69	8	105	170.483	34.88	7	53	216.176	43.6	9	64	309.45	34.88	7
P07998	Ribonuclease pancreatic OS=Homo sapiens OX=9606 GN=RNASE1 PE=1 SV=4 - [RNAS1_HUMAN]	43.59	1	3	3	26	14.2763	30.13	2	4	9.95161	15.38	1	3		0				0			13.4546	14.74	1	3	10.1433	30.13	2	3	35.1673	43.59	3	10		0				0			3.6168	14.74	1	1		0
P02750	Leucine-rich alpha-2-glycoprotein OS=Homo sapiens OX=9606 GN=LRG1 PE=1 SV=2 - [A2GL_HUMAN]	43.52	1	10	10	430	83.2262	30.26	7	28	157.803	43.52	10	61	7.51044	9.8	2	2	83.5175	38.33	8	27	86.9442	20.17	6	31	89.0651	26.22	7	30	81.8136	32.85	8	31	53.2955	38.33	8	18	58.3592	24.5	5	18	225.417	40.35	9	78	231.306	38.33	8
P36405	ADP-ribosylation factor-like protein 3 OS=Homo sapiens OX=9606 GN=ARL3 PE=1 SV=2 - [ARL3_HUMAN]	43.41	1	5	5	12		0				0			33.6475	43.41	5	11		0				0				0				0				0				0				0			3.36102	12.09	1
Q14195	Dihydropyrimidinase-related protein 3 OS=Homo sapiens OX=9606 GN=DPYSL3 PE=1 SV=1 - [DPYL3_HUMAN]	42.98	2	13	16	104	25.2472	12.28	5	10		0			163.847	42.98	16	52	1.66546	1.23	1	2		0			7.64767	4.04	2	5		0				0			61.2494	32.81	11	21		0			34.1379	17.54	7
P11488	Guanine nucleotide-binding protein G(t) subunit alpha-1 OS=Homo sapiens OX=9606 GN=GNAT1 PE=1 SV=5 - [GNAT1_HUMAN]	42.86	11	7	11	126	19.6224	19.14	5	8		0			211.734	42.86	11	76	7.99326	4.29	1	3		0			8.04086	7.71	2	3		0				0			45.9854	31.14	7	18		0			48.0719	27.14	7
P00338	L-lactate dehydrogenase A chain OS=Homo sapiens OX=9606 GN=LDHA PE=1 SV=2 - [LDHA_HUMAN]	42.77	3	10	11	222	78.7124	24.1	7	33	0	2.71	1	1	158.64	42.77	10	64	41.5804	6.33	2	15	8.71573	6.33	2	4	34.0394	10.84	3	14	15.6028	6.33	2	7		0			110.937	42.77	11	45	2.77149	3.61	1	1	82.8219	24.4	7
Q16774	Guanylate kinase OS=Homo sapiens OX=9606 GN=GUK1 PE=1 SV=2 - [KGUA_HUMAN]	42.64	1	5	5	12		0				0			35.5525	42.64	5	11		0				0				0				0				0			3.01243	11.17	1	1		0				0
P0DOX2	Immunoglobulin alpha-2 heavy chain OS=Homo sapiens OX=9606 PE=1 SV=2 - [IGA2_HUMAN]	42.64	3	7	11	269	32.3992	14.29	4	14	95.0244	16.48	5	37	28.2947	15.82	4	12	92.6545	19.78	6	33	21.1498	12.53	3	6	24.5181	16.48	5	14	5.33195	5.49	2	2	68.8381	15.82	4	21	80.5962	16.48	5	27	163.144	39.34	10	56	126.371	20.66	6
P27348	14-3-3 protein theta OS=Homo sapiens OX=9606 GN=YWHAQ PE=1 SV=1 - [1433T_HUMAN]	42.45	2	6	8	207	80.1854	25.71	5	38	3.95269	7.35	2	2	165.195	42.45	8	68	15.7069	7.35	2	9	15.2465	7.35	2	7	27.9111	7.35	2	14	15.3849	7.35	2	8					50.6781	20.82	4	27	6.43873	3.27	1	3	55.1233	20.82	4
P11142	Heat shock cognate 71 kDa protein OS=Homo sapiens OX=9606 GN=HSPA8 PE=1 SV=1 - [HSP7C_HUMAN]	42.26	2	17	21	189	74.9191	20.59	10	27	2.59359	2.01	1	1	274.333	39.47	20	93	17.8043	7.12	4	7	8.09697	4.02	2	3	14.4262	8.36	5	6	2.1336	1.86	1	1		0			83.7096	25.23	12	31	2.46462	1.7	1	1	42.2371	17.03	8
P00491	Purine nucleoside phosphorylase OS=Homo sapiens OX=9606 GN=PNP PE=1 SV=2 - [PNPH_HUMAN]	42.21	1	8	8	22	6.49729	11.76	2	2		0			53.1916	42.21	8	18		0				0				0				0				0			2.59712	6.57	1	1		0			1.80084	3.46	1
P61604	10 kDa heat shock protein, mitochondrial OS=Homo sapiens OX=9606 GN=HSPE1 PE=1 SV=2 - [CH10_HUMAN]	42.16	1	4	4	13		0				0			25.6578	42.16	4	11		0				0				0				0				0			3.07966	11.76	1	1		0			3.12012	13.73	1
P02679	Fibrinogen gamma chain OS=Homo sapiens OX=9606 GN=FGG PE=1 SV=3 - [FIBG_HUMAN]	42.16	1	14	14	255	249.291	40.62	13	84	71.7923	24.28	6	22		0			30.4807	20.97	6	11		0			21.5793	12.8	4	9	72.4661	21.41	6	24	89.5966	26.93	7	28	64.094	19.21	5	22	7.16613	9.93	2	2	164.638	39.07	12
P07339	Cathepsin D OS=Homo sapiens OX=9606 GN=CTSD PE=1 SV=1 - [CATD_HUMAN]	41.75	1	12	12	361	123.478	41.75	12	46	86.1052	33.98	9	32	81.5883	38.59	11	30	34.2042	20.39	6	14	88.9881	38.59	11	33	160.295	38.59	11	60	133.95	38.59	11	51	19.0894	19.17	5	7	53.7568	37.62	11	22	12.4403	18.45	6	6	34.079	27.18	7
P00734	Prothrombin OS=Homo sapiens OX=9606 GN=F2 PE=1 SV=2 - [THRB_HUMAN]	41.64	1	18	18	305	55.4113	26.85	11	17	131.56	27.17	11	37	9.08077	7.23	3	3	139.835	32.48	13	39	80.5465	28.46	11	23	88.8723	27.17	11	24	92.5282	31.51	14	27	98.8707	27.81	11	28	59.7491	26.05	10	17	129.007	39.23	16	37	116.473	28.94	11
P02749	Beta-2-glycoprotein 1 OS=Homo sapiens OX=9606 GN=APOH PE=1 SV=3 - [APOH_HUMAN]	41.45	1	11	11	502	93.5825	38.26	9	25	151.389	38.55	9	44	79.2035	33.91	8	23	165.838	38.84	10	48	166.782	33.33	8	46	176.925	41.45	11	51	147.707	38.84	10	44	116.87	33.04	7	31	156.524	38.84	10	47	145.82	38.84	10	42	243.961	41.16	10
P00746	Complement factor D OS=Homo sapiens OX=9606 GN=CFD PE=1 SV=5 - [CFAD_HUMAN]	41.11	1	6	6	30	2.46074	5.93	1	1	10.7615	16.21	3	3	3.13027	5.93	1	1		0			35.8249	41.11	6	9	3.1148	5.93	1	1	7.83912	16.21	2	2	6.13307	14.62	2	2		0			15.4823	16.21	2	4	19.2083	33.99	4
P02652	Apolipoprotein A-II OS=Homo sapiens OX=9606 GN=APOA2 PE=1 SV=1 - [APOA2_HUMAN]	41	1	4	4	314	94.9353	41	4	34	48.7592	30	3	19	43.6315	41	4	18	106.642	41	4	40	55.9086	39	3	17	78.5246	41	4	29	54.4918	41	4	20	182.251	30	3	64	88.3302	39	3	33	36.337	31	2	11	27.7855	30	3
P62805	Histone H4 OS=Homo sapiens OX=9606 GN=H4C1 PE=1 SV=2 - [H4_HUMAN]	40.78	1	4	4	132	59.2618	29.13	3	26		0			92.8825	29.13	3	38	8.94302	29.13	3	7		0			1.8256	7.77	1	2		0				0			36.716	29.13	3	25		0			65.8996	40.78	4
Q01469	Fatty acid-binding protein 5 OS=Homo sapiens OX=9606 GN=FABP5 PE=1 SV=3 - [FABP5_HUMAN]	40.74	2	4	4	16	34.7003	40.74	4	12		0			7.1304	10.37	1	2		0								0				0							3.25474	10.37	1	1		0			3.60938	10.37	1
P17174	Aspartate aminotransferase, cytoplasmic OS=Homo sapiens OX=9606 GN=GOT1 PE=1 SV=3 - [AATC_HUMAN]	40.68	1	11	11	28	13.0662	16.95	4	4		0			50.6637	35.84	10	16		0				0			2.05497	2.91	1	1		0				0			15.2086	12.83	3	5		0			6.6567	9.69	2
P31946	14-3-3 protein beta/alpha OS=Homo sapiens OX=9606 GN=YWHAB PE=1 SV=3 - [1433B_HUMAN]	40.65	2	5	7	245	104.953	33.33	6	46	6.12751	12.2	3	3	189.341	40.65	7	74	21.8172	13.01	3	11	25.3445	17.89	4	11	41.1478	17.89	4	19	30.6517	17.89	4	13		0			62.6251	33.33	6	32	9.83448	8.94	2	4	49.2652	19.92	4
P16870	Carboxypeptidase E OS=Homo sapiens OX=9606 GN=CPE PE=1 SV=1 - [CBPE_HUMAN]	40.34	1	14	14	124	65.5524	28.15	10	22	12.235	13.24	4	4	21.1174	11.76	4	8	29.4789	15.34	4	9	36.4364	17.02	5	12	46.9876	19.75	6	15	60.3946	27.31	9	23	6.8636	7.14	2	2	16.9919	16.18	4	5	6.20435	8.82	3	4	7.5439	7.14	2
P22392	Nucleoside diphosphate kinase B OS=Homo sapiens OX=9606 GN=NME2 PE=1 SV=1 - [NDKB_HUMAN]	40.13	2	1	5	36	12.3905	28.95	3	4		0			56.3386	24.34	3	22		0				0				0				0				0			10.5755	28.95	3	5		0			13.6787	26.97	3
P00450	Ceruloplasmin OS=Homo sapiens OX=9606 GN=CP PE=1 SV=1 - [CERU_HUMAN]	40.09	1	31	31	1742	316.155	25.07	20	105	557.412	39.25	27	182	228.714	24.6	17	70	383.955	29.95	23	123	528.243	33.99	25	167	576.632	31.83	25	176	403.646	31.74	23	136	611.367	38.03	28	183	432.236	32.39	24	134	648.152	34.46	28	194	423.414	37.93	25
P36222	Chitinase-3-like protein 1 OS=Homo sapiens OX=9606 GN=CHI3L1 PE=1 SV=2 - [CH3L1_HUMAN]	38.38	1	11	11	131	14.409	13.32	4	5	62.4668	32.11	9	25	3.54713	6.01	1	1	13.1661	15.4	4	5	52.9221	27.94	8	18	56.6104	30.29	9	19	17.564	19.32	5	6	16.9081	12.01	3	6	9.51224	13.58	3	3	73.5438	34.73	10	25	13.5106	12.01	3
P02760	Protein AMBP OS=Homo sapiens OX=9606 GN=AMBP PE=1 SV=1 - [AMBP_HUMAN]	38.35	1	11	11	679	325.299	27.27	7	139	113.596	27.27	7	43	45.1459	25.85	7	19	108.216	32.95	10	49	133.314	27.27	7	48	88.5016	29.26	8	34	129.302	32.67	9	55	75.9995	27.27	7	27	55.7932	29.26	8	24	187.695	32.95	10	78	117.23	36.36	9
P50395	Rab GDP dissociation inhibitor beta OS=Homo sapiens OX=9606 GN=GDI2 PE=1 SV=2 - [GDIB_HUMAN]	37.3	1	6	13	47	26.2577	20.45	6	9		0			52.6747	26.52	9	17	2.79984	4.27	1	1		0			6.34699	4.27	1	2		0				0			34.8699	17.98	6	11		0			23.8603	11.24	4
P09936	Ubiquitin carboxyl-terminal hydrolase isozyme L1 OS=Homo sapiens OX=9606 GN=UCHL1 PE=1 SV=2 - [UCHL1_HUMAN]	37.22	1	6	6	58	38.6802	23.77	4	13	9.48534	12.56	2	3	33.8184	33.63	5	9	12.8191	22.42	3	4	16.4732	12.56	2	4	22.2735	22.42	3	7	1.82355	4.48	1	1		0			40.4694	22.42	3	11		0			14.7623	22.42	3
P63104	14-3-3 protein zeta/delta OS=Homo sapiens OX=9606 GN=YWHAZ PE=1 SV=1 - [1433Z_HUMAN]	37.14	2	5	7	275	115.645	37.14	7	48	9.78988	19.59	4	4	230.733	37.14	7	91	23.6704	24.49	5	12	26.0119	19.59	4	11	42.1784	32.24	6	19	17.5016	12.24	3	9		0			83.1099	37.14	7	39	6.43873	3.27	1	3	73.8258	32.24	6
P00326	Alcohol dehydrogenase 1C OS=Homo sapiens OX=9606 GN=ADH1C PE=1 SV=2 - [ADH1G_HUMAN]	37.07	1	2	9	38	71.4956	19.47	6	27		0				0				0				0				0				0				0				0				0			34.0515	30.4	7
P51884	Lumican OS=Homo sapiens OX=9606 GN=LUM PE=1 SV=2 - [LUM_HUMAN]	36.98	1	11	11	91	18.3303	24.26	6	7	40.0156	27.81	7	16	5.0917	7.99	2	2	5.25411	8.58	2	2	11.3261	8.58	2	5	15.9678	13.91	3	5	15.1036	17.16	4	6	23.4313	17.16	4	9	10.0787	13.91	3	4	32.6858	23.96	6	12	52.0266	28.4	7
P0DP24	Calmodulin-2 OS=Homo sapiens OX=9606 GN=CALM2 PE=1 SV=1 - [CALM2_HUMAN]	36.91	1	3	3	49	15.742	11.41	1	4	3.77455	11.41	1	1	65.4371	36.91	3	17	15.332	11.41	1	4	10.1015	11.41	1	3	14.7446	11.41	1	4	4.12278	11.41	1	1		0			32.016	26.17	2	8		0			23.2719	26.17	2
Q12805	EGF-containing fibulin-like extracellular matrix protein 1 OS=Homo sapiens OX=9606 GN=EFEMP1 PE=1 SV=2 - [FBLN3_HUMAN]	36.71	1	12	12	359	120.446	30.83	10	42	82.618	22.72	7	25	78.8996	23.73	8	25	87.5035	27.18	9	29	110.661	27.59	9	35	113.478	24.54	8	36	152.328	27.18	9	52	34.6271	11.76	5	13	46.0104	19.27	6	16	100.135	24.95	8	33	32.3056	16.02	6
Q96KP4	Cytosolic non-specific dipeptidase OS=Homo sapiens OX=9606 GN=CNDP2 PE=1 SV=2 - [CNDP2_HUMAN]	36.63	1	12	12	62	56.773	21.68	8	20		0			81.6547	36.63	12	26		0				0				0				0				0			25.1537	18.11	6	8		0			20.4697	11.79	5
P61978	Heterogeneous nuclear ribonucleoprotein K OS=Homo sapiens OX=9606 GN=HNRNPK PE=1 SV=1 - [HNRPK_HUMAN]	36.5	1	12	12	69	28.7921	17.06	5	10		0			139.485	36.5	12	49	2.30708	2.38	1	1		0			2.67344	4.1	1	1		0				0			22.0334	17.28	5	7		0			2.83136	3.67	1
P10909	Clusterin OS=Homo sapiens OX=9606 GN=CLU PE=1 SV=1 - [CLUS_HUMAN]	36.3	1	17	17	2411	599.767	32.96	14	215	590.666	29.4	14	208	560.264	32.96	14	196	384.847	27.84	12	139	608.241	32.96	15	214	864.073	36.3	17	301	831.152	32.96	15	308	358.006	28.73	13	125	290.733	25.61	11	104	440.484	29.62	14	152	260.002	23.83	11
P29401	Transketolase OS=Homo sapiens OX=9606 GN=TKT PE=1 SV=3 - [TKT_HUMAN]	36.28	1	16	16	120	48.1587	16.37	7	14	3.35133	4.98	2	2	178.802	33.55	15	64	9.3471	4.98	2	3	7.07879	3.05	1	2	15.0878	6.9	3	5	6.33558	3.05	1	2		0			30.6	11.24	5	11		0			39.4943	13.16	7
P07327	Alcohol dehydrogenase 1A OS=Homo sapiens OX=9606 GN=ADH1A PE=1 SV=2 - [ADH1A_HUMAN]	36.27	1	2	11	47	90.5338	31.73	9	31		0				0				0				0				0				0				0				0				0			57.153	30.93	9
P07320	Gamma-crystallin D OS=Homo sapiens OX=9606 GN=CRYGD PE=1 SV=3 - [CRGD_HUMAN]	36.21	1	4	4	87	30.2597	13.79	2	12	20.0008	13.79	2	8		0			74.324	36.21	4	27		0				0								0			125.138	26.44	3	40		0				0
Q16270	Insulin-like growth factor-binding protein 7 OS=Homo sapiens OX=9606 GN=IGFBP7 PE=1 SV=1 - [IBP7_HUMAN]	36.17	1	7	7	94	23.4991	30.5	5	7	22.5397	17.38	3	6	12.7841	18.09	3	4	16.5703	18.09	3	4	31.6342	30.5	5	9	42.3171	31.56	6	11	49.8507	30.5	5	16	10.9029	6.03	1	3	15.3188	18.09	3	4	41.4543	30.5	5	12	11.4424	6.03	1
P36575	Arrestin-C OS=Homo sapiens OX=9606 GN=ARR3 PE=1 SV=2 - [ARRC_HUMAN]	36.08	1	10	11	84	21.7976	20.88	5	7		0			126.176	36.08	11	39		0				0				0				0				0			91.984	35.82	9	31		0			22.2871	27.32	6
P06396	Gelsolin OS=Homo sapiens OX=9606 GN=GSN PE=1 SV=1 - [GELS_HUMAN]	36.06	1	17	17	476	133.259	21.23	11	42	106.901	20.2	11	38	90.2551	16.62	9	29	97.5975	18.93	10	33	156.604	18.93	11	50	141.151	21.23	12	45	118.861	24.3	12	41	92.7468	18.93	11	30	88.7789	21.23	11	29	110.293	20.2	10	35	138.905	24.55	12
B9A064	Immunoglobulin lambda-like polypeptide 5 OS=Homo sapiens OX=9606 GN=IGLL5 PE=2 SV=2 - [IGLL5_HUMAN]	35.98	3	2	5	744	158.482	35.98	5	51	232.211	32.24	4	81	135.816	35.98	5	42	213.767	35.98	5	66	148.412	35.98	5	48	194.76	35.98	5	61	177.997	35.98	5	55	171.992	32.24	4	57	224.979	35.98	5	71	235.476	35.98	5	79	214.975	32.24	4
O75368	SH3 domain-binding glutamic acid-rich-like protein OS=Homo sapiens OX=9606 GN=SH3BGRL PE=1 SV=1 - [SH3L1_HUMAN]	35.96	1	3	3	10	5.89165	11.4	1	2		0			13.8673	27.19	2	5		0				0				0			4.56646	15.79	1	1		0				0				0			4.69002	20.18	2
Q14019	Coactosin-like protein OS=Homo sapiens OX=9606 GN=COTL1 PE=1 SV=3 - [COTL1_HUMAN]	35.92	1	3	3	9	6.86947	5.63	1	3		0			9.15173	35.92	3	3		0				0				0				0				0			6.16829	24.65	2	2		0			3.15467	11.27	1
P62937	Peptidyl-prolyl cis-trans isomerase A OS=Homo sapiens OX=9606 GN=PPIA PE=1 SV=2 - [PPIA_HUMAN]	35.76	2	7	7	127	49.7993	32.73	5	20	2.78277	8.48	1	1	99.6854	35.76	7	40	16.3026	13.94	2	7	14.2098	13.94	2	6	22.2643	19.39	3	9	8.31071	10.91	2	4	3.74421	5.45	1	2	24.0777	34.55	6	11	2.05928	5.45	1	1	54.3923	27.88	5
P80723	Brain acid soluble protein 1 OS=Homo sapiens OX=9606 GN=BASP1 PE=1 SV=2 - [BASP1_HUMAN]	35.68	1	5	5	54	34.0394	22.91	2	7	4.73598	10.57	1	1	95.826	35.68	5	20	9.98289	22.91	2	2		0				0			4.33095	12.33	1	1		0			70.7167	35.68	5	16		0			32.1316	35.68	3
P60602	Reactive oxygen species modulator 1 OS=Homo sapiens OX=9606 GN=ROMO1 PE=1 SV=1 - [ROMO1_HUMAN]	35.44	1	1	1	1		0				0				0				0				0				0				0				0			3.36528	35.44	1	1		0				0
A0A0C4DH36	Probable non-functional immunoglobulin heavy variable 3-38 OS=Homo sapiens OX=9606 GN=IGHV3-38 PE=1 SV=1 - [HV338_HUMAN]	35.34	1	2	2	2		0			5.99864	35.34	2	2						0												0								0
P00751	Complement factor B OS=Homo sapiens OX=9606 GN=CFB PE=1 SV=2 - [CFAB_HUMAN]	35.34	1	22	22	524	122.022	26.31	16	46	116.905	19.63	11	38	45.6098	14.4	7	15	189.569	27.88	17	65	113.621	18.59	13	40	148.055	20.68	13	51	122.848	21.6	14	44	142.661	24.74	14	50	124.519	23.95	15	44	117.583	24.87	14	41	159.054	20.94	12
P61769	Beta-2-microglobulin OS=Homo sapiens OX=9606 GN=B2M PE=1 SV=1 - [B2MG_HUMAN]	35.29	1	3	3	150	54.8876	35.29	3	17	21.3722	18.49	1	7		0			17.656	26.89	2	6	58.1328	35.29	3	23	55.4851	35.29	3	19	37.266	35.29	3	13	20.9501	18.49	1	6	17.1691	26.89	2	6	70.3707	35.29	3	26	31.3	26.89	2
P22352	Glutathione peroxidase 3 OS=Homo sapiens OX=9606 GN=GPX3 PE=1 SV=2 - [GPX3_HUMAN]	34.96	1	7	7	439	92.1206	31.86	6	34	107.811	34.96	7	45	111.164	34.96	7	41	84.7703	28.76	5	30	108.938	28.76	5	38	145.033	31.42	6	52	134.19	31.42	6	54	79.3959	28.76	5	28	73.866	25.66	4	24	71.614	28.76	5	24	85.2528	28.76	5
P07195	L-lactate dehydrogenase B chain OS=Homo sapiens OX=9606 GN=LDHB PE=1 SV=2 - [LDHB_HUMAN]	34.73	2	10	11	203	84.9656	25.75	7	33		0			186.617	34.13	10	66	41.4277	8.08	2	14	10.1429	8.08	2	4	33.1575	17.07	4	12	18.8635	8.08	2	7		0			106.056	17.66	5	35	2.77149	3.59	1	1	62.0929	19.46	6
P16152	Carbonyl reductase [NADPH] 1 OS=Homo sapiens OX=9606 GN=CBR1 PE=1 SV=3 - [CBR1_HUMAN]	34.66	2	8	8	21	23.4046	25.63	6	8	3.09698	4.69	1	1	13.2338	14.08	3	4		0				0				0				0				0			18.0207	24.91	5	6		0			5.86466	8.66	2
P00505	Aspartate aminotransferase, mitochondrial OS=Homo sapiens OX=9606 GN=GOT2 PE=1 SV=3 - [AATM_HUMAN]	34.65	1	11	11	66	38.5735	18.84	6	13		0			125.425	34.65	11	40	2.68788	3.26	1	1		0				0				0				0			25.5958	16.98	5	9		0			9.03814	9.53	3
P05452	Tetranectin OS=Homo sapiens OX=9606 GN=CLEC3B PE=1 SV=3 - [TETN_HUMAN]	34.65	1	5	5	29	21.5499	34.65	5	8	2.61333	5.94	1	1	3.68882	10.4	1	1	13.4093	17.33	3	6	4.93533	11.39	2	2	13.3084	28.71	4	5	2.41291	5.94	1	1	5.03257	16.34	2	2	5.67012	11.39	2	2		0			2.83535	5.94	1
P0DMV8	Heat shock 70 kDa protein 1A OS=Homo sapiens OX=9606 GN=HSPA1A PE=1 SV=1 - [HS71A_HUMAN]	34.48	2	9	14	125	91.451	24.49	10	31	2.59359	2.03	1	1	151.424	34.48	14	50	13.2718	3.74	2	5	5.21818	1.72	1	2	7.63943	3.74	2	3		0				0			52.9337	14.2	7	19	2.46462	1.72	1	1	34.5413	12.79	6
P02538	Keratin, type II cytoskeletal 6A OS=Homo sapiens OX=9606 GN=KRT6A PE=1 SV=3 - [K2C6A_HUMAN]	34.22	5	2	16	157	13.6567	3.9	2	5	16.1095	3.37	2	9	24.4485	7.09	4	11	2.84139	2.13	1	1	202.896	34.22	16	76	20.7584	6.03	3	8	18.9921	3.9	2	7	7.96136	2.13	1	3	12.6961	3.37	2	5	30.6535	7.09	4	16	2.10735	2.13	1
P20941	Phosducin OS=Homo sapiens OX=9606 GN=PDC PE=1 SV=1 - [PHOS_HUMAN]	34.15	1	6	6	24		0							49.1446	28.46	5	16		0				0				0				0				0			17.6681	20.73	3	6					4.14675	10.98	2
P04080	Cystatin-B OS=Homo sapiens OX=9606 GN=CSTB PE=1 SV=2 - [CYTB_HUMAN]	33.67	1	2	2	3	3.82	21.43	1	1		0			5.85632	12.24	1	2		0				0				0				0								0				0
O95865	N(G),N(G)-dimethylarginine dimethylaminohydrolase 2 OS=Homo sapiens OX=9606 GN=DDAH2 PE=1 SV=1 - [DDAH2_HUMAN]	33.33	1	6	7	23	10.1974	4.91	1	4		0			45.611	33.33	7	16						0				0				0				0			5.65664	8.42	2	2		0			2.33824	4.91	1
P21266	Glutathione S-transferase Mu 3 OS=Homo sapiens OX=9606 GN=GSTM3 PE=1 SV=3 - [GSTM3_HUMAN]	33.33	1	6	6	21	12.494	12	2	4		0			19.5847	22.67	4	7	4.13816	9.78	1	1	7.90681	9.78	1	2		0				0				0			8.53083	11.11	2	3		0			11.3248	18.67	3
P48668	Keratin, type II cytoskeletal 6C OS=Homo sapiens OX=9606 GN=KRT6C PE=1 SV=3 - [K2C6C_HUMAN]	33.33	5	2	16	157	13.6567	3.9	2	5	16.1095	3.37	2	9	24.4485	7.09	4	11	2.84139	2.13	1	1	200.408	33.33	16	76	20.7584	6.03	3	8	18.9921	3.9	2	7	7.96136	2.13	1	3	12.6961	3.37	2	5	30.6535	7.09	4	16	2.10735	2.13	1
O94760	N(G),N(G)-dimethylarginine dimethylaminohydrolase 1 OS=Homo sapiens OX=9606 GN=DDAH1 PE=1 SV=3 - [DDAH1_HUMAN]	33.33	1	6	7	30	6.41601	10.53	2	2		0			51.7938	33.33	7	20		0				0				0				0							10.1605	15.79	3	4		0			9.53599	9.12	2
P10768	S-formylglutathione hydrolase OS=Homo sapiens OX=9606 GN=ESD PE=1 SV=2 - [ESTD_HUMAN]	33.33	1	6	6	23	11.9929	10.64	2	4		0			39.3592	33.33	6	13		0				0				0				0				0			11.6678	18.44	3	4		0			7.21886	4.26	1
P61204	ADP-ribosylation factor 3 OS=Homo sapiens OX=9606 GN=ARF3 PE=1 SV=2 - [ARF3_HUMAN]	33.15	4	4	4	16	4.75371	5.52	1	2		0			23.094	21.55	3	9		0				0			2.77075	11.6	1	1		0				0			5.73064	13.26	2	2		0			6.5615	8.29	1
P01619	Immunoglobulin kappa variable 3-20 OS=Homo sapiens OX=9606 GN=IGKV3-20 PE=1 SV=2 - [KV320_HUMAN]	32.76	2	2	2	67	16.3137	13.79	1	5	42.5927	32.76	2	11	12.5533	13.79	1	3	12.3724	13.79	1	3	10.0482	13.79	1	3	10.7537	13.79	1	3	15.5756	13.79	1	4	7.27308	13.79	1	2	28.0245	13.79	1	8	34.9372	13.79	1	10	43.2617	13.79	1
Q9Y5W5	Wnt inhibitory factor 1 OS=Homo sapiens OX=9606 GN=WIF1 PE=1 SV=3 - [WIF1_HUMAN]	32.72	1	8	8	116	67.5225	32.45	7	21	24.5495	17.15	5	8	30.4476	19.79	5	8	24.0758	24.27	6	7	51.7161	28.5	7	15	34.2497	22.16	6	10	66.9186	25.07	6	22	2.26426	5.01	1	1	6.1607	10.55	2	2		0			5.84992	7.12	1
P35908	Keratin, type II cytoskeletal 2 epidermal OS=Homo sapiens OX=9606 GN=KRT2 PE=1 SV=2 - [K22E_HUMAN]	32.55	5	13	18	408	38.4813	9.08	5	16	104.843	24.88	13	43	179.606	28.64	16	64	28.8742	5.48	3	10	158.976	19.87	12	58	41.0758	12.68	7	15	67.1698	10.95	6	25	32.6088	11.11	6	12	93.4442	14.08	8	34	168.091	25.04	13	64	4.61447	3.76	2
P61916	NPC intracellular cholesterol transporter 2 OS=Homo sapiens OX=9606 GN=NPC2 PE=1 SV=1 - [NPC2_HUMAN]	32.45	1	3	3	102	26.9502	32.45	3	11	21.3395	25.83	2	6	18.3691	32.45	3	6	11.5	25.83	2	4	30.1515	25.83	2	8	54.9487	32.45	3	18	43.691	32.45	3	14	23.9375	25.83	2	7	12.5628	25.83	2	4	11.5251	17.22	2	5	8.82521	10.6	1
O75367	Core histone macro-H2A.1 OS=Homo sapiens OX=9606 GN=MACROH2A1 PE=1 SV=4 - [H2AY_HUMAN]	32.26	2	8	8	22	2.86682	5.38	1	1		0			45.2394	32.26	8	14		0				0				0				0				0			12.2864	9.68	3	5		0			6.00289	6.99	2
P01871	Immunoglobulin heavy constant mu OS=Homo sapiens OX=9606 GN=IGHM PE=1 SV=4 - [IGHM_HUMAN]	32.01	1	1	12	66	136.302	32.01	12	54		0			1.67997	1.77	1	1	2.54496	3.53	1	1		0			2.58714	3.53	1	1	4.09463	7.06	2	2	6.29219	6.18	2	3	9.09969	6.4	2	3		0			2.29134	1.77	1
P25705	ATP synthase subunit alpha, mitochondrial OS=Homo sapiens OX=9606 GN=ATP5F1A PE=1 SV=1 - [ATPA_HUMAN]	31.83	1	13	13	95	23.1106	11.39	5	8		0			152.694	31.83	13	51	20.0357	8.5	4	8	6.45414	5.61	2	2	17.7412	9.58	4	7	3.2037	2.71	1	1		0			41.5218	13.38	6	15		0			9.39982	7.41	3
P62318	Small nuclear ribonucleoprotein Sm D3 OS=Homo sapiens OX=9606 GN=SNRPD3 PE=1 SV=1 - [SMD3_HUMAN]	31.75	1	3	3	6		0				0			16.4362	31.75	3	6		0				0				0				0				0				0				0				0
P24666	Low molecular weight phosphotyrosine protein phosphatase OS=Homo sapiens OX=9606 GN=ACP1 PE=1 SV=3 - [PPAC_HUMAN]	31.65	1	4	4	11	2.76419	6.96	1	1					21.2172	31.65	4	8		0				0				0								0			4.49886	12.66	2	2		0				0
P40925	Malate dehydrogenase, cytoplasmic OS=Homo sapiens OX=9606 GN=MDH1 PE=1 SV=4 - [MDHC_HUMAN]	31.44	1	8	8	111	60.3933	22.46	6	23		0			116.844	31.44	8	43		0				0			6.98012	7.49	2	3		0				0			67.6207	28.44	7	26		0			39.1504	22.46	6
Q99969	Retinoic acid receptor responder protein 2 OS=Homo sapiens OX=9606 GN=RARRES2 PE=1 SV=1 - [RARR2_HUMAN]	31.29	1	3	3	8	7.37852	14.11	2	3	9.28234	23.93	2	3		0				0			2.74021	7.36	1	1		0				0				0				0				0			3.81797	17.18	1
P37802	Transgelin-2 OS=Homo sapiens OX=9606 GN=TAGLN2 PE=1 SV=3 - [TAGL2_HUMAN]	31.16	1	4	4	8	8.96531	27.14	3	3		0			2.04986	4.02	1	1		0				0				0				0				0			5.81279	9.05	1	2		0			6.39865	20.1	2
P00352	Retinal dehydrogenase 1 OS=Homo sapiens OX=9606 GN=ALDH1A1 PE=1 SV=2 - [AL1A1_HUMAN]	31.14	1	10	11	58	97.9596	31.14	11	33	14.6509	13.97	4	7		0			14.0134	7.78	4	7		0				0				0				0			28.2174	16.97	6	10		0			2.89783	2.99	1
P00915	Carbonic anhydrase 1 OS=Homo sapiens OX=9606 GN=CA1 PE=1 SV=2 - [CAH1_HUMAN]	31.03	1	6	6	23	11.511	19.54	4	5		0			6.09452	8.05	2	3		0								0			9.01588	13.41	3	5		0				0				0			33.03	27.59	5
P02748	Complement component C9 OS=Homo sapiens OX=9606 GN=C9 PE=1 SV=2 - [CO9_HUMAN]	30.95	1	14	14	221	28.6078	12.88	6	11	70.661	22	9	27	8.41926	5.01	2	3	49.0862	21.82	9	17	61.834	24.15	10	22	39.5844	19.86	8	14	23.7934	11.27	5	9	62.439	20.04	8	23	36.3616	20.39	8	15	60.4576	24.69	10	22	147.344	27.19	11
P68104	Elongation factor 1-alpha 1 OS=Homo sapiens OX=9606 GN=EEF1A1 PE=1 SV=1 - [EF1A1_HUMAN]	30.95	2	4	11	81	22.2641	9.74	3	8	1.89541	1.73	1	1	140.57	27.92	9	52	0	2.38	1	1	6.04647	2.38	1	3	2.28633	2.38	1	1		0				0			9.17544	7.14	3	4	4.13736	2.38	1	2	24.4572	20.13	6
Q5JTB6	Placenta-specific protein 9 OS=Homo sapiens OX=9606 GN=PLAC9 PE=1 SV=1 - [PLAC9_HUMAN]	30.93	1	1	1	1		0				0				0				0				0			3.21235	30.93	1	1		0				0				0				0				0
Q14624	Inter-alpha-trypsin inhibitor heavy chain H4 OS=Homo sapiens OX=9606 GN=ITIH4 PE=1 SV=4 - [ITIH4_HUMAN]	30.86	1	21	21	219	58.0684	19.57	13	23	68.7588	14.73	11	27	4.51968	2.37	2	2	60.3599	13.23	9	21	29.1459	7.96	6	11	36.9731	10.86	8	14	20.931	7.96	6	11	69.7376	19.35	12	23	86.2616	20.75	12	29	26.2916	9.68	7	10	136.573	24.62	14
Q08257	Quinone oxidoreductase OS=Homo sapiens OX=9606 GN=CRYZ PE=1 SV=1 - [QOR_HUMAN]	30.7	1	6	6	13	6.64337	11.55	2	2		0			23.1459	20.36	4	7		0				0				0				0			3.24014	6.99	1	1	4.37892	5.17	1	1		0			6.24102	13.37	2
P07355	Annexin A2 OS=Homo sapiens OX=9606 GN=ANXA2 PE=1 SV=2 - [ANXA2_HUMAN]	30.68	2	8	8	18	42.3407	30.68	8	15		0				0			1.98375	3.24	1	1		0			3.82304	4.72	1	1		0				0				0				0			2.2227	4.13	1
P17677	Neuromodulin OS=Homo sapiens OX=9606 GN=GAP43 PE=1 SV=1 - [NEUM_HUMAN]	30.67	1	4	4	9	5.44739	9.66	1	1		0			31.561	30.67	4	7		0				0				0								0			2.99644	9.66	1	1						0
P13489	Ribonuclease inhibitor OS=Homo sapiens OX=9606 GN=RNH1 PE=1 SV=2 - [RINI_HUMAN]	30.59	1	9	9	31	15.414	11.93	4	6		0			43.5034	27.33	8	15		0				0				0				0				0			15.1206	9.54	3	5		0			13.0532	8.68	3
P30043	Flavin reductase (NADPH) OS=Homo sapiens OX=9606 GN=BLVRB PE=1 SV=3 - [BLVRB_HUMAN]	30.58	1	3	3	3		0				0			3.47902	11.65	1	1		0				0				0				0				0			2.87481	6.8	1	1		0			4.0722	12.14	1
P0DOX6	Immunoglobulin mu heavy chain OS=Homo sapiens OX=9606 PE=1 SV=2 - [IGM_HUMAN]	30.56	2	2	13	72	135.735	29.34	12	53	14.682	1.22	1	8	1.67997	1.39	1	1	2.54496	2.78	1	1		0			2.58714	2.78	1	1	4.09463	5.56	2	2	6.29219	4.86	2	3	9.09969	5.03	2	3		0				0
P09417	Dihydropteridine reductase OS=Homo sapiens OX=9606 GN=QDPR PE=1 SV=2 - [DHPR_HUMAN]	30.33	1	5	5	30	2.87005	5.33	1	1		0			64.5557	30.33	5	19		0				0				0				0				0			23.8923	24.18	4	8		0			6.88204	11.48	2
P05155	Plasma protease C1 inhibitor OS=Homo sapiens OX=9606 GN=SERPING1 PE=1 SV=2 - [IC1_HUMAN]	30	1	13	13	299	76.751	20.8	9	28	110.851	23.8	11	41	14.5365	7.6	3	5	57.2902	16	7	21	80.6617	16	7	28	86.8943	18.8	8	30	40.0604	14	6	15	57.0378	15.4	7	21	54.072	23.4	9	20	60.9812	12	5	20	122.162	21.2	10
Q92520	Protein FAM3C OS=Homo sapiens OX=9606 GN=FAM3C PE=1 SV=1 - [FAM3C_HUMAN]	29.96	1	5	5	25	17.9322	24.67	4	6	6.12564	8.37	1	2		0			2.84775	7.05	1	1		0			5.37555	12.78	2	2	28.7942	26.43	4	10		0				0				0				0
P12956	X-ray repair cross-complementing protein 6 OS=Homo sapiens OX=9606 GN=XRCC6 PE=1 SV=2 - [XRCC6_HUMAN]	29.89	1	14	14	35		0				0			80.1779	29.89	14	29		0			2.59964	2.3	1	1		0				0				0			4.46348	4.11	2	2		0			7.35431	3.61	2
P14136	Glial fibrillary acidic protein OS=Homo sapiens OX=9606 GN=GFAP PE=1 SV=1 - [GFAP_HUMAN]	29.86	2	10	11	59	1.84044	2.31	1	1		0			95.5632	20.6	8	33		0				0				0				0				0			4.21495	2.31	1	2	2.87077	2.55	1	1	61.4897	22.69	8
Q16143	Beta-synuclein OS=Homo sapiens OX=9606 GN=SNCB PE=1 SV=1 - [SYUB_HUMAN]	29.85	1	3	3	8		0				0			23.1866	29.85	3	7		0				0				0				0				0			2.35539	9.7	1	1		0				0
Q96QV6	Histone H2A type 1-A OS=Homo sapiens OX=9606 GN=H2AC1 PE=1 SV=3 - [H2A1A_HUMAN]	29.77	5	1	3	85	26.3009	29.77	3	11		0			89.3162	29.77	3	41	6.84355	6.87	1	3		0			1.96925	6.87	1	1		0				0			36.2682	12.21	2	16		0			34.7642	24.43	2
P07360	Complement component C8 gamma chain OS=Homo sapiens OX=9606 GN=C8G PE=1 SV=3 - [CO8G_HUMAN]	29.7	1	4	4	9		0			9.06021	15.35	2	3		0				0			2.90271	7.43	1	1		0			2.55463	7.43	1	1	7.98843	21.78	3	3		0							2.25457	7.43	1
Q32P51	Heterogeneous nuclear ribonucleoprotein A1-like 2 OS=Homo sapiens OX=9606 GN=HNRNPA1L2 PE=2 SV=2 - [RA1L2_HUMAN]	29.69	2	6	8	58	17.4284	16.88	4	6		0			119.585	29.69	8	44		0				0			3.14117	5	1	1		0				0			17.5488	16.88	4	6		0			2.62729	4.69	1
O43505	Beta-1,4-glucuronyltransferase 1 OS=Homo sapiens OX=9606 GN=B4GAT1 PE=1 SV=1 - [B4GA1_HUMAN]	29.64	1	8	8	124	32.0975	14.94	5	13	32.499	16.87	5	12	29.5574	8.19	3	11	6.03759	8.19	3	4	18.4289	9.88	4	9	36.0929	15.18	5	16	63.7055	15.18	5	27	7.47061	6.02	2	3	7.02806	6.02	2	3	2.07233	2.17	1	1	20.9228	8.19	3
P62328	Thymosin beta-4 OS=Homo sapiens OX=9606 GN=TMSB4X PE=1 SV=2 - [TYB4_HUMAN]	29.55	1	2	2	4	3.06753	29.55	1	1	3.88277	29.55	2	2		0								0																				0			2.68545	29.55	1
Q9BX68	Histidine triad nucleotide-binding protein 2, mitochondrial OS=Homo sapiens OX=9606 GN=HINT2 PE=1 SV=1 - [HINT2_HUMAN]	29.45	1	3	3	3		0				0			8.78357	29.45	3	3		0				0				0				0				0				0				0				0
Q04760	Lactoylglutathione lyase OS=Homo sapiens OX=9606 GN=GLO1 PE=1 SV=4 - [LGUL_HUMAN]	29.35	1	4	4	30	11.5588	23.91	3	4		0			39.3242	29.35	4	15		0				0												0			12.6608	29.35	4	5		0			19.3633	25.54	3
P08603	Complement factor H OS=Homo sapiens OX=9606 GN=CFH PE=1 SV=4 - [CFAH_HUMAN]	29.33	1	23	24	204	98.9586	23.4	20	35	80.4081	17.95	15	29	6.98919	1.46	1	2	41.6672	10.64	9	15	14.284	3.9	4	6	40.3757	13.24	10	15	54.8852	12.43	11	20	82.5628	17.38	14	28	56.4815	19.5	14	19	7.9521	2.27	2	3	68.168	17.38	14
P22314	Ubiquitin-like modifier-activating enzyme 1 OS=Homo sapiens OX=9606 GN=UBA1 PE=1 SV=3 - [UBA1_HUMAN]	29.02	1	21	21	84	31.0062	11.91	8	11		0			140.897	29.02	21	45		0				0			9.02322	2.84	2	3		0				0			40.0306	11.91	8	13		0			37.004	9.64	7
P00492	Hypoxanthine-guanine phosphoribosyltransferase OS=Homo sapiens OX=9606 GN=HPRT1 PE=1 SV=2 - [HPRT_HUMAN]	28.9	1	5	5	9	2.71759	5.96	1	1		0			17.9805	24.31	4	6		0								0				0				0			2.96879	5.96	1	1		0			1.7419	4.59	1
Q9BSG5	Retbindin OS=Homo sapiens OX=9606 GN=RTBDN PE=1 SV=2 - [RTBDN_HUMAN]	28.82	1	4	4	18	3.46864	6.55	1	1	10.4188	13.1	2	3	2.64355	9.17	1	1		0			3.06023	9.17	1	1	16.9228	15.72	2	5	13.8069	23.14	3	4		0			2.64565	9.17	1	1		0				0
P61981	14-3-3 protein gamma OS=Homo sapiens OX=9606 GN=YWHAG PE=1 SV=2 - [1433G_HUMAN]	28.74	2	4	6	203	76.1941	20.65	4	36	7.6615	12.96	3	3	151.802	28.74	6	62	15.7069	7.29	2	9	18.6382	12.96	3	8	37.0845	20.65	4	17	21.6652	20.65	4	10		0			44.3993	20.65	4	25	6.43873	3.24	1	3	50.6863	20.65	4
P84243	Histone H3.3 OS=Homo sapiens OX=9606 GN=H3-3A PE=1 SV=2 - [H33_HUMAN]	28.68	5	1	2	33	10.0256	5.15	1	6		0			26.7625	28.68	2	13		0				0				0				0				0			3.43601	5.15	1	7		0			18.3146	28.68	2
P07900	Heat shock protein HSP 90-alpha OS=Homo sapiens OX=9606 GN=HSP90AA1 PE=1 SV=5 - [HS90A_HUMAN]	28.42	8	10	19	185	74.9807	15.03	9	28		0			190.501	24.59	16	69	10.7448	5.6	3	4	8.67493	3.96	2	3	9.23814	3.55	2	3		0				0			142.054	20.9	13	50		0			82.8098	20.9	13
P37837	Transaldolase OS=Homo sapiens OX=9606 GN=TALDO1 PE=1 SV=2 - [TALDO_HUMAN]	28.19	1	9	9	112	31.9554	16.02	5	15		0			120.001	28.19	9	54	7.17333	6.53	2	3		0			4.68374	3.26	1	2		0				0			30.8878	16.02	5	14		0			58.3412	16.02	5
P15104	Glutamine synthetase OS=Homo sapiens OX=9606 GN=GLUL PE=1 SV=4 - [GLNA_HUMAN]	28.15	1	10	10	140	36.575	18.5	6	15		0			191.731	28.15	10	68	3.78828	5.36	1	1		0			6.7779	7.51	2	3		0				0			89.8842	18.77	7	31		0			59.6307	18.23	5
P01033	Metalloproteinase inhibitor 1 OS=Homo sapiens OX=9606 GN=TIMP1 PE=1 SV=1 - [TIMP1_HUMAN]	28.02	1	4	4	41	6.67595	9.18	2	3	13.3301	14.98	2	5					2.30687	5.8	1	1	15.5024	24.64	3	5	15.3322	24.64	3	6	13.8036	14.98	2	5	3.9286	5.8	1	2	2.13324	5.8	1	1	12.448	15.46	2	5	5.27378	5.8	1
A0A075B6K4	Immunoglobulin lambda variable 3-10 OS=Homo sapiens OX=9606 GN=IGLV3-10 PE=3 SV=2 - [LV310_HUMAN]	27.83	3	3	3	4	4.423	8.7	1	2	3.01832	12.17	1	1		0								0				0			0	6.96	1	1		0								0				0
P62314	Small nuclear ribonucleoprotein Sm D1 OS=Homo sapiens OX=9606 GN=SNRPD1 PE=1 SV=1 - [SMD1_HUMAN]	27.73	1	3	3	6		0				0			16.0864	27.73	2	5	2.6586	9.24	1	1		0				0				0				0				0				0				0
P20336	Ras-related protein Rab-3A OS=Homo sapiens OX=9606 GN=RAB3A PE=1 SV=1 - [RAB3A_HUMAN]	27.73	16	4	5	11	1.84413	7.27	1	1		0			20.4931	20.45	4	8		0				0				0				0				0			4.56429	5	1	2						0
Q96KK5	Histone H2A type 1-H OS=Homo sapiens OX=9606 GN=H2AC12 PE=1 SV=3 - [H2A1H_HUMAN]	27.34	12	1	3	123	54.9053	27.34	3	20		0			129.055	27.34	3	54	12.9773	21.88	2	5		0			7.38635	21.88	2	3		0				0			58.7443	27.34	3	22		0			50.1755	21.88	2
P02656	Apolipoprotein C-III OS=Homo sapiens OX=9606 GN=APOC3 PE=1 SV=1 - [APOC3_HUMAN]	27.27	1	2	2	46	27.1483	27.27	2	8	25.5275	27.27	2	7					23.708	27.27	2	7	16.7347	16.16	1	4	14.2216	27.27	2	4		0			20.2196	27.27	2	6	4.17534	16.16	1	1	13.1057	27.27	2	4	16.3761	27.27	2
P04196	Histidine-rich glycoprotein OS=Homo sapiens OX=9606 GN=HRG PE=1 SV=1 - [HRG_HUMAN]	27.24	1	11	11	138	22.6814	5.71	2	7	36.2827	17.52	6	14	29.173	11.43	4	10	34.8311	13.52	5	12	23.3886	7.43	3	9	28.3637	9.52	4	11	40.791	13.52	5	15	41.6552	23.24	8	15	28.7495	16.19	6	11	23.0164	7.43	3	8	47.3178	20	8
P02533	Keratin, type I cytoskeletal 14 OS=Homo sapiens OX=9606 GN=KRT14 PE=1 SV=4 - [K1C14_HUMAN]	27.12	12	3	12	62	4.54885	1.91	1	2		0			12.2829	7.63	3	5		0			82.5484	23.31	10	33	1.9036	1.48	1	1	3.41025	2.97	2	2		0				0			15.2083	9.32	4	8		0
P10809	60 kDa heat shock protein, mitochondrial OS=Homo sapiens OX=9606 GN=HSPD1 PE=1 SV=2 - [CH60_HUMAN]	27.05	1	9	10	25	10.9272	8.2	3	4	1.73968	1.57	1	1	54.2611	23.39	8	17		0				0				0				0				0			8.94915	8.2	3	3		0				0
P61626	Lysozyme C OS=Homo sapiens OX=9606 GN=LYZ PE=1 SV=1 - [LYSC_HUMAN]	27.03	1	2	2	11	11.4552	27.03	2	3		0								0			6.00248	18.92	1	1		0			14.7992	18.92	1	3		0				0			10.9149	18.92	1	2	5.90905	27.03	2
Q14011	Cold-inducible RNA-binding protein OS=Homo sapiens OX=9606 GN=CIRBP PE=1 SV=1 - [CIRBP_HUMAN]	26.74	1	3	3	19		0				0			42.2702	26.74	3	13		0				0				0				0				0			5.9538	20.35	2	2		0			12.5451	26.74	3
P07954	Fumarate hydratase, mitochondrial OS=Homo sapiens OX=9606 GN=FH PE=1 SV=3 - [FUMH_HUMAN]	26.67	1	8	8	23	2.20251	4.9	2	2		0			59.1455	21.57	7	18		0				0				0			2.89982	5.1	1	1		0			6.3861	2.75	1	2		0				0
P27797	Calreticulin OS=Homo sapiens OX=9606 GN=CALR PE=1 SV=1 - [CALR_HUMAN]	26.62	1	7	7	21	4.77446	6.24	2	2	2.37839	2.88	1	1	45.2322	23.98	6	14		0				0				0			3.04929	2.88	1	1					4.27659	2.64	1	2		0			2.13557	2.88	1
P01780	Immunoglobulin heavy variable 3-7 OS=Homo sapiens OX=9606 GN=IGHV3-7 PE=1 SV=2 - [HV307_HUMAN]	26.5	8	1	3	42	9.23907	17.09	2	4	21.5332	26.5	3	9	6.69251	7.69	1	3	5.09002	9.4	1	2		0			4.40705	17.09	2	2		0			8.57138	17.09	2	4	9.49638	17.09	2	4	13.358	18.8	2	5	19.0646	26.5	3
Q8IVA1	Purkinje cell protein 2 homolog OS=Homo sapiens OX=9606 GN=PCP2 PE=1 SV=2 - [PCP2_HUMAN]	26.47	1	2	2	8	2.79469	11.03	1	1					19.8787	26.47	2	6		0				0				0				0				0			3.04698	11.03	1	1		0				0
P05090	Apolipoprotein D OS=Homo sapiens OX=9606 GN=APOD PE=1 SV=1 - [APOD_HUMAN]	26.46	1	5	5	67	11.3051	19.05	3	4	12.3401	19.05	3	4	2.54741	5.82	1	1	15.0915	19.05	3	5	28.0058	26.46	5	10	16.2574	19.05	3	6	23.5959	12.17	3	8	21.9609	19.05	3	7		0			28.433	19.05	3	10	21.6415	19.58	4
P22626	Heterogeneous nuclear ribonucleoproteins A2/B1 OS=Homo sapiens OX=9606 GN=HNRNPA2B1 PE=1 SV=2 - [ROA2_HUMAN]	26.35	1	9	11	107	23.9872	11.61	3	8		0			195.2	26.35	11	72	8.18551	7.37	2	3	2.53773	2.83	1	1	12.2202	7.37	2	4		0				0			33.4376	11.61	3	11		0			25.7732	7.37	2
Q13228	Methanethiol oxidase OS=Homo sapiens OX=9606 GN=SELENBP1 PE=1 SV=2 - [SBP1_HUMAN]	26.27	1	11	11	42	49.9861	24.58	10	21		0			16.884	12.5	5	7	2.8897	3.81	1	1		0			3.10057	3.81	1	1		0				0			3.33851	3.81	1	1		0			26.6829	15.25	7
P51858	Hepatoma-derived growth factor OS=Homo sapiens OX=9606 GN=HDGF PE=1 SV=1 - [HDGF_HUMAN]	26.25	1	3	3	7	4.01378	11.25	1	1		0			13.5146	18.33	2	3		0				0				0				0				0			8.50917	18.33	2	2		0			1.95539	7.92	1
O60814	Histone H2B type 1-K OS=Homo sapiens OX=9606 GN=H2BC12 PE=1 SV=3 - [H2B1K_HUMAN]	26.19	16	3	3	76	18.6866	19.05	2	8		0			79.6195	26.19	3	38	1.9962	7.14	1	1	1.97665	7.14	1	1	1.98542	7.14	1	2		0				0			25.0819	19.05	2	14		0			13.7134	7.14	1
A0A0A0MRZ8	Immunoglobulin kappa variable 3D-11 OS=Homo sapiens OX=9606 GN=IGKV3D-11 PE=3 SV=6 - [KVD11_HUMAN]	26.09	2	2	2	70	7.43134	7.83	1	4	32.0969	26.09	2	13	8.14881	7.83	1	4	21.1459	7.83	1	10	5.17928	7.83	1	3	1.82235	7.83	1	1	12.1798	7.83	1	6	11.0046	7.83	1	5	11.0364	7.83	1	5	18.0719	7.83	1	8	14.7008	7.83	1
P11021	Endoplasmic reticulum chaperone BiP OS=Homo sapiens OX=9606 GN=HSPA5 PE=1 SV=2 - [BIP_HUMAN]	25.99	1	9	11	49	34.0579	8.87	4	12		0			45.7919	19.72	9	16	8.05815	1.68	1	3	7.85494	4.28	2	3	2.37305	1.68	1	1		0				0			30.6473	10.24	4	10	2.46462	1.68	1	1	2.4194	2.14	1
P10643	Complement component C7 OS=Homo sapiens OX=9606 GN=C7 PE=1 SV=2 - [CO7_HUMAN]	25.98	1	13	13	66	5.53749	3.44	2	2	20.8972	11.15	6	10		0			2.41742	1.19	1	1	24.047	10.32	6	9	15.8315	5.46	4	6	9.43057	5.81	4	5	9.01588	4.86	3	3	1.65771	1.07	1	1	60.8185	23.96	12	20	8.08616	2.49	2
P05156	Complement factor I OS=Homo sapiens OX=9606 GN=CFI PE=1 SV=2 - [CFAI_HUMAN]	25.9	1	11	11	161	48.171	16.12	7	15	27.2464	16.64	7	11	22.7206	12.69	5	8	35.2578	14.41	6	13	44.0022	19.38	8	15	70.3668	23.16	10	24	33.8206	18.18	8	12	15.9373	12.18	5	5	28.8573	13.89	6	10	30.3599	10.63	5	11	53.1515	19.38	8
P30048	Thioredoxin-dependent peroxide reductase, mitochondrial OS=Homo sapiens OX=9606 GN=PRDX3 PE=1 SV=3 - [PRDX3_HUMAN]	25.78	1	3	3	5		0			3.30137	8.2	1	1	13.4322	17.58	2	4		0				0				0				0				0				0				0				0
P30101	Protein disulfide-isomerase A3 OS=Homo sapiens OX=9606 GN=PDIA3 PE=1 SV=4 - [PDIA3_HUMAN]	25.74	1	10	10	44	11.3051	6.73	3	5		0			69.8595	22.18	8	27	4.09398	2.18	1	2		0			2.03624	1.58	1	1		0				0			17.1679	7.52	3	7		0			4.54597	4.75	2
Q06481	Amyloid-like protein 2 OS=Homo sapiens OX=9606 GN=APLP2 PE=1 SV=2 - [APLP2_HUMAN]	25.69	1	15	15	254	82.2306	17.43	10	30	90.9738	17.69	9	30	29.3295	9.31	5	9	32.806	6.95	4	12	36.1601	11.93	7	14	74.3939	11.93	7	27	175.259	25.69	15	65	3.40876	2.23	1	1	14.9272	2.23	1	5	8.64289	5.11	3	3	25.7865	8.26	4
P12532	Creatine kinase U-type, mitochondrial OS=Homo sapiens OX=9606 GN=CKMT1A PE=1 SV=1 - [KCRU_HUMAN]	25.66	2	8	8	39	12.0793	6.71	2	4		0			76.8836	25.66	8	24		0			2.63787	3.84	1	1	5.97587	3.84	1	2		0				0			17.1131	12.23	3	5		0			10.6769	3.84	1
Q99798	Aconitate hydratase, mitochondrial OS=Homo sapiens OX=9606 GN=ACO2 PE=1 SV=2 - [ACON_HUMAN]	25.64	1	13	13	59	20.7061	7.05	3	6		0			115.832	25.64	13	34	4.77274	3.46	1	1	7.81606	3.46	1	2	10.4587	7.05	3	3	6.49623	5.38	2	2		0			31.8772	16.92	8	10		0			3.5639	3.46	1
P08779	Keratin, type I cytoskeletal 16 OS=Homo sapiens OX=9606 GN=KRT16 PE=1 SV=4 - [K1C16_HUMAN]	25.58	12	3	11	56	4.54885	1.9	1	2		0			4.44412	4.86	2	3		0			77.0953	21.78	9	30	1.9036	1.48	1	1	3.41025	2.96	2	2		0				0			12.0067	4.86	3	7		0
P05062	Fructose-bisphosphate aldolase B OS=Homo sapiens OX=9606 GN=ALDOB PE=1 SV=2 - [ALDOB_HUMAN]	25.55	1	6	7	17	35.7398	21.15	6	12		0			4.54803	1.92	1	2		0				0				0			2.77964	3.57	1	1		0				0				0			2.58376	4.4	1
P08294	Extracellular superoxide dismutase [Cu-Zn] OS=Homo sapiens OX=9606 GN=SOD3 PE=1 SV=2 - [SODE_HUMAN]	25.42	1	4	4	47	6.4093	12.08	2	2	13.1844	20	3	8	8.14599	10	2	3	1.84779	3.33	1	1	9.29059	15.42	3	4	13.3989	10	2	5	22.0931	15.42	3	9		0			2.44674	6.67	1	1	5.51981	10	2	2	1.7717	3.33	1
P01703	Immunoglobulin lambda variable 1-40 OS=Homo sapiens OX=9606 GN=IGLV1-40 PE=1 SV=2 - [LV140_HUMAN]	25.42	1	1	1	2					4.08708	25.42	1	1																													4.01708	25.42	1	1
P28161	Glutathione S-transferase Mu 2 OS=Homo sapiens OX=9606 GN=GSTM2 PE=1 SV=2 - [GSTM2_HUMAN]	25.23	1	3	4	12	9.2019	13.76	2	3					23.3633	25.23	4	8		0				0				0				0				0				0				0			3.05583	7.34	1
P55072	Transitional endoplasmic reticulum ATPase OS=Homo sapiens OX=9606 GN=VCP PE=1 SV=4 - [TERA_HUMAN]	24.94	2	15	15	34	20.4027	8.31	5	7		0			53.2215	18.49	11	18		0				0				0				0				0			15.1076	7.44	4	5		0			11.61	6.95	4
P02671	Fibrinogen alpha chain OS=Homo sapiens OX=9606 GN=FGA PE=1 SV=2 - [FIBA_HUMAN]	24.83	1	16	16	243	275.885	23.79	15	93	62.0218	15.7	9	21		0			44.9378	12.93	6	12	27.1598	8.2	4	8	37.6699	10.62	6	13	68.323	15.13	9	21	24.3977	9.12	6	9	41.75	8.89	5	13	30.0085	12.7	6	9	138.916	20.55	12
P01700	Immunoglobulin lambda variable 1-47 OS=Homo sapiens OX=9606 GN=IGLV1-47 PE=1 SV=2 - [LV147_HUMAN]	24.79	2	2	2	43	7.59506	11.11	1	3	12.763	11.11	1	6	7.42543	11.11	1	3	7.60691	11.11	1	3	7.58979	11.11	1	3	16.0721	24.79	2	6	4.34432	11.11	1	3	8.14043	11.11	1	4	7.44134	11.11	1	3	12.0004	11.11	1	4	5.38007	11.11	1
A0A0B4J1X5	Immunoglobulin heavy variable 3-74 OS=Homo sapiens OX=9606 GN=IGHV3-74 PE=3 SV=1 - [HV374_HUMAN]	24.79	6	1	3	21	7.50562	18.8	2	3	10.735	15.38	2	4					6.83126	15.38	2	3		0			4.27254	18.8	2	2		0							5.21849	9.4	1	2	5.55232	9.4	1	2	11.1374	18.8	2
P01602	Immunoglobulin kappa variable 1-5 OS=Homo sapiens OX=9606 GN=IGKV1-5 PE=1 SV=2 - [KV105_HUMAN]	24.79	1	1	2	2		0				0				0				0				0			2.68903	9.4	1	1		0				0				0				0			3.72064	15.38	1
P63167	Dynein light chain 1, cytoplasmic OS=Homo sapiens OX=9606 GN=DYNLL1 PE=1 SV=1 - [DYL1_HUMAN]	24.72	2	2	2	6									15.3541	24.72	2	6														0																0
Q12765	Secernin-1 OS=Homo sapiens OX=9606 GN=SCRN1 PE=1 SV=2 - [SCRN1_HUMAN]	24.64	1	8	8	32	1.96444	1.93	1	1		0			61.3261	24.64	8	20		0				0				0				0				0			15.6147	9.66	3	6		0			13.1306	12.8	4
P38606	V-type proton ATPase catalytic subunit A OS=Homo sapiens OX=9606 GN=ATP6V1A PE=1 SV=2 - [VATA_HUMAN]	24.64	1	10	10	28		0				0			63.8739	22.2	9	25		0				0				0				0				0			4.76048	2.92	1	2		0			2.56625	2.43	1
Q9BTT0	Acidic leucine-rich nuclear phosphoprotein 32 family member E OS=Homo sapiens OX=9606 GN=ANP32E PE=1 SV=1 - [AN32E_HUMAN]	24.63	1	4	4	7		0				0			20.6029	24.63	4	6		0												0				0				0				0			2.97977	7.09	1
Q9UI15	Transgelin-3 OS=Homo sapiens OX=9606 GN=TAGLN3 PE=1 SV=2 - [TAGL3_HUMAN]	24.62	1	3	3	4		0				0			9.45251	24.62	3	3		0				0				0				0				0			3.21468	10.05	1	1		0				0
P62316	Small nuclear ribonucleoprotein Sm D2 OS=Homo sapiens OX=9606 GN=SNRPD2 PE=1 SV=1 - [SMD2_HUMAN]	24.58	1	2	2	2		0				0			5.84825	24.58	2	2										0				0				0				0				0
A0A0A6YYG2	T cell receptor beta variable 6-6 OS=Homo sapiens OX=9606 GN=TRBV6-6 PE=3 SV=5 - [TVB66_HUMAN]	24.56	1	1	1	1		0				0				0				0				0				0				0				0				0			3.33874	24.56	1	1		0
P19105	Myosin regulatory light chain 12A OS=Homo sapiens OX=9606 GN=MYL12A PE=1 SV=2 - [ML12A_HUMAN]	24.56	1	1	1	1		0								0				0				0				0				0				0			3.38766	24.56	1	1		0				0
P21281	V-type proton ATPase subunit B, brain isoform OS=Homo sapiens OX=9606 GN=ATP6V1B2 PE=1 SV=3 - [VATB2_HUMAN]	24.46	2	9	9	18		0				0			49.8536	24.46	9	16		0				0				0				0				0			2.32681	3.13	1	1		0			2.3875	3.13	1
P02788	Lactotransferrin OS=Homo sapiens OX=9606 GN=LTF PE=1 SV=6 - [TRFL_HUMAN]	24.37	1	11	11	20	35.6077	19.86	9	12		0			2.19852	1.83	1	1		0			2.49356	1.83	1	1		0			13.4942	10.42	5	5		0				0				0				0
P49411	Elongation factor Tu, mitochondrial OS=Homo sapiens OX=9606 GN=TUFM PE=1 SV=2 - [EFTU_HUMAN]	24.34	1	9	9	16		0				0			38.0325	24.34	9	14		0				0				0				0			2.30075	3.1	1	1	1.95254	3.1	1	1		0				0
P01019	Angiotensinogen OS=Homo sapiens OX=9606 GN=AGT PE=1 SV=1 - [ANGT_HUMAN]	24.33	1	8	8	274	80.239	19.59	6	24	85.232	20.82	7	33	27.5543	14.64	5	9	64.4908	19.59	6	24	67.0926	21.44	7	23	97.5531	21.44	7	33	52.8248	11.13	4	19	36.8469	16.08	5	14	38.7584	16.08	5	14	67.2326	19.59	6	23	105.935	17.94	6
P30050	60S ribosomal protein L12 OS=Homo sapiens OX=9606 GN=RPL12 PE=1 SV=1 - [RL12_HUMAN]	24.24	1	3	3	10	2.84272	9.7	1	1		0			19.9583	24.24	3	7		0				0				0				0				0			6.4548	18.79	2	2		0				0
P25398	40S ribosomal protein S12 OS=Homo sapiens OX=9606 GN=RPS12 PE=1 SV=3 - [RS12_HUMAN]	24.24	1	3	3	5						0			10.9768	24.24	3	4						0				0				0				0			2.63888	11.36	1	1		0				0
Q96HR9	Receptor expression-enhancing protein 6 OS=Homo sapiens OX=9606 GN=REEP6 PE=1 SV=2 - [REEP6_HUMAN]	24.17	1	3	3	3		0				0			9.96967	24.17	3	3		0				0				0				0								0								0
P68032	Actin, alpha cardiac muscle 1 OS=Homo sapiens OX=9606 GN=ACTC1 PE=1 SV=1 - [ACTC_HUMAN]	24.14	4	2	7	184	69.3038	15.12	5	27	16.7016	10.08	3	6	167.415	19.36	6	66	24.2803	10.08	3	9	24.4813	14.85	4	8	18.1837	10.08	3	6	8.0938	7.16	2	4	2.7349	4.24	1	1	48.5546	15.12	5	18	5.52918	7.16	2	2	93.5389	24.14	7
Q14194	Dihydropyrimidinase-related protein 1 OS=Homo sapiens OX=9606 GN=CRMP1 PE=1 SV=1 - [DPYL1_HUMAN]	24.13	2	8	11	61	18.3004	6.29	3	8		0			80.7711	24.13	11	28	1.66546	1.22	1	2		0			4.26908	3.5	2	4		0				0			19.9941	6.29	3	9		0			19.8348	7.17	4
P68036	Ubiquitin-conjugating enzyme E2 L3 OS=Homo sapiens OX=9606 GN=UBE2L3 PE=1 SV=1 - [UB2L3_HUMAN]	24.03	2	2	2	4	3.16863	14.29	1	1		0			9.80505	24.03	2	3																		0								0
Q04917	14-3-3 protein eta OS=Homo sapiens OX=9606 GN=YWHAH PE=1 SV=4 - [1433F_HUMAN]	23.98	2	3	5	201	79.3788	23.98	5	37	6.46144	13.01	3	3	140.731	23.98	5	58	18.8366	13.01	3	10	18.2084	13.41	3	8	40.3825	19.11	4	18	18.9424	13.01	3	9					42.8992	17.89	4	25	8.86149	8.94	2	4	45.9124	19.11	4
A0A0C4DH38	Immunoglobulin heavy variable 5-51 OS=Homo sapiens OX=9606 GN=IGHV5-51 PE=3 SV=1 - [HV551_HUMAN]	23.93	2	2	2	20	9.76713	12.82	1	3	9.38073	23.93	2	4		0							2.98251	12.82	1	1	3.25604	12.82	1	1	5.24962	12.82	1	2	2.2491	11.11	1	1		0			4.37573	23.93	2	2	6.03967	11.11	1
Q30KQ8	Beta-defensin 112 OS=Homo sapiens OX=9606 GN=DEFB112 PE=1 SV=1 - [DB112_HUMAN]	23.89	1	1	1	2	2.59998	23.89	1	2		0				0				0				0								0				0				0				0				0
Q13822	Ectonucleotide pyrophosphatase/phosphodiesterase family member 2 OS=Homo sapiens OX=9606 GN=ENPP2 PE=1 SV=3 - [ENPP2_HUMAN]	23.87	1	16	16	95	25.9559	11.7	7	9	21.2399	6.72	4	8	14.2061	6.03	4	5	5.91375	1.39	1	2	9.11181	4.75	3	3	44.2272	12.86	8	14	50.9282	18.08	13	23	4.63535	1.39	1	2	6.22379	3.94	2	2	8.12663	4.29	2	3	21.8557	8.69	5
Q3ZCW2	Galectin-related protein OS=Homo sapiens OX=9606 GN=LGALSL PE=1 SV=2 - [LEGL_HUMAN]	23.84	1	2	2	5		0				0			9.70375	23.84	2	3		0				0				0				0				0			3.4967	11.05	1	1		0			3.12618	12.79	1
P52209	6-phosphogluconate dehydrogenase, decarboxylating OS=Homo sapiens OX=9606 GN=PGD PE=1 SV=3 - [6PGD_HUMAN]	23.81	1	8	8	29	6.93386	5.8	2	3		0			51.9251	23.81	8	18	2.93688	3.52	1	1		0				0				0				0			12.4729	12.01	3	4		0			10.1496	7.66	2
Q96F85	CB1 cannabinoid receptor-interacting protein 1 OS=Homo sapiens OX=9606 GN=CNRIP1 PE=1 SV=1 - [CNRP1_HUMAN]	23.78	1	2	2	4		0				0			9.27752	23.78	2	3		0				0				0				0							3.42833	9.76	1	1						0
P63165	Small ubiquitin-related modifier 1 OS=Homo sapiens OX=9606 GN=SUMO1 PE=1 SV=1 - [SUMO1_HUMAN]	23.76	1	1	1	1		0			3.40001	23.76	1	1		0				0				0				0				0				0				0				0				0
P24592	Insulin-like growth factor-binding protein 6 OS=Homo sapiens OX=9606 GN=IGFBP6 PE=1 SV=1 - [IBP6_HUMAN]	23.75	1	3	3	29	11.0638	23.75	3	3	12.376	11.67	2	4	3.20981	6.25	1	1	2.91429	6.25	1	1	20.318	18.33	2	5	3.9541	6.25	1	1	16.0964	11.67	2	5	3.41747	6.25	1	1	4.13231	12.08	1	1	10.2669	23.75	3	3	5.25615	5.42	1
P08571	Monocyte differentiation antigen CD14 OS=Homo sapiens OX=9606 GN=CD14 PE=1 SV=2 - [CD14_HUMAN]	23.73	1	7	7	25	8.88077	7.73	3	3	8.33718	12.53	3	3	2.94553	5.07	1	1		0			6.28821	5.07	1	2	6.56107	5.07	2	2	3.07511	5.07	1	1	4.17451	7.2	2	2		0			10.1644	14.93	3	3	5.6753	8.8	2
Q9BUT1	3-hydroxybutyrate dehydrogenase type 2 OS=Homo sapiens OX=9606 GN=BDH2 PE=1 SV=2 - [BDH2_HUMAN]	23.67	1	4	4	5	7.30904	17.55	3	3		0			2.47901	4.9	1	1		0				0				0				0				0				0				0			3.13076	6.12	1
P04004	Vitronectin OS=Homo sapiens OX=9606 GN=VTN PE=1 SV=1 - [VTNC_HUMAN]	23.64	1	8	8	151	22.2954	9.41	4	9	39.2487	11.92	4	15	16.0573	11.09	4	6	27.9537	5.44	2	10	22.8555	8.58	3	8	23.6863	11.92	4	9	51.1811	15.9	6	19	71.3762	18.83	6	25	23.4225	8.58	3	8	19.0135	8.58	3	7	75.3221	16.53	6
Q8NHW6	Otospiralin OS=Homo sapiens OX=9606 GN=OTOS PE=1 SV=1 - [OTOSP_HUMAN]	23.6	1	1	1	1		0				0				0			3.85768	23.6	1	1		0				0				0				0				0
Q99757	Thioredoxin, mitochondrial OS=Homo sapiens OX=9606 GN=TXN2 PE=1 SV=2 - [THIOM_HUMAN]	23.49	1	1	1	1		0			3.35758	23.49	1	1		0				0				0								0				0				0				0
Q9P1D8	Putative uncharacterized protein PRO2289 OS=Homo sapiens OX=9606 GN=PRO2289 PE=5 SV=1 - [YP008_HUMAN]	23.44	1	1	1	1						0				0				0				0				0												0			2.78901	23.44	1	1		0
P36980	Complement factor H-related protein 2 OS=Homo sapiens OX=9606 GN=CFHR2 PE=1 SV=1 - [FHR2_HUMAN]	23.33	1	1	4	27	11.8006	23.33	4	4	12.9362	18.52	3	4					5.4359	4.07	1	2	6.41494	8.89	2	2	8.60647	8.89	2	3	2.42242	4.07	1	1	2.94064	4.81	1	1	5.8213	13.7	2	2	3.51014	4.81	1	1	14.0766	8.89	2
P06744	Glucose-6-phosphate isomerase OS=Homo sapiens OX=9606 GN=GPI PE=1 SV=4 - [G6PI_HUMAN]	23.3	1	10	10	94	31.7868	14.87	7	12		0			93.7329	21.51	9	35	2.4445	2.69	1	1		0			6.84536	5.73	2	3		0				0			56.8588	17.38	7	21		0			60.6569	16.13	7
Q6ZWK4	Regulator of hemoglobinization and erythroid cell expansion protein OS=Homo sapiens OX=9606 GN=RHEX PE=1 SV=1 - [RHEX_HUMAN]	23.26	1	1	1	1		0			0	23.26	1	1		0												0				0				0												0
P46821	Microtubule-associated protein 1B OS=Homo sapiens OX=9606 GN=MAP1B PE=1 SV=2 - [MAP1B_HUMAN]	23.22	1	34	35	109	29.0086	6.08	9	10		0			226.952	21.07	32	70		0			3.00757	1.13	1	1		0				0				0			62.664	10.49	15	20		0			23.3722	3.28	6
P34932	Heat shock 70 kDa protein 4 OS=Homo sapiens OX=9606 GN=HSPA4 PE=1 SV=4 - [HSP74_HUMAN]	23.21	1	13	14	40	16.8661	8.45	5	6		0			74.5928	20.71	12	24		0				0			4.68992	3.69	2	2		0				0			11.0103	5.48	3	4		0			9.50353	1.55	1
Q3ZCM7	Tubulin beta-8 chain OS=Homo sapiens OX=9606 GN=TUBB8 PE=1 SV=2 - [TBB8_HUMAN]	23.2	2	1	8	147	44.2339	18.24	5	15	3.19111	3.15	1	1	220.642	20.5	7	81	14.1318	9.23	3	5	2.51539	3.38	1	1	10.9859	5.63	2	4		0				0			37.6584	11.04	4	13		0			78.3437	18.47	6
Q9Y6R7	IgGFc-binding protein OS=Homo sapiens OX=9606 GN=FCGBP PE=1 SV=3 - [FCGBP_HUMAN]	23.05	1	45	45	383	15.2458	1.33	2	5	173.77	16.15	30	55	2.38425	0.83	1	1	9.37595	1.17	2	3	120.251	8.51	18	42	332.296	17.54	34	111	156.668	12.6	24	57	24.2633	2.5	6	8	15.9401	2.24	4	6	59.5863	5.25	9	20	21.2324	1.79	6
P51991	Heterogeneous nuclear ribonucleoprotein A3 OS=Homo sapiens OX=9606 GN=HNRNPA3 PE=1 SV=2 - [ROA3_HUMAN]	23.02	1	6	7	32		0				0			83.2096	23.02	7	28		0				0				0				0				0			8.92368	7.67	2	3		0			3.23159	3.44	1
P08238	Heat shock protein HSP 90-beta OS=Homo sapiens OX=9606 GN=HSP90AB1 PE=1 SV=4 - [HS90B_HUMAN]	22.93	5	3	15	127	53.331	12.85	8	22	0	0.97	1	1	134.141	22.93	15	51	4.47962	3.45	2	2	2.03064	1.93	1	1	2.54997	1.52	1	1		0				0			71.7491	13.95	9	29		0			52.9178	12.43	8
Q13642	Four and a half LIM domains protein 1 OS=Homo sapiens OX=9606 GN=FHL1 PE=1 SV=4 - [FHL1_HUMAN]	22.91	1	5	5	23	7.84912	11.15	3	3		0			34.8168	19.5	4	12		0				0				0				0				0			12.101	15.79	3	5		0			10.0544	15.79	3
O94985	Calsyntenin-1 OS=Homo sapiens OX=9606 GN=CLSTN1 PE=1 SV=1 - [CSTN1_HUMAN]	22.83	1	17	18	277	106.192	18.45	14	41	35.0005	7.14	6	19	45.3028	10.7	8	16	50.5352	14.98	10	20	44.4132	10.7	8	20	79.3095	12.54	10	30	114.775	16.72	14	52	19.7211	7.44	5	6	22.0763	8.05	6	10	23.1626	9.68	7	10	32.882	8.77	6
P16949	Stathmin OS=Homo sapiens OX=9606 GN=STMN1 PE=1 SV=3 - [STMN1_HUMAN]	22.82	2	3	3	8	2.5865	8.05	1	1		0			13.7502	22.82	3	6		0				0				0				0				0				0				0			2.76675	8.05	1
O15537	Retinoschisin OS=Homo sapiens OX=9606 GN=RS1 PE=1 SV=2 - [XLRS1_HUMAN]	22.77	1	4	4	13	0	4.46	1	1	0	4.46	1	2	11.9881	18.3	3	4		0				0			5.98512	5.8	1	2		0								0				0				0
Q96G03	Phosphoglucomutase-2 OS=Homo sapiens OX=9606 GN=PGM2 PE=1 SV=4 - [PGM2_HUMAN]	22.71	1	12	12	61	18.1966	7.68	4	7		0			82.6514	17.16	9	31		0				0				0				0				0			35.8103	17.32	9	14		0			24.2544	7.84	4
Q13838	Spliceosome RNA helicase DDX39B OS=Homo sapiens OX=9606 GN=DDX39B PE=1 SV=1 - [DX39B_HUMAN]	22.66	2	9	9	36	8.57663	4.67	2	4		0			63.0624	22.66	9	25		0				0				0				0				0			1.99414	2.34	1	1		0			12.2767	10.51	4
P16520	Guanine nucleotide-binding protein G(I)/G(S)/G(T) subunit beta-3 OS=Homo sapiens OX=9606 GN=GNB3 PE=1 SV=1 - [GBB3_HUMAN]	22.65	1	4	6	48	16.6762	5	2	7		0			64.8604	22.65	6	27	5.51882	2.94	1	3		0			6.93666	2.94	1	3		0				0			17.3705	6.76	2	8		0				0
Q9NRR3	CDC42 small effector protein 2 OS=Homo sapiens OX=9606 GN=CDC42SE2 PE=1 SV=1 - [C42S2_HUMAN]	22.62	1	1	1	1										0				0								0			3.04864	22.62	1	1										0				0
P07910	Heterogeneous nuclear ribonucleoproteins C1/C2 OS=Homo sapiens OX=9606 GN=HNRNPC PE=1 SV=4 - [HNRPC_HUMAN]	22.55	4	6	6	26	2.11621	3.92	1	1		0			43.2077	22.55	6	19		0				0				0				0				0			8.64897	6.86	2	4		0			5.15878	7.52	2
Q13432	Protein unc-119 homolog A OS=Homo sapiens OX=9606 GN=UNC119 PE=1 SV=1 - [U119A_HUMAN]	22.5	2	4	4	10		0				0			27.8184	22.5	4	9		0				0				0				0								0				0			3.36654	5.83	1
Q03591	Complement factor H-related protein 1 OS=Homo sapiens OX=9606 GN=CFHR1 PE=1 SV=2 - [FHR1_HUMAN]	22.42	2	1	5	55	18.452	22.42	5	6	27.8325	18.48	4	9		0			15.8077	7.27	2	5	2.92919	3.33	1	1	10.2039	7.27	2	3	8.90725	7.27	2	3	13.0119	3.94	1	4	23.1636	15.15	3	7	16.2701	3.94	1	5	32.2169	10.61	3
Q58G82	Putative synaptotagmin-14-like protein OS=Homo sapiens OX=9606 GN=SYT14P1 PE=5 SV=2 - [SY14L_HUMAN]	22.34	1	2	2	2		0				0				0			3.36855	12.23	1	1		0				0				0				0			2.5712	10.11	1	1		0				0
P11686	Pulmonary surfactant-associated protein C OS=Homo sapiens OX=9606 GN=SFTPC PE=1 SV=2 - [PSPC_HUMAN]	22.34	1	1	1	1		0				0				0				0				0				0				0							0	22.34	1	1		0				0
P31943	Heterogeneous nuclear ribonucleoprotein H OS=Homo sapiens OX=9606 GN=HNRNPH1 PE=1 SV=4 - [HNRH1_HUMAN]	22.27	2	4	7	20		0				0			67.6858	22.27	7	19		0				0				0				0				0				0				0			4.23781	3.56	1
P37840	Alpha-synuclein OS=Homo sapiens OX=9606 GN=SNCA PE=1 SV=1 - [SYUA_HUMAN]	22.14	1	2	2	4		0			2.49245	10.71	1	1	9.83258	11.43	1	3		0				0				0				0				0				0				0				0
Q969E4	Transcription elongation factor A protein-like 3 OS=Homo sapiens OX=9606 GN=TCEAL3 PE=1 SV=1 - [TCAL3_HUMAN]	22	1	2	2	16	3.47847	12	1	2					26.1296	22	2	7		0				0			3.20565	12	1	1		0				0			14.0992	12	1	6		0				0
Q9UHG2	ProSAAS OS=Homo sapiens OX=9606 GN=PCSK1N PE=1 SV=1 - [PCS1N_HUMAN]	21.92	1	3	3	19	9.43701	13.85	2	3		0			13.4244	13.85	2	4	3.39777	8.08	1	1	10.1363	8.08	1	3	7.20522	13.85	2	2	14.6558	21.92	3	4		0				0				0				0
P61764	Syntaxin-binding protein 1 OS=Homo sapiens OX=9606 GN=STXBP1 PE=1 SV=1 - [STXB1_HUMAN]	21.89	1	10	10	22	2.52183	2.19	1	1		0			52.5688	21.89	10	20		0				0				0				0				0				0				0			2.43024	1.85	1
Q05639	Elongation factor 1-alpha 2 OS=Homo sapiens OX=9606 GN=EEF1A2 PE=1 SV=1 - [EF1A2_HUMAN]	21.81	1	1	8	62	14.6694	4.54	2	6	1.89541	1.73	1	1	96.7573	20.09	7	39	0	2.38	1	1	6.04647	2.38	1	3	2.28633	2.38	1	1		0				0			9.17544	7.13	3	4	4.13736	2.38	1	2	12.7101	4.97	2
Q92522	Histone H1.10 OS=Homo sapiens OX=9606 GN=H1-10 PE=1 SV=1 - [H1X_HUMAN]	21.6	1	4	4	8	9.98495	7.51	1	3		0			6.68605	10.33	2	3	0	3.76	1	1		0				0				0				0			2.78523	7.51	1	1		0				0
P08319	All-trans-retinol dehydrogenase [NAD(+)] ADH4 OS=Homo sapiens OX=9606 GN=ADH4 PE=1 SV=5 - [ADH4_HUMAN]	21.58	1	4	5	7	20.3693	21.58	5	7		0				0				0				0				0				0				0				0				0				0
P01825	Immunoglobulin heavy variable 4-59 OS=Homo sapiens OX=9606 GN=IGHV4-59 PE=1 SV=2 - [HV459_HUMAN]	21.55	9	2	2	16		0			11.3454	13.79	1	3					3.86125	7.76	1	2		0				0							2.68462	13.79	1	1		0			13.1452	21.55	2	8	7.06809	13.79	1
O75083	WD repeat-containing protein 1 OS=Homo sapiens OX=9606 GN=WDR1 PE=1 SV=4 - [WDR1_HUMAN]	21.45	1	7	7	15	6.17596	5.78	2	2		0			29.1126	17.33	6	9		0				0				0				0				0				0				0			13.6911	13.53	4
O95336	6-phosphogluconolactonase OS=Homo sapiens OX=9606 GN=PGLS PE=1 SV=2 - [6PGL_HUMAN]	21.32	1	4	4	6		0				0			6.9619	15.12	3	3		0				0				0				0				0			2.17022	4.65	1	1		0			7.00956	6.2	1
A0A576	T cell receptor beta variable 3-1 OS=Homo sapiens OX=9606 GN=TRBV3-1 PE=3 SV=1 - [TVB31_HUMAN]	21.05	1	1	1	2		0			3.55764	21.05	1	1	3.69364	21.05	1	1		0				0				0								0				0				0				0
P05413	Fatty acid-binding protein, heart OS=Homo sapiens OX=9606 GN=FABP3 PE=1 SV=4 - [FABPH_HUMAN]	21.05	1	2	2	4		0				0			2.0939	10.53	1	2		0				0			2.4542	10.53	1	1	2.63712	10.53	1	1		0				0				0				0
P04792	Heat shock protein beta-1 OS=Homo sapiens OX=9606 GN=HSPB1 PE=1 SV=2 - [HSPB1_HUMAN]	20.98	1	3	3	14	30.1114	20.98	3	9		0			2.8184	4.88	1	1		0				0				0				0				0			1.75738	4.88	1	1		0			9.60336	13.17	2
Q9BYW3	Beta-defensin 126 OS=Homo sapiens OX=9606 GN=DEFB126 PE=1 SV=2 - [DB126_HUMAN]	20.72	1	1	1	1		0				0				0				0			3.02243	20.72	1	1						0				0				0				0				0
Q00610	Clathrin heavy chain 1 OS=Homo sapiens OX=9606 GN=CLTC PE=1 SV=5 - [CLH1_HUMAN]	20.66	2	24	24	59	6.80811	1.97	3	3		0			133.069	19.88	23	45		0			1.51901	0.42	1	1	2.51367	0.78	1	1		0				0			21.4374	6.27	7	8		0			2.28282	0.72	1
Q14061	Cytochrome c oxidase copper chaperone OS=Homo sapiens OX=9606 GN=COX17 PE=1 SV=2 - [COX17_HUMAN]	20.63	1	1	1	2									7.17678	20.63	1	2		0												0
Q9HCB6	Spondin-1 OS=Homo sapiens OX=9606 GN=SPON1 PE=1 SV=2 - [SPON1_HUMAN]	20.57	1	10	10	96	26.937	4.58	3	9	28.0545	8.67	5	10	8.9138	3.59	2	3	13.3628	5.08	3	5	40.9533	13.88	6	12	49.1295	13.14	6	14	51.9407	13.63	7	18	2.66334	1.49	1	1		0			8.93981	5.08	3	3	14.854	3.59	2
P01742	Immunoglobulin heavy variable 1-69 OS=Homo sapiens OX=9606 GN=IGHV1-69 PE=1 SV=2 - [HV169_HUMAN]	20.51	5	2	2	4	2.36367	9.4	1	1	2.05881	11.11	1	1		0								0				0				0				0			2.48917	9.4	1	1	2.68325	9.4	1	1
A0A0B4J1Z2	Immunoglobulin kappa variable 1D-43 OS=Homo sapiens OX=9606 GN=IGKV1D-43 PE=3 SV=1 - [KVD43_HUMAN]	20.51	1	1	1	1	2.74817	20.51	1	1		0								0				0								0				0								0				0
O15540	Fatty acid-binding protein, brain OS=Homo sapiens OX=9606 GN=FABP7 PE=1 SV=3 - [FABP7_HUMAN]	20.45	1	2	2	30	8.11168	20.45	2	3		0			39.3176	20.45	2	15		0				0			2.25555	6.82	1	1		0				0			7.55751	20.45	2	3		0			21.845	20.45	2
P23284	Peptidyl-prolyl cis-trans isomerase B OS=Homo sapiens OX=9606 GN=PPIB PE=1 SV=2 - [PPIB_HUMAN]	20.37	1	4	4	7		0			2.33983	6.48	1	1	7.039	13.89	3	5		0				0				0				0				0				0				0			2.43032	6.48	1
P19087	Guanine nucleotide-binding protein G(t) subunit alpha-2 OS=Homo sapiens OX=9606 GN=GNAT2 PE=1 SV=4 - [GNAT2_HUMAN]	20.34	10	2	6	61	3.99094	3.11	1	2		0			111.694	20.34	6	43		0				0				0				0				0			16.7962	11.02	3	8		0			18.4761	11.02	3
P13647	Keratin, type II cytoskeletal 5 OS=Homo sapiens OX=9606 GN=KRT5 PE=1 SV=3 - [K2C5_HUMAN]	20.34	4	3	10	124	22.948	8.64	4	8	16.1095	3.22	2	9	24.4485	6.78	4	11	2.84139	2.03	1	1	106.964	12.54	7	39	18.1999	3.73	2	7	18.9921	3.73	2	7	7.96136	2.03	1	3	12.6961	3.22	2	5	32.617	9.15	5	17	4.58851	4.92	2
P11766	Alcohol dehydrogenase class-3 OS=Homo sapiens OX=9606 GN=ADH5 PE=1 SV=4 - [ADHX_HUMAN]	20.32	1	4	5	30	24.1217	18.18	4	7		0			32.3238	18.18	4	11		0				0				0				0				0			7.67833	8.29	2	3		0			24.0276	20.32	5
P38646	Stress-70 protein, mitochondrial OS=Homo sapiens OX=9606 GN=HSPA9 PE=1 SV=2 - [GRP75_HUMAN]	20.32	1	10	10	23		0				0			64.2961	20.32	10	22		0				0				0				0				0			2.90224	2.06	1	1		0				0
P08758	Annexin A5 OS=Homo sapiens OX=9606 GN=ANXA5 PE=1 SV=2 - [ANXA5_HUMAN]	20.31	1	5	5	9	4.93792	8.75	2	2		0			6.27697	5	1	2		0				0				0				0				0				0				0			12.986	16.56	4
O14610	Guanine nucleotide-binding protein G(I)/G(S)/G(O) subunit gamma-T2 OS=Homo sapiens OX=9606 GN=GNGT2 PE=2 SV=1 - [GBGT2_HUMAN]	20.29	1	1	1	8	2.90568	20.29	1	1		0			6.22043	20.29	1	2		0				0				0				0							9.00458	20.29	1	3		0			6.7757	20.29	1
P59998	Actin-related protein 2/3 complex subunit 4 OS=Homo sapiens OX=9606 GN=ARPC4 PE=1 SV=3 - [ARPC4_HUMAN]	20.24	1	2	2	3	2.62015	6.55	1	1		0				0			3.13194	13.69	1	1		0			3.0484	13.69	1	1		0				0				0				0				0
P43652	Afamin OS=Homo sapiens OX=9606 GN=AFM PE=1 SV=1 - [AFAM_HUMAN]	20.2	1	10	10	156	26.1342	14.02	7	11	25.5116	10.35	5	12	15.2883	10.68	5	7	70.399	16.86	8	32	35.2651	10.35	5	14	43.2696	12.19	6	19	26.9159	8.01	4	10	30.9467	10.85	5	13	8.97907	6.01	3	4	28.4692	12.52	6	13	28.4858	8.35	4
Q16181	Septin-7 OS=Homo sapiens OX=9606 GN=SEPTIN7 PE=1 SV=2 - [SEPT7_HUMAN]	20.14	3	5	6	17	2.04659	2.06	1	1		0			30.2693	20.14	6	13	1.78913	2.06	1	1		0				0				0				0			3.63859	2.06	1	2		0				0
P32881	Interferon alpha-8 OS=Homo sapiens OX=9606 GN=IFNA8 PE=1 SV=1 - [IFNA8_HUMAN]	20.11	3	2	2	2		0				0				0								0			3.01787	11.11	1	1		0				0			2.56847	8.99	1	1		0				0
Q7Z3B1	Neuronal growth regulator 1 OS=Homo sapiens OX=9606 GN=NEGR1 PE=1 SV=3 - [NEGR1_HUMAN]	20.06	1	4	4	11	5.08632	3.67	1	2	2.44211	5.65	1	1	2.62153	3.67	1	1		0			2.63149	3.67	1	1		0			8.76472	11.58	2	3		0								0				0
Q14515	SPARC-like protein 1 OS=Homo sapiens OX=9606 GN=SPARCL1 PE=1 SV=2 - [SPRL1_HUMAN]	20.03	1	8	8	90	19.4073	10.99	4	6	23.8648	12.95	5	8	21.189	7.23	3	6	39.3347	13.55	5	11	32.7317	9.34	3	9	36.4564	15.81	6	10	34.9174	12.95	5	11	6.34247	4.52	2	3	4.19834	2.86	1	1	14.5092	6.93	3	5	2.56918	2.41	1
P20472	Parvalbumin alpha OS=Homo sapiens OX=9606 GN=PVALB PE=1 SV=2 - [PRVA_HUMAN]	20	1	2	2	4	2.14729	12.73	1	1		0			7.85134	20	2	3		0				0				0				0				0				0				0				0
P35080	Profilin-2 OS=Homo sapiens OX=9606 GN=PFN2 PE=1 SV=3 - [PROF2_HUMAN]	20	1	2	2	9	5.31239	10	1	2		0			14.9892	20	2	5		0				0				0				0				0			2.9284	10	1	1					2.59577	10	1
P57721	Poly(rC)-binding protein 3 OS=Homo sapiens OX=9606 GN=PCBP3 PE=1 SV=2 - [PCBP3_HUMAN]	19.95	1	2	5	40	9.07647	6.74	2	3		0			59.1705	19.95	5	21		0			2.9969	3.77	1	1	2.5475	3.77	1	1		0				0			20.8446	6.47	2	7		0			20.0725	12.13	3
P62826	GTP-binding nuclear protein Ran OS=Homo sapiens OX=9606 GN=RAN PE=1 SV=3 - [RAN_HUMAN]	19.91	1	4	4	12	8.83531	5.09	1	4		0			14.1801	19.91	4	6	1.84815	5.09	1	1		0				0				0				0			2.03491	5.09	1	1		0				0
P51149	Ras-related protein Rab-7a OS=Homo sapiens OX=9606 GN=RAB7A PE=1 SV=1 - [RAB7A_HUMAN]	19.81	1	3	3	5	2.70326	6.28	1	1		0			8.55104	19.81	3	3		0				0				0				0				0			2.58502	8.7	1	1		0				0
Q15366	Poly(rC)-binding protein 2 OS=Homo sapiens OX=9606 GN=PCBP2 PE=1 SV=1 - [PCBP2_HUMAN]	19.73	1	2	5	42	9.07647	6.85	2	3		0			65.0644	19.73	5	23		0			2.9969	3.84	1	1	2.5475	3.84	1	1		0				0			21.2019	7.4	2	7		0			20.0725	12.33	3
P52758	2-iminobutanoate/2-iminopropanoate deaminase OS=Homo sapiens OX=9606 GN=RIDA PE=1 SV=1 - [RIDA_HUMAN]	19.71	1	2	2	7	10.139	19.71	2	3		0			3.45214	11.68	1	1		0				0				0				0				0				0				0			10.1948	11.68	1
Q9UBM4	Opticin OS=Homo sapiens OX=9606 GN=OPTC PE=1 SV=1 - [OPT_HUMAN]	19.58	1	6	6	95	31.0462	11.45	3	11	20.6572	15.06	4	7	31.2169	12.35	4	11	42.3743	19.58	6	15	12.7005	8.13	2	4	6.29725	8.43	2	2	30.535	15.66	4	12	8.9088	12.05	3	3	11.4884	8.43	2	3	29.5255	11.45	3	10	21.811	16.27	4
O14773	Tripeptidyl-peptidase 1 OS=Homo sapiens OX=9606 GN=TPP1 PE=1 SV=2 - [TPP1_HUMAN]	19.54	1	7	7	42	29.4454	15.1	5	9	11.1994	4.62	2	4	5.68386	5.15	2	2	10.0957	7.1	3	4		0			16.209	7.64	3	6	21.4225	7.64	3	8		0			2.88085	3.2	1	1	2.3524	3.2	1	1	1.99164	1.42	1
P30046	D-dopachrome decarboxylase OS=Homo sapiens OX=9606 GN=DDT PE=1 SV=3 - [DOPD_HUMAN]	19.49	2	2	2	10	11.6639	19.49	2	4		0			13.9442	19.49	2	5						0				0								0			3.73105	10.17	1	1						0
O75324	Stannin OS=Homo sapiens OX=9606 GN=SNN PE=1 SV=1 - [SNN_HUMAN]	19.32	1	1	1	1										0								0				0												0				0			3.13241	19.32	1
P30084	Enoyl-CoA hydratase, mitochondrial OS=Homo sapiens OX=9606 GN=ECHS1 PE=1 SV=4 - [ECHM_HUMAN]	19.31	1	3	3	5	5.77566	13.45	2	2		0			8.704	12.07	2	3		0				0				0				0				0				0				0				0
P13804	Electron transfer flavoprotein subunit alpha, mitochondrial OS=Homo sapiens OX=9606 GN=ETFA PE=1 SV=1 - [ETFA_HUMAN]	19.22	1	4	4	8	1.85348	5.41	1	1		0			19.4981	19.22	4	7		0				0				0				0				0				0				0				0
O43837	Isocitrate dehydrogenase [NAD] subunit beta, mitochondrial OS=Homo sapiens OX=9606 GN=IDH3B PE=1 SV=2 - [IDH3B_HUMAN]	19.22	1	4	4	4		0				0			9.59112	12.47	3	3		0			0	6.75	1	1		0				0				0				0				0				0
P05067	Amyloid-beta precursor protein OS=Homo sapiens OX=9606 GN=APP PE=1 SV=3 - [A4_HUMAN]	19.22	1	10	10	113	54.7477	9.35	5	18	27.0472	9.48	5	10	15.0277	3.9	2	5	32.0684	4.94	3	12	17.6401	7.14	4	6	28.1734	5.19	3	10	59.021	17.4	9	21	2.6968	1.56	1	1	7.52592	3.38	2	3	10.7167	1.56	1	4	11.2849	1.56	1
Q02952	A-kinase anchor protein 12 OS=Homo sapiens OX=9606 GN=AKAP12 PE=1 SV=4 - [AKA12_HUMAN]	19.19	1	18	18	42	11.0702	2.13	3	4		0			109.57	18.52	17	32		0				0				0				0				0			2.11865	0.67	1	1		0			19.1314	3.14	3
P46527	Cyclin-dependent kinase inhibitor 1B OS=Homo sapiens OX=9606 GN=CDKN1B PE=1 SV=1 - [CDN1B_HUMAN]	19.19	1	2	2	2		0				0			8.0695	19.19	2	2		0				0				0				0								0				0				0
P59665	Neutrophil defensin 1 OS=Homo sapiens OX=9606 GN=DEFA1 PE=1 SV=1 - [DEF1_HUMAN]	19.15	2	2	2	43	28.0986	19.15	2	13	8.97883	9.57	1	4	1.78993	9.57	1	1		0			8.67081	9.57	1	4	6.19381	9.57	1	4	8.79681	9.57	1	4	1.97562	9.57	1	1	1.68949	9.57	1	1	8.30413	9.57	1	4	4.42747	9.57	1
A0A0C4DH26	Probable non-functional immunoglobulin kappa variable 6D-41 OS=Homo sapiens OX=9606 GN=IGKV6D-41 PE=1 SV=1 - [KVD41_HUMAN]	19.13	2	2	2	8	1.91063	8.7	1	1	13.4566	10.43	1	5		0			2.66537	8.7	1	1		0				0			2.25597	10.43	1	1		0				0				0				0
P01042	Kininogen-1 OS=Homo sapiens OX=9606 GN=KNG1 PE=1 SV=2 - [KNG1_HUMAN]	19.1	1	13	13	420	79.7731	18.79	9	28	93.803	17.7	9	35	29.8899	10.09	5	10	96.5206	17.7	9	36	88.1771	17.55	8	33	105.059	18.94	10	39	79.4185	18.79	9	28	100.813	17.7	9	43	107.081	19.1	11	49	105.237	18.79	9	42	137.537	17.86	10
P78371	T-complex protein 1 subunit beta OS=Homo sapiens OX=9606 GN=CCT2 PE=1 SV=4 - [TCPB_HUMAN]	19.07	1	7	7	17	1.65741	1.5	1	1		0			45.2685	19.07	7	15		0				0				0				0				0			2.47513	4.11	1	1		0				0
P13861	cAMP-dependent protein kinase type II-alpha regulatory subunit OS=Homo sapiens OX=9606 GN=PRKAR2A PE=1 SV=2 - [KAP2_HUMAN]	19.06	1	5	6	13		0				0			31.2744	19.06	6	12		0				0				0				0				0			3.35087	3.71	1	1		0				0
P05091	Aldehyde dehydrogenase, mitochondrial OS=Homo sapiens OX=9606 GN=ALDH2 PE=1 SV=2 - [ALDH2_HUMAN]	18.96	1	7	8	30	18.5727	11.03	5	8	3.69805	1.35	1	4	30.2709	12.77	5	11	13.1927	9.86	4	6		0			2.61613	2.71	1	1		0				0				0				0				0
P46459	Vesicle-fusing ATPase OS=Homo sapiens OX=9606 GN=NSF PE=1 SV=3 - [NSF_HUMAN]	18.95	1	12	12	33		0				0			92.5224	18.95	12	33		0				0				0				0				0				0				0				0
Q00577	Transcriptional activator protein Pur-alpha OS=Homo sapiens OX=9606 GN=PURA PE=1 SV=2 - [PURA_HUMAN]	18.94	1	3	3	10		0				0			24.7432	18.94	3	7		0				0				0				0				0			6.40467	7.14	1	2		0			4.07928	7.14	1
Q92928	Putative Ras-related protein Rab-1C OS=Homo sapiens OX=9606 GN=RAB1C PE=5 SV=2 - [RAB1C_HUMAN]	18.91	19	1	3	19	9.31164	13.43	2	3		0			31.8492	18.91	3	11		0				0				0				0				0			8.61312	10.95	2	4		0			1.60119	5.47	1
P53999	Activated RNA polymerase II transcriptional coactivator p15 OS=Homo sapiens OX=9606 GN=SUB1 PE=1 SV=3 - [TCP4_HUMAN]	18.9	1	2	2	13	2.67399	8.66	1	1		0			13.5587	8.66	1	5	2.44997	8.66	1	1		0				0				0				0			11.0246	18.9	2	4		0			4.74772	8.66	1
P02144	Myoglobin OS=Homo sapiens OX=9606 GN=MB PE=1 SV=2 - [MYG_HUMAN]	18.83	1	2	2	7	14.5253	18.83	2	4		0				0				0			3.3733	9.09	1	1	3.32462	9.09	1	1		0				0				0				0			3.0384	9.09	1
P09488	Glutathione S-transferase Mu 1 OS=Homo sapiens OX=9606 GN=GSTM1 PE=1 SV=3 - [GSTM1_HUMAN]	18.81	2	2	3	16	20.2721	13.76	2	6					8.58292	5.96	1	3	6.20099	7.8	1	2		0				0			1.63828	5.05	1	1		0			2.89953	7.8	1	1		0			11.3078	7.8	1
P01764	Immunoglobulin heavy variable 3-23 OS=Homo sapiens OX=9606 GN=IGHV3-23 PE=1 SV=2 - [HV323_HUMAN]	18.8	2	1	2	53	24.2639	18.8	2	9	11.5607	9.4	1	4	2.28982	9.4	1	1	15.1311	9.4	1	5	2.6544	9.4	1	1	17.9426	18.8	2	7	18.7936	9.4	1	6	11.486	9.4	1	4	16.1161	9.4	1	5	14.5493	9.4	1	5	4.99803	18.8	2
A0A0J9YX35	Immunoglobulin heavy variable 3-64D OS=Homo sapiens OX=9606 GN=IGHV3-64D PE=3 SV=1 - [HV64D_HUMAN]	18.8	1	2	2	3		0			3.10763	9.4	1	1					2.31855	9.4	1	1					2.68775	9.4	1	1		0				0				0				0				0
P15814	Immunoglobulin lambda-like polypeptide 1 OS=Homo sapiens OX=9606 GN=IGLL1 PE=1 SV=1 - [IGLL1_HUMAN]	18.78	1	1	1	2		0				0				0				0				0			0	18.78	1	2		0				0				0				0				0
P13987	CD59 glycoprotein OS=Homo sapiens OX=9606 GN=CD59 PE=1 SV=1 - [CD59_HUMAN]	18.75	1	2	2	3					2.66129	9.38	1	1														0
Q5T0J3	Putative uncharacterized protein C1orf220 OS=Homo sapiens OX=9606 GN=C1orf220 PE=2 SV=1 - [CA220_HUMAN]	18.66	1	1	1	1						0			3.1865	18.66	1	1		0				0				0				0				0				0				0
P01782	Immunoglobulin heavy variable 3-9 OS=Homo sapiens OX=9606 GN=IGHV3-9 PE=1 SV=2 - [HV309_HUMAN]	18.64	5	1	2	10		0			6.27249	9.32	1	2		0				0				0				0				0			2.01237	9.32	1	1	2.78374	9.32	1	1	7.80572	9.32	1	3	5.03721	9.32	1
Q9UBQ7	Glyoxylate reductase/hydroxypyruvate reductase OS=Homo sapiens OX=9606 GN=GRHPR PE=1 SV=1 - [GRHPR_HUMAN]	18.6	1	4	4	8	9.44266	5.18	1	3		0			8.8627	15.55	3	3						0				0				0				0				0				0			4.59112	8.23	2
P23526	Adenosylhomocysteinase OS=Homo sapiens OX=9606 GN=AHCY PE=1 SV=4 - [SAHH_HUMAN]	18.52	1	7	7	26	11.3235	2.78	1	4		0			28.7628	18.52	7	13		0				0				0				0				0			10.1913	4.86	2	4		0			14.3949	8.33	3
A0A0B4J1Y9	Immunoglobulin heavy variable 3-72 OS=Homo sapiens OX=9606 GN=IGHV3-72 PE=3 SV=1 - [HV372_HUMAN]	18.49	3	2	2	3		0			1.8815	5.88	1	1		0				0			2.8303	12.61	1	1		0				0				0				0				0			1.62789	5.88	1
Q17R60	Interphotoreceptor matrix proteoglycan 1 OS=Homo sapiens OX=9606 GN=IMPG1 PE=1 SV=2 - [IMPG1_HUMAN]	18.44	1	13	13	61	2.60289	1.88	1	1	8.22778	1.51	1	3	147.459	16.94	12	44		0				0			22.4363	6.52	4	8	3.10193	1.51	1	1		0			8.9171	3.26	2	3		0			2.4677	1.38	1
Q9Y5M1	Uncharacterized protein FAM215A OS=Homo sapiens OX=9606 GN=FAM215A PE=5 SV=2 - [F215A_HUMAN]	18.42	1	1	1	1		0																								0				0			2.99782	18.42	1	1		0				0
P19823	Inter-alpha-trypsin inhibitor heavy chain H2 OS=Homo sapiens OX=9606 GN=ITIH2 PE=1 SV=2 - [ITIH2_HUMAN]	18.39	1	14	14	159	43.4102	10.15	7	15	17.9195	6.87	5	8	1.82598	1.16	1	1	51.8779	11.84	8	20	20.4116	4.12	3	8	47.6357	11.21	8	18	35.7733	9.62	7	14	88.6281	14.38	11	35	26.6063	7.61	5	11	30.1697	9.83	6	10	36.2136	8.25	5
P01040	Cystatin-A OS=Homo sapiens OX=9606 GN=CSTA PE=1 SV=1 - [CYTA_HUMAN]	18.37	1	1	1	1		0				0				0				0				0				0				0				0				0				0			3.62051	18.37	1
P06732	Creatine kinase M-type OS=Homo sapiens OX=9606 GN=CKM PE=1 SV=2 - [KCRM_HUMAN]	18.37	1	4	4	10		0				0			3.42412	8.4	1	1	7.7419	4.46	1	3		0			11.8664	9.97	3	5		0				0				0				0				0
Q86UD1	Out at first protein homolog OS=Homo sapiens OX=9606 GN=OAF PE=2 SV=1 - [OAF_HUMAN]	18.32	1	4	4	50	15.8608	13.55	3	7	10.502	7.33	2	5	2.65079	6.23	1	1	3.5408	3.3	1	2	10.8629	7.33	2	5	19.4826	13.55	3	9	11.5072	13.55	3	5	4.22484	7.33	2	2	1.64714	3.3	1	2	3.51783	3.3	1	2	2.41473	4.03	1
P26583	High mobility group protein B2 OS=Homo sapiens OX=9606 GN=HMGB2 PE=1 SV=2 - [HMGB2_HUMAN]	18.18	1	4	4	19		0				0			23.6421	13.88	3	7		0				0				0				0				0			3.50588	7.18	1	1	1.73146	4.31	1	1	30.06	12.92	2
P47756	F-actin-capping protein subunit beta OS=Homo sapiens OX=9606 GN=CAPZB PE=1 SV=4 - [CAPZB_HUMAN]	18.05	1	4	4	4		0				0			7.13077	13.36	3	3		0			2.61729	4.69	1	1		0				0				0				0				0				0
Q08629	Testican-1 OS=Homo sapiens OX=9606 GN=SPOCK1 PE=1 SV=1 - [TICN1_HUMAN]	18	2	6	6	43	26.3264	14.81	5	10	3.67758	4.33	2	2		0			1.79843	2.28	1	1	6.11682	5.92	2	2	12.1579	10.48	3	4	42.3573	15.95	5	15		0			2.15764	2.28	1	1	2.29217	2.28	1	1
Q9Y5J7	Mitochondrial import inner membrane translocase subunit Tim9 OS=Homo sapiens OX=9606 GN=TIMM9 PE=1 SV=1 - [TIM9_HUMAN]	17.98	1	1	1	1		0				0			3.57945	17.98	1	1		0				0				0				0				0				0				0				0
P08865	40S ribosomal protein SA OS=Homo sapiens OX=9606 GN=RPSA PE=1 SV=4 - [RSSA_HUMAN]	17.97	1	4	4	13		0				0			28.9697	17.97	4	10		0				0				0				0				0			3.40342	5.76	1	1		0			5.70374	10.17	2
Q9UI09	NADH dehydrogenase [ubiquinone] 1 alpha subcomplex subunit 12 OS=Homo sapiens OX=9606 GN=NDUFA12 PE=1 SV=1 - [NDUAC_HUMAN]	17.93	1	1	1	1		0				0				0				0				0				0				0				0			3.7743	17.93	1	1		0				0
P61019	Ras-related protein Rab-2A OS=Homo sapiens OX=9606 GN=RAB2A PE=1 SV=1 - [RAB2A_HUMAN]	17.92	2	3	3	6	2.97617	6.6	1	1		0			14.6839	17.92	3	5		0				0				0				0				0				0				0				0
O60888	Protein CutA OS=Homo sapiens OX=9606 GN=CUTA PE=1 SV=2 - [CUTA_HUMAN]	17.88	1	2	2	9	11.4074	17.88	2	4					6.81513	17.88	2	3		0				0				0			2.57065	10.06	1	1		0				0				0			2.91179	10.06	1
Q8IYB0	Putative uncharacterized protein MGC39545 OS=Homo sapiens OX=9606 PE=5 SV=2 - [YK038_HUMAN]	17.86	1	2	2	3	2.28336	7.65	1	1		0			2.54696	7.65	1	1		0												0				0			2.56074	10.2	1	1		0
P12273	Prolactin-inducible protein OS=Homo sapiens OX=9606 GN=PIP PE=1 SV=1 - [PIP_HUMAN]	17.81	1	2	2	8		0				0				0				0				0				0			16.0878	17.81	2	7		0			2.19916	10.27	1	1		0				0
P61960	Ubiquitin-fold modifier 1 OS=Homo sapiens OX=9606 GN=UFM1 PE=1 SV=1 - [UFM1_HUMAN]	17.65	1	1	1	1	2.85713	17.65	1	1		0				0				0				0								0												0				0
Q99574	Neuroserpin OS=Homo sapiens OX=9606 GN=SERPINI1 PE=1 SV=1 - [NEUS_HUMAN]	17.56	1	5	5	26	8.54992	4.88	2	4	1.72213	2.44	1	1	8.29773	12.2	3	3	3.49328	2.44	1	2	4.76044	5.61	2	2	6.9983	5.61	2	3	11.1363	8.54	3	5	0	2.44	1	1	0	2.44	1	1		0				0
P06737	Glycogen phosphorylase, liver form OS=Homo sapiens OX=9606 GN=PYGL PE=1 SV=4 - [PYGL_HUMAN]	17.47	1	11	13	43	12.4806	5.43	4	5		0			57.5064	16.06	12	23		0				0			0	0.94	1	1		0				0			19.8145	6.14	5	8		0			15.6165	8.38	6
P59190	Ras-related protein Rab-15 OS=Homo sapiens OX=9606 GN=RAB15 PE=1 SV=1 - [RAB15_HUMAN]	17.45	17	1	3	13	2.58281	5.19	1	1		0			16.7463	10.38	2	6		0				0				0				0				0			8.61312	10.38	2	4		0			4.39875	12.26	2
P29692	Elongation factor 1-delta OS=Homo sapiens OX=9606 GN=EEF1D PE=1 SV=5 - [EF1D_HUMAN]	17.44	1	3	3	7	2.25247	4.27	1	1		0			18.7971	17.44	3	5		0				0				0				0				0			2.42911	4.27	1	1		0				0
O00299	Chloride intracellular channel protein 1 OS=Homo sapiens OX=9606 GN=CLIC1 PE=1 SV=4 - [CLIC1_HUMAN]	17.43	1	3	3	4	11.9655	17.43	3	4		0				0				0				0				0				0				0				0				0				0
P35573	Glycogen debranching enzyme OS=Homo sapiens OX=9606 GN=AGL PE=1 SV=3 - [GDE_HUMAN]	17.43	1	19	19	36	6.1502	2.68	2	2		0			74.1049	14.62	17	28		0				0				0				0				0				0				0			14.6727	4.44	5
Q8IUK8	Cerebellin-2 OS=Homo sapiens OX=9606 GN=CBLN2 PE=2 SV=1 - [CBLN2_HUMAN]	17.41	1	2	2	4		0				0				0			0	17.41	1	3		0				0			4.03678	11.61	1	1		0				0				0				0
P62857	40S ribosomal protein S28 OS=Homo sapiens OX=9606 GN=RPS28 PE=1 SV=1 - [RS28_HUMAN]	17.39	1	1	1	1		0							2.80896	17.39	1	1		0																0				0				0				0
O75874	Isocitrate dehydrogenase [NADP] cytoplasmic OS=Homo sapiens OX=9606 GN=IDH1 PE=1 SV=2 - [IDHC_HUMAN]	17.39	2	7	7	19	19.9494	10.14	4	9		0			10.0878	5.31	2	4		0				0				0				0				0			0	2.17	1	1		0			9.75354	8.45	4
P42330	Aldo-keto reductase family 1 member C3 OS=Homo sapiens OX=9606 GN=AKR1C3 PE=1 SV=4 - [AK1C3_HUMAN]	17.34	2	3	4	19	18.1823	11.15	3	8		0			18.9348	8.67	2	8		0				0				0				0				0				0				0			8.63441	14.55	3
P21796	Voltage-dependent anion-selective channel protein 1 OS=Homo sapiens OX=9606 GN=VDAC1 PE=1 SV=2 - [VDAC1_HUMAN]	17.31	2	4	4	5		0				0			2.62122	6.36	2	2		0				0				0				0				0			2.42454	3.89	1	1		0			5.34059	10.6	2
O60675	Transcription factor MafK OS=Homo sapiens OX=9606 GN=MAFK PE=1 SV=1 - [MAFK_HUMAN]	17.31	1	1	1	1		0				0				0				0				0			3.37972	17.31	1	1		0				0				0				0				0
Q15843	NEDD8 OS=Homo sapiens OX=9606 GN=NEDD8 PE=1 SV=1 - [NEDD8_HUMAN]	17.28	1	2	2	3		0				0			6.66962	17.28	1	2		0				0				0				0				0			2.32324	13.58	1	1		0				0
Q16658	Fascin OS=Homo sapiens OX=9606 GN=FSCN1 PE=1 SV=3 - [FSCN1_HUMAN]	17.24	1	6	6	32	6.53878	2.64	1	2		0			49.8922	14	5	18		0				0				0				0				0			18.9722	7.51	3	7		0			15.7913	10.75	4
A0A0B4J2D5	Glutamine amidotransferase-like class 1 domain-containing protein 3B, mitochondrial OS=Homo sapiens OX=9606 GN=GATD3B PE=1 SV=1 - [GAL3B_HUMAN]	17.16	2	2	2	2		0				0			7.26062	17.16	2	2		0				0				0				0				0				0				0				0
P14866	Heterogeneous nuclear ribonucleoprotein L OS=Homo sapiens OX=9606 GN=HNRNPL PE=1 SV=2 - [HNRPL_HUMAN]	17.15	1	5	5	12		0				0			40.0911	17.15	5	11		0				0				0				0				0				0				0			3.54259	6.28	1
Q15365	Poly(rC)-binding protein 1 OS=Homo sapiens OX=9606 GN=PCBP1 PE=1 SV=2 - [PCBP1_HUMAN]	17.13	1	2	4	32	8.0682	7.02	2	3		0			52.1175	17.13	4	17		0				0				0				0				0			20.4388	7.02	2	7		0			14.6142	12.64	3
P01721	Immunoglobulin lambda variable 6-57 OS=Homo sapiens OX=9606 GN=IGLV6-57 PE=1 SV=2 - [LV657_HUMAN]	17.09	1	1	1	2		0				0								0				0												0				0			3.28158	17.09	1	1	3.36331	17.09	1
P04083	Annexin A1 OS=Homo sapiens OX=9606 GN=ANXA1 PE=1 SV=2 - [ANXA1_HUMAN]	17.05	1	4	4	6	12.9764	17.05	4	5		0				0				0				0				0				0				0				0				0			2.9055	4.62	1
Q01518	Adenylyl cyclase-associated protein 1 OS=Homo sapiens OX=9606 GN=CAP1 PE=1 SV=5 - [CAP1_HUMAN]	17.05	1	5	5	18	13.8163	5.05	2	5		0			24.9476	14.32	4	8		0				0				0				0				0			11.3245	13.26	4	4		0			2.62897	3.37	1
P31025	Lipocalin-1 OS=Homo sapiens OX=9606 GN=LCN1 PE=1 SV=1 - [LCN1_HUMAN]	17.05	2	3	3	20	9.61006	12.5	2	4		0				0				0				0				0			32.5526	17.05	3	15		0				0				0			1.78681	6.25	1
Q92945	Far upstream element-binding protein 2 OS=Homo sapiens OX=9606 GN=KHSRP PE=1 SV=4 - [FUBP2_HUMAN]	17.02	1	8	8	14		0				0			35.6526	17.02	8	13		0				0				0				0				0			2.47563	1.83	1	1		0				0
Q15836	Vesicle-associated membrane protein 3 OS=Homo sapiens OX=9606 GN=VAMP3 PE=1 SV=3 - [VAMP3_HUMAN]	17	2	1	1	1		0				0			4.01799	17	1	1		0				0				0				0				0				0				0				0
P25686	DnaJ homolog subfamily B member 2 OS=Homo sapiens OX=9606 GN=DNAJB2 PE=1 SV=3 - [DNJB2_HUMAN]	16.98	1	2	2	3		0				0				0			0	12.65	1	2		0				0				0				0				0				0			3.73577	4.32	1
O75390	Citrate synthase, mitochondrial OS=Homo sapiens OX=9606 GN=CS PE=1 SV=2 - [CISY_HUMAN]	16.95	1	7	7	39	4.45513	4.29	2	2		0			66.3642	16.95	7	25	2.27928	3.43	1	1		0			5.18105	3.43	1	2		0				0			18.4648	7.3	3	8		0			3.33619	3.43	1
Q56VL3	OCIA domain-containing protein 2 OS=Homo sapiens OX=9606 GN=OCIAD2 PE=1 SV=1 - [OCAD2_HUMAN]	16.88	1	1	1	1	3.55028	16.88	1	1		0				0				0				0				0								0				0				0				0
Q9UHY7	Enolase-phosphatase E1 OS=Homo sapiens OX=9606 GN=ENOPH1 PE=1 SV=1 - [ENOPH_HUMAN]	16.86	1	3	3	6	1.99582	4.6	1	1		0			11.3567	16.86	3	4		0				0				0				0				0			2.12759	4.6	1	1		0				0
Q9NPA8	Transcription and mRNA export factor ENY2 OS=Homo sapiens OX=9606 GN=ENY2 PE=1 SV=1 - [ENY2_HUMAN]	16.83	1	1	1	1		0				0				0			3.16209	16.83	1	1		0				0				0				0				0				0				0
Q3LXA3	Triokinase/FMN cyclase OS=Homo sapiens OX=9606 GN=TKFC PE=1 SV=2 - [TKFC_HUMAN]	16.7	1	5	5	6	5.81023	8.52	2	2		0			7.93187	8.17	3	3		0			2.43337	3.65	1	1		0				0				0				0				0				0
P49773	Histidine triad nucleotide-binding protein 1 OS=Homo sapiens OX=9606 GN=HINT1 PE=1 SV=2 - [HINT1_HUMAN]	16.67	1	2	2	13	1.84309	5.56	1	1		0			25.1755	16.67	2	11														0							1.83049	5.56	1	1		0				0
P05455	Lupus La protein OS=Homo sapiens OX=9606 GN=SSB PE=1 SV=2 - [LA_HUMAN]	16.67	1	6	6	9		0				0			19.1526	16.67	6	8		0				0				0			1.61153	1.72	1	1		0				0				0				0
P05204	Non-histone chromosomal protein HMG-17 OS=Homo sapiens OX=9606 GN=HMGN2 PE=1 SV=3 - [HMGN2_HUMAN]	16.67	1	1	1	2	2.50928	16.67	1	1		0			2.5809	16.67	1	1						0				0				0				0				0				0				0
Q14103	Heterogeneous nuclear ribonucleoprotein D0 OS=Homo sapiens OX=9606 GN=HNRNPD PE=1 SV=1 - [HNRPD_HUMAN]	16.62	1	3	5	41	2.96274	6.2	2	2	0	2.25	1	1	38.6799	16.62	5	19	3.16489	3.94	1	1	2.97312	3.94	1	1	8.45233	6.76	2	3	2.95564	3.94	1	1		0			6.75622	11.27	4	6		0			12.2495	9.01	3
Q14520	Hyaluronan-binding protein 2 OS=Homo sapiens OX=9606 GN=HABP2 PE=1 SV=1 - [HABP2_HUMAN]	16.61	1	5	5	5		0			2.18247	3.21	1	1		0				0				0				0				0			5.3613	4.64	2	2		0			0	6.96	1	1		0
Q9Y5Z4	Heme-binding protein 2 OS=Homo sapiens OX=9606 GN=HEBP2 PE=1 SV=1 - [HEBP2_HUMAN]	16.59	1	3	3	4	5.84551	12.2	2	2		0			2.66034	6.34	1	1		0				0				0				0				0				0			3.85952	10.24	1	1		0
P29966	Myristoylated alanine-rich C-kinase substrate OS=Homo sapiens OX=9606 GN=MARCKS PE=1 SV=4 - [MARCS_HUMAN]	16.57	1	3	3	34	18.0723	11.14	2	5		0			61.0329	11.14	2	15		0				0			3.87123	5.42	1	1		0				0			39.2544	16.57	3	10		0			12.7228	11.14	2
P02741	C-reactive protein OS=Homo sapiens OX=9606 GN=CRP PE=1 SV=1 - [CRP_HUMAN]	16.52	1	3	3	22	14.5424	12.05	2	5	14.3856	12.05	2	5		0			5.45192	12.05	2	2		0				0				0				0			2.60908	5.36	1	1	6.67129	5.36	1	2	21.3197	9.82	2
P61026	Ras-related protein Rab-10 OS=Homo sapiens OX=9606 GN=RAB10 PE=1 SV=1 - [RAB10_HUMAN]	16.5	17	1	3	14	4.87777	11	2	2		0			19.1146	16.5	3	7		0				0				0				0				0			8.61312	11	2	4		0			1.60119	5.5	1
P30990	Neurotensin/neuromedin N OS=Homo sapiens OX=9606 GN=NTS PE=1 SV=2 - [NEUT_HUMAN]	16.47	1	2	2	2		0				0				0				0				0			5.64001	16.47	2	2		0				0				0				0				0
P24534	Elongation factor 1-beta OS=Homo sapiens OX=9606 GN=EEF1B2 PE=1 SV=3 - [EF1B_HUMAN]	16.44	1	3	3	9	4.08591	6.67	1	1		0			13.5884	16.44	3	5		0				0				0				0				0			6.19792	6.67	1	2		0			2.14307	5.78	1
Q8WTT0	C-type lectin domain family 4 member C OS=Homo sapiens OX=9606 GN=CLEC4C PE=1 SV=1 - [CLC4C_HUMAN]	16.43	1	1	1	3		0				0								0				0				0				0			0	16.43	1	3		0				0				0
P05543	Thyroxine-binding globulin OS=Homo sapiens OX=9606 GN=SERPINA7 PE=1 SV=2 - [THBG_HUMAN]	16.39	1	5	5	9	4.31081	6.99	1	1	0	2.17	1	1		0			2.74456	6.99	1	1		0			4.81081	6.99	1	1		0			3.86105	6.99	1	1		0				0			4.21661	7.23	3
P50213	Isocitrate dehydrogenase [NAD] subunit alpha, mitochondrial OS=Homo sapiens OX=9606 GN=IDH3A PE=1 SV=1 - [IDH3A_HUMAN]	16.39	1	4	4	8		0				0			22.7846	16.39	4	7		0				0				0				0				0			1.86414	3.28	1	1		0				0
P38159	RNA-binding motif protein, X chromosome OS=Homo sapiens OX=9606 GN=RBMX PE=1 SV=3 - [RBMX_HUMAN]	16.37	2	3	6	29	5.26176	6.91	2	2	0	2.05	1	1	45.3017	14.32	5	18		0				0				0				0				0			14.3631	10.23	3	5		0			2.11109	7.67	3
P84090	Enhancer of rudimentary homolog OS=Homo sapiens OX=9606 GN=ERH PE=1 SV=1 - [ERH_HUMAN]	16.35	1	1	1	1						0			3.53273	16.35	1	1		0				0				0												0				0				0
P61077	Ubiquitin-conjugating enzyme E2 D3 OS=Homo sapiens OX=9606 GN=UBE2D3 PE=1 SV=1 - [UB2D3_HUMAN]	16.33	2	1	1	1						0								0								0											2.48362	16.33	1	1						0
Q92765	Secreted frizzled-related protein 3 OS=Homo sapiens OX=9606 GN=FRZB PE=1 SV=2 - [SFRP3_HUMAN]	16.31	1	5	5	78	26.421	13.54	4	9	20.7719	11.08	3	7	5.82116	8.62	2	2		0			11.4318	5.23	1	3	39.2775	13.54	4	13	48.2936	16.31	5	20	2.05692	3.38	1	1	2.7381	5.23	1	1	12.393	8.62	2	4	12.0558	8.62	2
P08708	40S ribosomal protein S17 OS=Homo sapiens OX=9606 GN=RPS17 PE=1 SV=2 - [RS17_HUMAN]	16.3	1	1	1	1		0				0			2.39733	16.3	1	1		0				0				0				0				0				0				0				0
P04271	Protein S100-B OS=Homo sapiens OX=9606 GN=S100B PE=1 SV=2 - [S100B_HUMAN]	16.3	1	1	1	1	2.75518	16.3	1	1						0																				0				0				0				0
Q5T292	Transmembrane protein 273 OS=Homo sapiens OX=9606 GN=TMEM273 PE=3 SV=1 - [TM273_HUMAN]	16.19	1	1	1	14	3.47333	16.19	1	1	2.4777	16.19	1	1	6.16937	16.19	1	2	3.19607	16.19	1	1		0			5.25999	16.19	1	2	5.35713	16.19	1	2	5.78208	16.19	1	2		0			5.87899	16.19	1	2	2.68717	16.19	1
P48539	Calmodulin regulator protein PCP4 OS=Homo sapiens OX=9606 GN=PCP4 PE=1 SV=3 - [PCP4_HUMAN]	16.13	1	1	1	17	11.7574	16.13	1	5		0			4.46338	16.13	1	2	2.06753	16.13	1	1	1.9878	16.13	1	1	6.55024	16.13	1	3		0				0			7.13342	16.13	1	3		0			5.86421	16.13	1
O14907	Tax1-binding protein 3 OS=Homo sapiens OX=9606 GN=TAX1BP3 PE=1 SV=2 - [TX1B3_HUMAN]	16.13	1	1	1	1	3.67405	16.13	1	1		0				0				0				0				0				0								0				0				0
A0A0A6YYD4	T cell receptor beta variable 13 OS=Homo sapiens OX=9606 GN=TRBV13 PE=3 SV=5 - [TVB13_HUMAN]	16.13	1	1	1	1										0				0								0				0				0				0				0			3.66207	16.13	1
O43491	Band 4.1-like protein 2 OS=Homo sapiens OX=9606 GN=EPB41L2 PE=1 SV=1 - [E41L2_HUMAN]	16.12	1	12	12	26	8.61842	2.69	2	3		0			52.9925	14.53	11	20		0				0				0				0				0			4.5479	3.18	2	2		0			3.06579	1.49	1
P39687	Acidic leucine-rich nuclear phosphoprotein 32 family member A OS=Homo sapiens OX=9606 GN=ANP32A PE=1 SV=1 - [AN32A_HUMAN]	16.06	3	3	3	4		0				0			6.03598	10.84	2	2		0				0				0			2.45595	5.22	1	1		0			3.10199	6.43	1	1		0				0
Q9BPU9	B9 domain-containing protein 2 OS=Homo sapiens OX=9606 GN=B9D2 PE=1 SV=2 - [B9D2_HUMAN]	16	1	1	1	1		0				0												0								0				0			3.67235	16	1	1
P51693	Amyloid-like protein 1 OS=Homo sapiens OX=9606 GN=APLP1 PE=1 SV=3 - [APLP1_HUMAN]	16	1	7	7	45	17.6575	11.38	5	6	13.1268	11.23	5	5	5.09258	4.77	2	2		0			3.26213	2.92	1	1	8.14642	6.62	3	3	30.1745	8	4	13	3.36096	1.85	1	1	3.66449	3.38	1	1		0			14.5414	8.46	4
Q9HCJ6	Synaptic vesicle membrane protein VAT-1 homolog-like OS=Homo sapiens OX=9606 GN=VAT1L PE=1 SV=2 - [VAT1L_HUMAN]	15.99	1	5	5	20	5.73529	9.79	2	2		0			38.9634	15.99	5	17		0				0				0				0				0			2.0925	1.67	1	1		0				0
Q96PD5	N-acetylmuramoyl-L-alanine amidase OS=Homo sapiens OX=9606 GN=PGLYRP2 PE=1 SV=1 - [PGRP2_HUMAN]	15.97	1	5	5	57	4.86588	2.26	1	2	12.7889	6.25	2	4	3.021	2.26	1	1	16.2629	8.51	3	5	19.4179	10.94	4	6	28.0933	15.97	5	9	16.9864	10.94	4	5	18.486	8.51	3	6	8.97318	6.25	2	3	15.6779	8.51	3	5	20.6686	8.51	3
P23297	Protein S100-A1 OS=Homo sapiens OX=9606 GN=S100A1 PE=1 SV=2 - [S10A1_HUMAN]	15.96	1	1	1	2	3.23459	15.96	1	1		0			2.58951	15.96	1	1		0				0				0				0				0				0				0
P16403	Histone H1.2 OS=Homo sapiens OX=9606 GN=H1-2 PE=1 SV=2 - [H12_HUMAN]	15.96	5	5	5	113	53.94	11.27	3	18		0			134.668	15.96	5	50	5.79995	11.27	2	2		0				0				0				0			68.203	15.49	4	27		0			51.2797	11.27	3
P05162	Galectin-2 OS=Homo sapiens OX=9606 GN=LGALS2 PE=1 SV=3 - [LEG2_HUMAN]	15.91	1	1	1	2						0				0				0												0				0				0			3.60753	15.91	1	2
Q9BXK5	Bcl-2-like protein 13 OS=Homo sapiens OX=9606 GN=BCL2L13 PE=1 SV=1 - [B2L13_HUMAN]	15.88	1	4	4	8		0				0			17.7464	15.88	4	5		0				0				0				0				0			11.1699	7.63	2	3		0				0
Q8IVJ8	AP20 region protein 1 OS=Homo sapiens OX=9606 GN=APRG1 PE=2 SV=2 - [APRG1_HUMAN]	15.88	1	1	1	1		0				0				0				0				0				0				0				0				0			3.12943	15.88	1	1		0
A6NM03	Olfactory receptor 2AG2 OS=Homo sapiens OX=9606 GN=OR2AG2 PE=2 SV=1 - [O2AG2_HUMAN]	15.82	2	2	2	2	2.65894	7.59	1	1		0				0							4.32044	8.23	1	1		0												0				0				0
P08237	ATP-dependent 6-phosphofructokinase, muscle type OS=Homo sapiens OX=9606 GN=PFKM PE=1 SV=2 - [PFKAM_HUMAN]	15.77	1	8	9	25		0				0			57.2687	15.77	9	20		0				0				0				0				0				0				0			13.9035	7.44	4
Q9Y3E1	Hepatoma-derived growth factor-related protein 3 OS=Homo sapiens OX=9606 GN=HDGFL3 PE=1 SV=1 - [HDGR3_HUMAN]	15.76	2	2	2	4		0				0			10.0321	15.76	2	3		0				0				0				0				0			3.19375	8.37	1	1		0				0
P60953	Cell division control protein 42 homolog OS=Homo sapiens OX=9606 GN=CDC42 PE=1 SV=2 - [CDC42_HUMAN]	15.71	1	2	2	4	5.82703	8.9	1	2		0			3.82088	8.9	1	1		0				0				0				0				0				0				0			2.15122	6.81	1
Q9NPJ3	Acyl-coenzyme A thioesterase 13 OS=Homo sapiens OX=9606 GN=ACOT13 PE=1 SV=1 - [ACO13_HUMAN]	15.71	1	2	2	3		0				0			7.93722	15.71	2	3		0				0				0				0				0				0				0				0
P56381	ATP synthase subunit epsilon, mitochondrial OS=Homo sapiens OX=9606 GN=ATP5F1E PE=1 SV=2 - [ATP5E_HUMAN]	15.69	2	1	1	1		0				0			2.05442	15.69	1	1		0								0				0												0				0
P52565	Rho GDP-dissociation inhibitor 1 OS=Homo sapiens OX=9606 GN=ARHGDIA PE=1 SV=3 - [GDIR1_HUMAN]	15.69	1	3	3	8	9.23221	15.2	2	3		0			12.4756	15.69	2	4		0				0				0				0				0			2.93191	7.35	1	1		0				0
P00167	Cytochrome b5 OS=Homo sapiens OX=9606 GN=CYB5A PE=1 SV=2 - [CYB5_HUMAN]	15.67	1	1	1	1	4.41889	15.67	1	1						0				0								0				0				0				0				0
Q15835	Rhodopsin kinase GRK1 OS=Homo sapiens OX=9606 GN=GRK1 PE=1 SV=1 - [GRK1_HUMAN]	15.63	1	7	7	10		0				0			28.2121	15.45	6	9		0				0				0				0			3.91898	2.13	1	1		0				0				0
Q15185	Prostaglandin E synthase 3 OS=Homo sapiens OX=9606 GN=PTGES3 PE=1 SV=1 - [TEBP_HUMAN]	15.63	1	2	2	5	2.08315	8.13	1	1					8.79161	15.63	2	3		0				0				0								0				0				0			2.40636	8.13	1
P63241	Eukaryotic translation initiation factor 5A-1 OS=Homo sapiens OX=9606 GN=EIF5A PE=1 SV=2 - [IF5A1_HUMAN]	15.58	3	2	2	5		0				0			6.98349	15.58	2	3		0				0				0				0				0			2.37863	7.79	1	1		0			2.71245	7.79	1
Q00169	Phosphatidylinositol transfer protein alpha isoform OS=Homo sapiens OX=9606 GN=PITPNA PE=1 SV=2 - [PIPNA_HUMAN]	15.56	1	2	2	2		0				0				0				0				0				0				0				0			5.60095	15.56	2	2		0				0
Q8IZP2	Putative protein FAM10A4 OS=Homo sapiens OX=9606 GN=ST13P4 PE=5 SV=1 - [ST134_HUMAN]	15.42	3	3	3	17	8.52272	10	2	3		0			20.5273	15.42	3	7		0							2.60589	5.83	1	1		0				0			3.56924	5.83	1	1		0			15.6769	15.42	3
O75396	Vesicle-trafficking protein SEC22b OS=Homo sapiens OX=9606 GN=SEC22B PE=1 SV=4 - [SC22B_HUMAN]	15.35	1	2	2	2		0				0			6.80871	15.35	2	2		0				0				0				0				0				0				0				0
P78417	Glutathione S-transferase omega-1 OS=Homo sapiens OX=9606 GN=GSTO1 PE=1 SV=2 - [GSTO1_HUMAN]	15.35	1	3	3	10	9.62663	9.54	2	4		0			9.47464	9.96	2	4		0				0				0				0				0			1.84411	4.15	1	1		0			1.73478	4.15	1
Q969T7	7-methylguanosine phosphate-specific 5'-nucleotidase OS=Homo sapiens OX=9606 GN=NT5C3B PE=1 SV=4 - [5NT3B_HUMAN]	15.33	1	3	3	127	42.7393	6.33	2	22		0			32.3584	2.67	1	19	10.081	15.33	3	8	21.1952	6.33	2	14	35.787	6.33	2	22	0	2.67	1	1	5.3894	2.67	1	3	0	2.67	1	3	8.32236	6.33	2	7	18.8654	6.33	2
P36871	Phosphoglucomutase-1 OS=Homo sapiens OX=9606 GN=PGM1 PE=1 SV=3 - [PGM1_HUMAN]	15.3	1	7	7	16	12.1595	8.54	4	5		0			29.2185	11.74	5	10		0				0				0				0				0				0				0			2.97963	2.14	1
Q04695	Keratin, type I cytoskeletal 17 OS=Homo sapiens OX=9606 GN=KRT17 PE=1 SV=2 - [K1C17_HUMAN]	15.28	10	2	7	52	4.54885	2.08	1	2		0			7.8388	3.01	1	2		0			69.7518	11.11	5	26	1.9036	1.62	1	1	3.41025	3.24	2	2		0			2.51939	3.7	1	2	12.0067	5.32	3	7		0
P31949	Protein S100-A11 OS=Homo sapiens OX=9606 GN=S100A11 PE=1 SV=2 - [S10AB_HUMAN]	15.24	1	1	1	2	5.70709	15.24	1	2		0				0				0				0				0				0				0				0				0				0
Q9H1E3	Nuclear ubiquitous casein and cyclin-dependent kinase substrate 1 OS=Homo sapiens OX=9606 GN=NUCKS1 PE=1 SV=1 - [NUCKS_HUMAN]	15.23	1	3	3	6		0				0			17.7439	15.23	2	4		0				0				0				0				0				0				0			6.65504	7.41	2
P29622	Kallistatin OS=Homo sapiens OX=9606 GN=SERPINA4 PE=1 SV=3 - [KAIN_HUMAN]	15.22	1	5	5	29		0			1.6991	2.11	1	1	3.68011	2.11	1	2	1.84326	2.11	1	1	7.20292	4.68	2	3	13.5144	11.71	4	6	7.80095	4.22	2	4	5.97676	4.68	2	3	3.42597	2.11	1	2	2.79184	2.58	1	1	6.27003	5.62	2
P23142	Fibulin-1 OS=Homo sapiens OX=9606 GN=FBLN1 PE=1 SV=4 - [FBLN1_HUMAN]	15.08	1	7	7	28	15.2181	7.82	4	5	13.5875	9.67	4	4		0			6.91189	4.69	2	2	11.2165	4.69	2	3	6.46708	4.69	2	2	8.96409	4.13	2	3		0			3.17145	2.42	1	1	3.72244	2.42	1	1	2.33002	1.42	1
A0A075B6T6	T cell receptor alpha variable 12-2 OS=Homo sapiens OX=9606 GN=TRAV12-2 PE=1 SV=1 - [TVAL2_HUMAN]	15.04	1	1	1	1		0				0								0								0								0				0				0
Q10589	Bone marrow stromal antigen 2 OS=Homo sapiens OX=9606 GN=BST2 PE=1 SV=1 - [BST2_HUMAN]	15	1	1	1	1		0				0				0				0				0				0			3.50199	15	1	1		0				0				0				0
P17096	High mobility group protein HMG-I/HMG-Y OS=Homo sapiens OX=9606 GN=HMGA1 PE=1 SV=3 - [HMGA1_HUMAN]	14.95	1	1	1	13		0				0			26.4012	14.95	1	7		0				0				0				0				0			11.5775	14.95	1	3		0			10.9995	14.95	1
Q01813	ATP-dependent 6-phosphofructokinase, platelet type OS=Homo sapiens OX=9606 GN=PFKP PE=1 SV=2 - [PFKAP_HUMAN]	14.92	1	7	8	19		0				0			48.1667	14.92	8	16		0				0				0				0				0				0				0			7.96594	5.1	3
P27824	Calnexin OS=Homo sapiens OX=9606 GN=CANX PE=1 SV=2 - [CALX_HUMAN]	14.86	2	7	7	20	6.912	6.42	2	2		0			44.5193	14.86	7	14		0				0				0				0				0			11.3127	3.72	1	3		0			3.14019	2.7	1
Q6ZTI6	Refilin-A OS=Homo sapiens OX=9606 GN=RFLNA PE=1 SV=3 - [RFLA_HUMAN]	14.81	1	1	1	2		0				0				0				0				0				0			3.20184	14.81	1	2		0				0				0				0
P09467	Fructose-1,6-bisphosphatase 1 OS=Homo sapiens OX=9606 GN=FBP1 PE=1 SV=5 - [F16P1_HUMAN]	14.79	1	4	4	6	10.8175	8.28	2	3		0				0				0				0				0			3.40945	6.51	1	1		0				0				0			3.32596	6.21	1
A0A075B6N3	T cell receptor beta variable 24-1 OS=Homo sapiens OX=9606 GN=TRBV24-1 PE=3 SV=1 - [TVBX1_HUMAN]	14.78	1	1	1	9		0				0				0			2.01635	14.78	1	1	7.18337	14.78	1	3		0			2.80626	14.78	1	1	2.43047	14.78	1	1		0			0	14.78	1	1	5.0342	14.78	1
Q99536	Synaptic vesicle membrane protein VAT-1 homolog OS=Homo sapiens OX=9606 GN=VAT1 PE=1 SV=2 - [VAT1_HUMAN]	14.76	1	3	3	7	8.69603	4.33	1	3		0				0				0			2.3323	3.56	1	1	2.43011	3.56	1	1		0			3.43405	6.87	1	1		0				0				0
Q9Y5L4	Mitochondrial import inner membrane translocase subunit Tim13 OS=Homo sapiens OX=9606 GN=TIMM13 PE=1 SV=1 - [TIM13_HUMAN]	14.74	1	1	1	1		0				0			3.5967	14.74	1	1		0				0												0								0				0
P19367	Hexokinase-1 OS=Homo sapiens OX=9606 GN=HK1 PE=1 SV=3 - [HXK1_HUMAN]	14.72	1	11	11	25	2.50537	1.64	1	1		0			35.4039	11.67	9	14		0			3.43612	1.74	1	1		0				0			2.05634	1.2	1	1	10.4248	2.84	2	4		0			10.6995	5.56	4
Q9H2U2	Inorganic pyrophosphatase 2, mitochondrial OS=Homo sapiens OX=9606 GN=PPA2 PE=1 SV=2 - [IPYR2_HUMAN]	14.67	1	3	4	13	2.47441	3.89	1	1		0			25.364	14.67	4	11		0				0				0				0				0			2.90273	3.89	1	1		0				0
Q9UPY8	Microtubule-associated protein RP/EB family member 3 OS=Homo sapiens OX=9606 GN=MAPRE3 PE=1 SV=1 - [MARE3_HUMAN]	14.59	1	3	3	5		0				0			12.8665	14.59	3	5		0				0				0				0				0				0				0				0
P31937	3-hydroxyisobutyrate dehydrogenase, mitochondrial OS=Homo sapiens OX=9606 GN=HIBADH PE=1 SV=2 - [3HIDH_HUMAN]	14.58	1	3	3	4		0				0			11.7868	14.58	3	4		0				0				0				0				0				0				0				0
O75326	Semaphorin-7A OS=Homo sapiens OX=9606 GN=SEMA7A PE=1 SV=1 - [SEM7A_HUMAN]	14.56	1	8	8	43	17.1063	7.36	4	7	17.4867	6.91	4	9	2.07176	1.5	1	1		0			1.85744	1.5	1	1	13.2649	8.41	5	7	30.7279	10.06	6	13		0			3.2387	1.95	1	1		0				0
O43680	Transcription factor 21 OS=Homo sapiens OX=9606 GN=TCF21 PE=1 SV=2 - [TCF21_HUMAN]	14.53	1	1	1	1		0				0				0				0				0				0				0				0				0				0			4.125	14.53	1
O14979	Heterogeneous nuclear ribonucleoprotein D-like OS=Homo sapiens OX=9606 GN=HNRNPDL PE=1 SV=3 - [HNRDL_HUMAN]	14.52	1	3	5	27	0	1.9	1	1	0	1.9	1	1	25.2236	11.67	4	13		0				0			5.08119	5.24	2	2		0				0			3.77592	4.29	2	4		0			9.1881	4.29	2
Q14508	WAP four-disulfide core domain protein 2 OS=Homo sapiens OX=9606 GN=WFDC2 PE=1 SV=2 - [WFDC2_HUMAN]	14.52	1	1	1	1						0				0								0			3.33154	14.52	1	1						0				0
P17900	Ganglioside GM2 activator OS=Homo sapiens OX=9606 GN=GM2A PE=1 SV=4 - [SAP3_HUMAN]	14.51	1	2	2	2		0				0				0				0				0			4.67865	14.51	2	2		0				0				0				0				0
Q96JE9	Microtubule-associated protein 6 OS=Homo sapiens OX=9606 GN=MAP6 PE=1 SV=2 - [MAP6_HUMAN]	14.51	1	7	7	14		0				0			38.0768	14.51	7	13		0				0				0				0				0			3.42497	2.21	1	1		0				0
Q13449	Limbic system-associated membrane protein OS=Homo sapiens OX=9606 GN=LSAMP PE=1 SV=2 - [LSAMP_HUMAN]	14.5	1	3	3	14	6.35797	10.65	2	2	2.72818	4.73	1	1	9.8657	14.5	3	3		0				0			3.06747	5.92	1	1	10.5693	10.65	2	3		0			3.40488	4.73	1	1		0				0
P10176	Cytochrome c oxidase subunit 8A, mitochondrial OS=Homo sapiens OX=9606 GN=COX8A PE=1 SV=2 - [COX8A_HUMAN]	14.49	1	1	1	1		0				0				0				0				0				0				0				0				0				0				0
Q9NPA0	ER membrane protein complex subunit 7 OS=Homo sapiens OX=9606 GN=EMC7 PE=1 SV=1 - [EMC7_HUMAN]	14.46	1	2	2	2		0			3.55869	14.46	1	1		0				0				0				0				0				0				0			2.63501	9.92	1	1		0
P52597	Heterogeneous nuclear ribonucleoprotein F OS=Homo sapiens OX=9606 GN=HNRNPF PE=1 SV=3 - [HNRPF_HUMAN]	14.46	1	2	4	7		0				0			22.3215	14.46	4	7		0				0				0				0				0				0				0				0
P25786	Proteasome subunit alpha type-1 OS=Homo sapiens OX=9606 GN=PSMA1 PE=1 SV=1 - [PSA1_HUMAN]	14.45	1	3	3	8	2.46493	4.56	1	1		0			13.3119	10.27	2	5		0				0				0				0				0			2.78174	4.56	1	1		0			2.04685	4.18	1
P58546	Myotrophin OS=Homo sapiens OX=9606 GN=MTPN PE=1 SV=2 - [MTPN_HUMAN]	14.41	1	1	1	11	11.2443	14.41	1	3		0			12.3928	14.41	1	3		0				0			2.77273	14.41	1	1		0							11.0387	14.41	1	3		0			4.06501	14.41	1
P49189	4-trimethylaminobutyraldehyde dehydrogenase OS=Homo sapiens OX=9606 GN=ALDH9A1 PE=1 SV=3 - [AL9A1_HUMAN]	14.37	1	6	6	28	19.3437	14.37	6	7		0			37.4721	14.37	6	14		0				0				0				0				0			5.23275	2.83	1	2		0			13.2026	7.29	3
P47755	F-actin-capping protein subunit alpha-2 OS=Homo sapiens OX=9606 GN=CAPZA2 PE=1 SV=3 - [CAZA2_HUMAN]	14.34	1	2	3	7	4.74645	8.74	2	2		0			7.40491	14.34	3	3		0				0				0				0							2.07881	3.5	1	1		0			2.34275	3.5	1
P52907	F-actin-capping protein subunit alpha-1 OS=Homo sapiens OX=9606 GN=CAPZA1 PE=1 SV=3 - [CAZA1_HUMAN]	14.34	1	2	3	6	4.64794	8.74	2	2		0			5.73198	9.09	2	2		0				0				0				0				0			2.07881	3.5	1	1		0			2.34275	3.5	1
Q13813	Spectrin alpha chain, non-erythrocytic 1 OS=Homo sapiens OX=9606 GN=SPTAN1 PE=1 SV=3 - [SPTN1_HUMAN]	14.32	1	26	26	59	7.2829	1.42	3	3		0			132.205	13.83	25	44		0				0				0				0				0			28.6084	3.4	6	9		0			7.85256	1.38	3
P21246	Pleiotrophin OS=Homo sapiens OX=9606 GN=PTN PE=1 SV=1 - [PTN_HUMAN]	14.29	1	1	1	5	3.42062	14.29	1	1						0								0			4.68197	14.29	1	1	7.6437	14.29	1	2		0												0
P84157	Matrix-remodeling-associated protein 7 OS=Homo sapiens OX=9606 GN=MXRA7 PE=1 SV=1 - [MXRA7_HUMAN]	14.22	1	1	1	1									4.50227	14.22	1	1		0				0				0																0				0
Q13561	Dynactin subunit 2 OS=Homo sapiens OX=9606 GN=DCTN2 PE=1 SV=4 - [DCTN2_HUMAN]	14.21	1	4	4	6		0				0			15.2636	14.21	4	5		0				0				0				0				0			2.67438	3.99	1	1		0				0
O43707	Alpha-actinin-4 OS=Homo sapiens OX=9606 GN=ACTN4 PE=1 SV=2 - [ACTN4_HUMAN]	14.16	4	10	10	28	17.9818	4.17	3	6		0			46.7428	14.16	10	17		0				0				0				0				0			5.02018	2.41	2	2		0			7.59938	2.41	2
Q562R1	Beta-actin-like protein 2 OS=Homo sapiens OX=9606 GN=ACTBL2 PE=1 SV=2 - [ACTBL_HUMAN]	14.1	1	1	4	90	40.3366	6.38	2	16	14.6243	7.18	2	6	65.9835	6.38	2	26	14.6964	9.04	2	5	10.9329	4.26	1	3	13.1283	4.26	1	4	8.0938	4.26	1	3	2.7349	4.26	1	1	28.401	6.38	2	10	3.0415	4.26	1	1	37.0843	11.17	3
P05141	ADP/ATP translocase 2 OS=Homo sapiens OX=9606 GN=SLC25A5 PE=1 SV=7 - [ADT2_HUMAN]	14.09	4	4	4	8	2.5857	4.36	1	1		0			9.50846	9.73	3	4	1.99834	4.03	1	1		0			2.71377	4.03	1	1		0				0				0				0			2.34545	4.03	1
P62324	Protein BTG1 OS=Homo sapiens OX=9606 GN=BTG1 PE=1 SV=1 - [BTG1_HUMAN]	14.04	1	1	1	1		0				0				0				0				0			3.44182	14.04	1	1		0				0				0				0				0
P05386	60S acidic ribosomal protein P1 OS=Homo sapiens OX=9606 GN=RPLP1 PE=1 SV=1 - [RLA1_HUMAN]	14.04	1	1	1	3						0			6.18572	14.04	1	2																		0			2.29837	14.04	1	1						0
P14854	Cytochrome c oxidase subunit 6B1 OS=Homo sapiens OX=9606 GN=COX6B1 PE=1 SV=2 - [CX6B1_HUMAN]	13.95	1	1	1	1						0			2.3394	13.95	1	1						0				0				0												0
A0A0C4DH67	Immunoglobulin kappa variable 1-8 OS=Homo sapiens OX=9606 GN=IGKV1-8 PE=3 SV=1 - [KV108_HUMAN]	13.91	3	1	1	30	10.2905	13.91	1	3	16.7693	13.91	1	5	3.38186	13.91	1	1	6.01977	13.91	1	2		0			6.71762	13.91	1	2	9.76238	13.91	1	3	7.84892	13.91	1	2	9.81456	13.91	1	3	3.96821	13.91	1	1	22.0849	13.91	1
A0A075B6K5	Immunoglobulin lambda variable 3-9 OS=Homo sapiens OX=9606 GN=IGLV3-9 PE=3 SV=1 - [LV39_HUMAN]	13.91	2	1	1	65	11.4118	13.91	1	3	27.6302	13.91	1	8	11.5619	13.91	1	3	26.2065	13.91	1	7	6.36548	13.91	1	2	18.4125	13.91	1	5	17.4849	13.91	1	5	22.3418	13.91	1	6	14.3957	13.91	1	4	31.3291	13.91	1	9	26.2323	13.91	1
P14550	Aldo-keto reductase family 1 member A1 OS=Homo sapiens OX=9606 GN=AKR1A1 PE=1 SV=3 - [AK1A1_HUMAN]	13.85	2	3	3	7	6.76559	11.38	2	2		0			2.67528	4.62	1	1		0				0				0				0				0			2.86664	4.62	1	1		0			6.9546	7.08	2
P08697	Alpha-2-antiplasmin OS=Homo sapiens OX=9606 GN=SERPINF2 PE=1 SV=3 - [A2AP_HUMAN]	13.85	1	5	5	38	3.08517	2.65	1	1	5.39268	3.67	2	3		0			8.1692	3.67	2	4		0			9.8893	4.89	2	4	5.10305	4.89	2	2	14.3139	6.31	3	8	2.32673	3.67	2	2	5.3462	4.89	2	2	12.1844	8.55	3
P18065	Insulin-like growth factor-binding protein 2 OS=Homo sapiens OX=9606 GN=IGFBP2 PE=1 SV=2 - [IBP2_HUMAN]	13.85	1	3	3	18					6.93569	4	1	2		0				0			9.9317	11.08	2	3	9.5839	11.08	2	3	2.24862	7.08	1	1		0			2.56302	4	1	1	12.5328	6.77	2	4	9.02113	13.85	3
P82979	SAP domain-containing ribonucleoprotein OS=Homo sapiens OX=9606 GN=SARNP PE=1 SV=3 - [SARNP_HUMAN]	13.81	1	2	2	2		0				0			2.99074	9.05	1	1		0				0			2.34076	4.76	1	1		0				0				0				0				0
Q8NH76	Olfactory receptor 56B4 OS=Homo sapiens OX=9606 GN=OR56B4 PE=2 SV=1 - [O56B4_HUMAN]	13.79	1	2	2	3		0			2.38007	13.79	2	3		0				0				0				0				0				0								0				0
P26998	Beta-crystallin B3 OS=Homo sapiens OX=9606 GN=CRYBB3 PE=1 SV=4 - [CRBB3_HUMAN]	13.74	1	2	2	6	5.13502	13.74	2	2		0				0				0												0				0			12.4935	13.74	2	4		0				0
P46782	40S ribosomal protein S5 OS=Homo sapiens OX=9606 GN=RPS5 PE=1 SV=4 - [RS5_HUMAN]	13.73	1	2	2	3		0				0			8.06372	13.73	2	3		0				0				0				0				0				0				0				0
Q9BZM2	Group IIF secretory phospholipase A2 OS=Homo sapiens OX=9606 GN=PLA2G2F PE=1 SV=1 - [PA2GF_HUMAN]	13.69	1	1	1	1		0				0				0												0			2.33833	13.69	1	1														0
P01593	Immunoglobulin kappa variable 1D-33 OS=Homo sapiens OX=9606 GN=IGKV1D-33 PE=1 SV=2 - [KVD33_HUMAN]	13.68	1	1	1	22	9.45673	13.68	1	3	12.7575	13.68	1	4	3.14184	13.68	1	1	2.99183	13.68	1	1					7.54139	13.68	1	2	3.46873	13.68	1	1	6.96962	13.68	1	2	3.91565	13.68	1	1	6.66553	13.68	1	2	11.3597	13.68	1
A0A0B4J2D9	Immunoglobulin kappa variable 1D-13 OS=Homo sapiens OX=9606 GN=IGKV1D-13 PE=3 SV=1 - [KVD13_HUMAN]	13.68	1	1	1	9		0			9.2263	13.68	1	3		0			9.61606	13.68	1	3		0				0				0			10.6167	13.68	1	3		0				0				0
A0A0C4DH72	Immunoglobulin kappa variable 1-6 OS=Homo sapiens OX=9606 GN=IGKV1-6 PE=3 SV=1 - [KV106_HUMAN]	13.68	4	1	1	20	6.94027	13.68	1	2	10.1807	13.68	1	3		0			3.37313	13.68	1	1		0			7.31974	13.68	1	2	3.07947	13.68	1	1	4.37355	13.68	1	1	2.73474	13.68	1	1	11.1163	13.68	1	3	7.81816	13.68	1
P04430	Immunoglobulin kappa variable 1-16 OS=Homo sapiens OX=9606 GN=IGKV1-16 PE=1 SV=2 - [KV116_HUMAN]	13.68	1	1	1	2	2.84159	13.68	1	1						0				0												0								0			3.04798	13.68	1	1		0
P19827	Inter-alpha-trypsin inhibitor heavy chain H1 OS=Homo sapiens OX=9606 GN=ITIH1 PE=1 SV=3 - [ITIH1_HUMAN]	13.61	1	9	9	73	18.1166	5.82	4	6	24.3314	6.48	4	8		0			19.7968	5.49	3	6		0			12.0942	6.59	4	4	11.9964	5.16	3	4	58.5994	10.87	7	19	12.3156	5.16	3	5	18.7272	5.49	3	5	43.0316	7.9	5
P10645	Chromogranin-A OS=Homo sapiens OX=9606 GN=CHGA PE=1 SV=7 - [CMGA_HUMAN]	13.57	1	3	3	19	12.8915	9.41	2	3	9.1023	4.38	1	2	6.37981	9.41	2	2	3.96398	4.38	1	1	11.2015	9.41	2	3	4.11024	4.38	1	1	12.9873	9.41	2	3		0				0				0				0
P68402	Platelet-activating factor acetylhydrolase IB subunit alpha2 OS=Homo sapiens OX=9606 GN=PAFAH1B2 PE=1 SV=1 - [PA1B2_HUMAN]	13.54	1	2	2	5		0				0			6.32012	3.93	1	3		0			3.6022	9.61	1	1		0								0			2.39844	3.93	1	1		0				0
P17066	Heat shock 70 kDa protein 6 OS=Homo sapiens OX=9606 GN=HSPA6 PE=1 SV=2 - [HSP76_HUMAN]	13.53	2	1	7	87	52.1071	7.78	4	19	2.59359	2.02	1	1	93.8404	13.53	7	33	13.2718	3.73	2	5	5.21818	1.71	1	2	7.63943	3.73	2	3		0				0			38.5429	9.18	5	14	2.46462	1.71	1	1	21.7069	8.55	4
P08263	Glutathione S-transferase A1 OS=Homo sapiens OX=9606 GN=GSTA1 PE=1 SV=3 - [GSTA1_HUMAN]	13.51	3	1	3	8	8.43021	13.51	3	5		0				0				0				0								0				0				0				0			5.54588	3.6	1
Q13765	Nascent polypeptide-associated complex subunit alpha OS=Homo sapiens OX=9606 GN=NACA PE=1 SV=1 - [NACA_HUMAN]	13.49	2	2	2	3		0				0			9.65183	13.49	2	3		0				0				0				0				0				0				0				0
P28838	Cytosol aminopeptidase OS=Homo sapiens OX=9606 GN=LAP3 PE=1 SV=3 - [AMPL_HUMAN]	13.49	1	6	6	10	2.29332	2.31	1	1		0			17.1747	11.75	5	7		0				0				0				0				0				0				0			2.28431	4.05	2
P09429	High mobility group protein B1 OS=Homo sapiens OX=9606 GN=HMGB1 PE=1 SV=3 - [HMGB1_HUMAN]	13.49	2	2	2	14	6.24406	13.49	2	2		0			28.0324	13.49	2	8		0				0				0				0				0			3.39323	6.98	1	1		0			8.67485	6.51	1
P25325	3-mercaptopyruvate sulfurtransferase OS=Homo sapiens OX=9606 GN=MPST PE=1 SV=3 - [THTM_HUMAN]	13.47	1	2	2	2	7.18353	13.47	2	2		0				0				0				0				0				0				0				0				0				0
P04040	Catalase OS=Homo sapiens OX=9606 GN=CAT PE=1 SV=3 - [CATA_HUMAN]	13.47	1	5	5	10	16.7044	13.47	5	6		0				0				0				0				0			5.10139	4.55	2	2		0				0				0			4.49222	2.85	1
O43684	Mitotic checkpoint protein BUB3 OS=Homo sapiens OX=9606 GN=BUB3 PE=1 SV=1 - [BUB3_HUMAN]	13.41	1	4	4	6	2.47866	3.05	1	1		0			11.5465	10.37	3	5		0				0				0				0				0				0				0				0
Q6X4T0	Uncharacterized protein C12orf54 OS=Homo sapiens OX=9606 GN=C12orf54 PE=2 SV=2 - [CL054_HUMAN]	13.39	1	1	1	1		0								0				0				0				0				0				0				0				0			2.66763	13.39	1
A0A075B6S2	Immunoglobulin kappa variable 2D-29 OS=Homo sapiens OX=9606 GN=IGKV2D-29 PE=3 SV=1 - [KVD29_HUMAN]	13.33	7	2	2	17	11.8908	10.83	1	4	5.02282	10.83	1	2		0				0				0				0			5.0309	10.83	1	2		0			2.97819	10.83	1	1	4.87977	10.83	1	2	19.0889	13.33	2
P52895	Aldo-keto reductase family 1 member C2 OS=Homo sapiens OX=9606 GN=AKR1C2 PE=1 SV=3 - [AK1C2_HUMAN]	13.31	1	2	3	15	16.3572	13.31	3	7		0			15.2546	2.48	1	7		0				0				0				0				0				0				0			2.34358	2.48	1
Q5TEC6	Histone HIST2H3PS2 OS=Homo sapiens OX=9606 GN=H3-2 PE=1 SV=1 - [H3PS2_HUMAN]	13.24	5	1	2	33	12.3177	13.24	2	7		0			23.2649	13.24	2	14		0				0				0				0				0			3.43601	5.15	1	7		0			8.2011	13.24	2
Q96S96	Phosphatidylethanolamine-binding protein 4 OS=Homo sapiens OX=9606 GN=PEBP4 PE=1 SV=3 - [PEBP4_HUMAN]	13.22	1	2	2	2		0			1.73322	3.52	1	1		0				0				0				0			4.56909	9.69	1	1		0				0				0				0
P06702	Protein S100-A9 OS=Homo sapiens OX=9606 GN=S100A9 PE=1 SV=1 - [S10A9_HUMAN]	13.16	1	1	1	1	3.29561	13.16	1	1		0								0								0				0
P50990	T-complex protein 1 subunit theta OS=Homo sapiens OX=9606 GN=CCT8 PE=1 SV=4 - [TCPQ_HUMAN]	13.14	1	5	5	13		0				0			32.099	13.14	5	11		0				0				0				0				0			5.98943	5.29	2	2		0				0
P30049	ATP synthase subunit delta, mitochondrial OS=Homo sapiens OX=9606 GN=ATP5F1D PE=1 SV=2 - [ATPD_HUMAN]	13.1	1	2	2	2	2.96794	8.33	1	1		0				0				0				0				0				0				0			1.7016	4.76	1	1		0				0
Q12905	Interleukin enhancer-binding factor 2 OS=Homo sapiens OX=9606 GN=ILF2 PE=1 SV=2 - [ILF2_HUMAN]	13.08	1	4	4	16		0				0			45.119	13.08	4	16		0				0				0				0				0				0				0				0
P0C7P2	Putative protein RFPL3S OS=Homo sapiens OX=9606 GN=RFPL3S PE=2 SV=1 - [RFL3S_HUMAN]	13.08	1	1	1	2		0				0				0				0				0				0				0			2.4374	13.08	1	1		0			2.45192	13.08	1	1		0
P50991	T-complex protein 1 subunit delta OS=Homo sapiens OX=9606 GN=CCT4 PE=1 SV=4 - [TCPD_HUMAN]	12.99	1	5	5	16	8.70731	2.41	1	3		0			21.6641	11.5	4	7		0				0				0				0				0			10.1033	3.9	2	4		0			5.40822	2.41	1
Q15233	Non-POU domain-containing octamer-binding protein OS=Homo sapiens OX=9606 GN=NONO PE=1 SV=4 - [NONO_HUMAN]	12.95	1	4	5	10		0				0			23.2337	12.95	5	10		0				0				0				0				0				0				0				0
O14818	Proteasome subunit alpha type-7 OS=Homo sapiens OX=9606 GN=PSMA7 PE=1 SV=1 - [PSA7_HUMAN]	12.9	1	3	3	7	4.34014	3.63	1	2		0			13.8872	9.27	2	4		0				0				0				0				0			3.67673	6.05	1	1		0				0
Q99972	Myocilin OS=Homo sapiens OX=9606 GN=MYOC PE=1 SV=2 - [MYOC_HUMAN]	12.9	1	4	4	15		0				0				0			4.80621	2.18	1	2		0			11.4378	5.36	2	4	5.17943	2.18	1	2		0				0			20.3859	12.9	4	7		0
Q9BZJ6	Probable G-protein coupled receptor 63 OS=Homo sapiens OX=9606 GN=GPR63 PE=2 SV=2 - [GPR63_HUMAN]	12.89	1	2	2	2		0							3.3629	7.16	1	1		0								0				0				0				0			3.3878	5.73	1	1		0
P49368	T-complex protein 1 subunit gamma OS=Homo sapiens OX=9606 GN=CCT3 PE=1 SV=4 - [TCPG_HUMAN]	12.84	1	6	6	20	4.94787	2.02	1	2		0			33.1865	12.84	6	13		0				0				0				0				0			9.18038	8.26	4	4		0			2.40214	2.02	1
Q96A70	Antizyme inhibitor 2 OS=Homo sapiens OX=9606 GN=AZIN2 PE=1 SV=1 - [AZIN2_HUMAN]	12.83	1	2	2	2		0				0			2.89676	6.3	1	1		0				0				0				0				0				0			2.9023	6.52	1	1		0
P01599	Immunoglobulin kappa variable 1-17 OS=Homo sapiens OX=9606 GN=IGKV1-17 PE=1 SV=2 - [KV117_HUMAN]	12.82	1	1	1	16	3.45557	12.82	1	1	13.5461	12.82	1	4		0				0				0			6.72396	12.82	1	2	6.20619	12.82	1	2		0			3.41147	12.82	1	1	9.98965	12.82	1	3	3.3734	12.82	1
A6NLP5	Tetratricopeptide repeat protein 36 OS=Homo sapiens OX=9606 GN=TTC36 PE=1 SV=1 - [TTC36_HUMAN]	12.7	1	1	1	2		0				0				0				0				0				0				0				0				0				0			3.74838	12.7	1
Q13510	Acid ceramidase OS=Homo sapiens OX=9606 GN=ASAH1 PE=1 SV=5 - [ASAH1_HUMAN]	12.66	1	4	4	16	4.72995	3.04	1	2		0			5.32608	3.04	1	2	2.24728	3.04	1	1		0			6.41773	5.57	2	3	6.1068	10.13	3	3		0			2.73874	3.04	1	1		0			2.4428	3.04	1
P24752	Acetyl-CoA acetyltransferase, mitochondrial OS=Homo sapiens OX=9606 GN=ACAT1 PE=1 SV=1 - [THIL_HUMAN]	12.65	1	3	3	6	2.74334	3.98	1	1		0			17.324	12.65	3	5		0				0				0				0				0				0				0				0
O75475	PC4 and SFRS1-interacting protein OS=Homo sapiens OX=9606 GN=PSIP1 PE=1 SV=1 - [PSIP1_HUMAN]	12.64	1	5	5	16	3.3991	3.21	1	1		0			30.248	12.64	5	10		0				0				0				0				0			10.2467	6.04	2	3		0			6.16071	3.21	1
P05937	Calbindin OS=Homo sapiens OX=9606 GN=CALB1 PE=1 SV=2 - [CALB1_HUMAN]	12.64	1	2	3	4		0				0			10.1748	12.64	3	4		0				0				0				0				0				0				0				0
P61956	Small ubiquitin-related modifier 2 OS=Homo sapiens OX=9606 GN=SUMO2 PE=1 SV=3 - [SUMO2_HUMAN]	12.63	3	1	1	13	2.10124	12.63	1	1		0			19.6673	12.63	1	7									2.11191	12.63	1	1		0							8.90596	12.63	1	4		0				0
Q99828	Calcium and integrin-binding protein 1 OS=Homo sapiens OX=9606 GN=CIB1 PE=1 SV=4 - [CIB1_HUMAN]	12.57	1	1	1	1		0				0				0				0				0				0				0			0	12.57	1	1		0				0				0
Q9NP97	Dynein light chain roadblock-type 1 OS=Homo sapiens OX=9606 GN=DYNLRB1 PE=1 SV=3 - [DLRB1_HUMAN]	12.5	1	1	1	1		0								0			2.53901	12.5	1	1		0								0				0				0				0				0
Q96C86	m7GpppX diphosphatase OS=Homo sapiens OX=9606 GN=DCPS PE=1 SV=2 - [DCPS_HUMAN]	12.46	1	3	3	3		0				0			5.17281	10.39	2	2		0				0				0				0				0				0				0			0	2.08	1
P22692	Insulin-like growth factor-binding protein 4 OS=Homo sapiens OX=9606 GN=IGFBP4 PE=1 SV=2 - [IBP4_HUMAN]	12.4	1	2	2	15	5.04002	6.59	1	1	14.3795	6.59	1	3		0				0			9.91889	6.59	1	2	4.40559	6.59	1	1	4.75256	6.59	1	1		0				0			12.4898	6.59	1	3	10.5704	6.59	1
P10599	Thioredoxin OS=Homo sapiens OX=9606 GN=TXN PE=1 SV=3 - [THIO_HUMAN]	12.38	1	1	1	32	30.5284	12.38	1	10	4.94989	12.38	1	2	22.8916	12.38	1	7	5.62971	12.38	1	2						0			2.23411	12.38	1	1					11.6324	12.38	1	4	3.09583	12.38	1	1	16.0932	12.38	1
Q13636	Ras-related protein Rab-31 OS=Homo sapiens OX=9606 GN=RAB31 PE=1 SV=1 - [RAB31_HUMAN]	12.37	1	1	1	1		0				0				0				0				0				0				0				0				0			3.8324	12.37	1	1		0
P0C0P6	Neuropeptide S OS=Homo sapiens OX=9606 GN=NPS PE=3 SV=1 - [NPS_HUMAN]	12.36	1	1	1	1	0	12.36	1	1						0				0				0				0								0				0								0
P27816	Microtubule-associated protein 4 OS=Homo sapiens OX=9606 GN=MAP4 PE=1 SV=3 - [MAP4_HUMAN]	12.33	1	10	10	28	7.25266	3.39	3	3		0			44.8204	10.5	8	15		0				0				0				0				0			24.6064	6.42	5	9		0			2.01375	0.69	1
P22061	Protein-L-isoaspartate(D-aspartate) O-methyltransferase OS=Homo sapiens OX=9606 GN=PCMT1 PE=1 SV=4 - [PIMT_HUMAN]	12.33	1	2	2	10	7.57627	7.49	1	2		0			16.1274	12.33	2	5		0				0			3.12598	7.49	1	1		0				0			4.23839	7.49	1	1		0			2.93122	4.85	1
Q13526	Peptidyl-prolyl cis-trans isomerase NIMA-interacting 1 OS=Homo sapiens OX=9606 GN=PIN1 PE=1 SV=1 - [PIN1_HUMAN]	12.27	1	1	1	1						0			3.31703	12.27	1	1						0								0								0				0				0
Q8NH69	Olfactory receptor 5W2 OS=Homo sapiens OX=9606 GN=OR5W2 PE=3 SV=1 - [OR5W2_HUMAN]	12.26	1	1	1	2		0				0								0								0				0								0			0	12.26	1	2
P08727	Keratin, type I cytoskeletal 19 OS=Homo sapiens OX=9606 GN=KRT19 PE=1 SV=4 - [K1C19_HUMAN]	12.25	10	1	6	44	10.9463	6.5	3	5		0				0				0			35.25	5.75	3	16	1.9036	1.75	1	1	3.41025	3.5	2	2		0				0			12.0067	5.75	3	7	5.53965	2.25	1
P13637	Sodium/potassium-transporting ATPase subunit alpha-3 OS=Homo sapiens OX=9606 GN=ATP1A3 PE=1 SV=3 - [AT1A3_HUMAN]	12.24	3	2	8	30	20.6976	7.4	5	7		0			30.1544	8	5	9		0				0			4.45483	1.09	1	2		0				0			31.2782	7.7	5	11		0			3.99681	1.48	1
Q6AWC8	Putative uncharacterized protein LOC100129027 OS=Homo sapiens OX=9606 PE=5 SV=1 - [YK026_HUMAN]	12.24	1	1	1	1		0				0				0				0			3.35951	12.24	1	1		0				0				0				0				0				0
Q14641	Early placenta insulin-like peptide OS=Homo sapiens OX=9606 GN=INSL4 PE=1 SV=1 - [INSL4_HUMAN]	12.23	1	1	1	1		0				0				0				0				0				0				0				0			2.63679	12.23	1	1		0				0
Q15019	Septin-2 OS=Homo sapiens OX=9606 GN=SEPTIN2 PE=1 SV=1 - [SEPT2_HUMAN]	12.19	1	3	3	5		0				0			13.0357	12.19	3	5		0				0				0				0				0				0				0				0
P53672	Beta-crystallin A2 OS=Homo sapiens OX=9606 GN=CRYBA2 PE=1 SV=3 - [CRBA2_HUMAN]	12.18	1	2	2	8	16.1509	12.18	2	6		0				0				0				0				0				0				0			5.3901	5.58	1	2		0				0
A0A0U1RR11	Centromere protein V-like protein 1 OS=Homo sapiens OX=9606 GN=CENPVL1 PE=2 SV=1 - [CENL1_HUMAN]	12.13	2	2	2	2		0				0				0				0				0				0				0				0				0				0			2.99261	12.13	2
Q58FF7	Putative heat shock protein HSP 90-beta-3 OS=Homo sapiens OX=9606 GN=HSP90AB3P PE=5 SV=1 - [H90B3_HUMAN]	12.06	2	1	7	64	24.3784	7.2	4	10		0			61.1261	9.38	6	23	2.11653	1.84	1	1		0			2.54997	1.84	1	1		0				0			45.6603	7.37	4	19	3.06473	2.68	1	1	22.4886	7.37	4
Q07021	Complement component 1 Q subcomponent-binding protein, mitochondrial OS=Homo sapiens OX=9606 GN=C1QBP PE=1 SV=1 - [C1QBP_HUMAN]	12.06	1	3	3	8	2.70014	4.96	1	1		0			20.2377	12.06	3	7		0				0				0				0				0				0				0				0
P14406	Cytochrome c oxidase subunit 7A2, mitochondrial OS=Homo sapiens OX=9606 GN=COX7A2 PE=1 SV=1 - [CX7A2_HUMAN]	12.05	1	1	1	2		0				0			5.22482	12.05	1	2		0				0				0				0				0				0				0				0
Q8N5N7	39S ribosomal protein L50, mitochondrial OS=Homo sapiens OX=9606 GN=MRPL50 PE=1 SV=2 - [RM50_HUMAN]	12.03	1	1	1	1		0								0			2.21628	12.03	1	1		0				0				0				0
Q9BYU1	Pre-B-cell leukemia transcription factor 4 OS=Homo sapiens OX=9606 GN=PBX4 PE=1 SV=2 - [PBX4_HUMAN]	12.03	1	3	3	4		0				0				0			2.84802	4.01	1	1	3.13911	4.01	1	1		0			2.58854	4.01	1	1		0				0				0				0
Q9UHA7	Interleukin-36 alpha OS=Homo sapiens OX=9606 GN=IL36A PE=1 SV=1 - [IL36A_HUMAN]	12.03	1	1	1	1		0				0				0			2.84208	12.03	1	1		0								0				0				0				0				0
Q6IPX3	Transcription elongation factor A protein-like 6 OS=Homo sapiens OX=9606 GN=TCEAL6 PE=2 SV=1 - [TCAL6_HUMAN]	12	1	1	1	1		0				0				0				0				0				0				0				0			2.66138	12	1	1		0				0
Q9NQC3	Reticulon-4 OS=Homo sapiens OX=9606 GN=RTN4 PE=1 SV=2 - [RTN4_HUMAN]	12	1	7	7	12	2.63503	1.09	1	1		0			36.431	12	7	10		0				0				0				0				0				0				0			2.82843	1.17	1
P26368	Splicing factor U2AF 65 kDa subunit OS=Homo sapiens OX=9606 GN=U2AF2 PE=1 SV=4 - [U2AF2_HUMAN]	12	1	4	4	4		0				0			11.7603	12	4	4		0				0				0				0				0				0				0				0
Q6ZN79	Zinc finger protein 705A OS=Homo sapiens OX=9606 GN=ZNF705A PE=2 SV=1 - [Z705A_HUMAN]	12	1	1	1	1		0				0				0			0	12	1	1		0				0				0				0				0				0				0
P23409	Myogenic factor 6 OS=Homo sapiens OX=9606 GN=MYF6 PE=2 SV=1 - [MYF6_HUMAN]	11.98	1	1	1	1		0				0			3.27953	11.98	1	1		0				0				0				0				0				0				0				0
Q8NBI2	Lysosomal membrane ascorbate-dependent ferrireductase CYB561A3 OS=Homo sapiens OX=9606 GN=CYB561A3 PE=1 SV=1 - [CYAC3_HUMAN]	11.98	1	1	1	1		0								0												0												0							3.27778	11.98	1
Q3KP22	Membrane-anchored junction protein OS=Homo sapiens OX=9606 GN=MAJIN PE=1 SV=2 - [MAJIN_HUMAN]	11.93	1	1	1	2		0				0				0				0				0				0				0				0				0				0			3.11182	11.93	1
Q16557	Pregnancy-specific beta-1-glycoprotein 3 OS=Homo sapiens OX=9606 GN=PSG3 PE=2 SV=2 - [PSG3_HUMAN]	11.92	3	1	2	2		0				0				0				0				0			2.86743	8.18	1	1	3.652	3.74	1	1		0				0				0				0
Q12999	Tetraspanin-31 OS=Homo sapiens OX=9606 GN=TSPAN31 PE=1 SV=1 - [TSN31_HUMAN]	11.9	1	1	1	1		0				0				0				0				0							3.90447	11.9	1	1		0				0				0				0
Q9HB03	Elongation of very long chain fatty acids protein 3 OS=Homo sapiens OX=9606 GN=ELOVL3 PE=1 SV=2 - [ELOV3_HUMAN]	11.85	1	2	2	2		0				0			4.5855	8.89	1	1		0				0				0				0			0	2.96	1	1		0				0				0
P05109	Protein S100-A8 OS=Homo sapiens OX=9606 GN=S100A8 PE=1 SV=1 - [S10A8_HUMAN]	11.83	1	1	1	1	3.12898	11.83	1	1		0				0				0				0				0				0				0				0								0
P23141	Liver carboxylesterase 1 OS=Homo sapiens OX=9606 GN=CES1 PE=1 SV=2 - [EST1_HUMAN]	11.82	2	5	5	12	21.5956	11.82	5	8		0			10.8088	5.29	2	4		0				0				0				0				0				0				0				0
P40938	Replication factor C subunit 3 OS=Homo sapiens OX=9606 GN=RFC3 PE=1 SV=2 - [RFC3_HUMAN]	11.8	1	2	2	2		0				0				0			2.47467	3.93	1	1		0				0				0				0			3.64395	7.87	1	1		0				0
P51888	Prolargin OS=Homo sapiens OX=9606 GN=PRELP PE=1 SV=1 - [PRELP_HUMAN]	11.78	1	4	4	5	7.10965	8.38	3	3	4.24594	5.76	2	2		0				0				0				0				0				0				0				0				0
Q6PK57	Putative GED domain-containing protein DNM1P34 OS=Homo sapiens OX=9606 GN=DNM1P34 PE=5 SV=1 - [DMP34_HUMAN]	11.76	1	1	1	1		0				0				0				0												0			1.88277	11.76	1	1		0
P10636	Microtubule-associated protein tau OS=Homo sapiens OX=9606 GN=MAPT PE=1 SV=5 - [TAU_HUMAN]	11.74	1	5	5	10		0				0			20.7811	7.52	4	8		0				0				0				0			3.06744	4.22	1	1		0				0			2.55366	1.32	1
O75608	Acyl-protein thioesterase 1 OS=Homo sapiens OX=9606 GN=LYPLA1 PE=1 SV=1 - [LYPA1_HUMAN]	11.74	1	2	2	3		0				0			5.13599	11.74	2	2		0				0				0				0				0			2.39822	6.09	1	1		0				0
Q6PKH6	Dehydrogenase/reductase SDR family member 4-like 2 OS=Homo sapiens OX=9606 GN=DHRS4L2 PE=2 SV=1 - [DR4L2_HUMAN]	11.74	2	1	1	1		0				0				0				0				0				0			3.39431	11.74	1	1		0				0				0				0
P57086	SCAN domain-containing protein 1 OS=Homo sapiens OX=9606 GN=SCAND1 PE=1 SV=1 - [SCND1_HUMAN]	11.73	1	1	1	2		0				0				0				0			3.28589	11.73	1	1		0				0				0				0				0				0
Q15819	Ubiquitin-conjugating enzyme E2 variant 2 OS=Homo sapiens OX=9606 GN=UBE2V2 PE=1 SV=4 - [UB2V2_HUMAN]	11.72	2	2	2	7		0				0			10.9201	11.72	2	5		0				0				0				0				0				0				0			5.1091	6.9	1
O43390	Heterogeneous nuclear ribonucleoprotein R OS=Homo sapiens OX=9606 GN=HNRNPR PE=1 SV=1 - [HNRPR_HUMAN]	11.69	1	4	6	17	4.75208	1.9	1	2		0			33.5878	11.69	6	12		0			2.98197	2.05	1	1		0				0				0			2.27391	1.9	1	1		0			2.75496	1.9	1
P17987	T-complex protein 1 subunit alpha OS=Homo sapiens OX=9606 GN=TCP1 PE=1 SV=1 - [TCPA_HUMAN]	11.69	1	5	5	13	7.5613	2.16	1	3	2.02244	1.98	1	1	13.7299	9.71	4	6		0				0				0				0				0			7.90989	2.16	1	3		0				0
P02743	Serum amyloid P-component OS=Homo sapiens OX=9606 GN=APCS PE=1 SV=2 - [SAMP_HUMAN]	11.66	1	1	1	1		0				0				0				0				0												0				0			3.27129	11.66	1	1
Q5H9L2	Transcription elongation factor A protein-like 5 OS=Homo sapiens OX=9606 GN=TCEAL5 PE=1 SV=1 - [TCAL5_HUMAN]	11.65	1	1	1	9		0				0			18.0788	11.65	1	5		0			3.23362	11.65	1	1		0				0				0			6.41999	11.65	1	3		0				0
O75973	C1q-related factor OS=Homo sapiens OX=9606 GN=C1QL1 PE=1 SV=1 - [C1QRF_HUMAN]	11.63	1	1	1	1		0				0				0				0				0				0				0				0								0				0
Q9P000	COMM domain-containing protein 9 OS=Homo sapiens OX=9606 GN=COMMD9 PE=1 SV=2 - [COMD9_HUMAN]	11.62	1	1	1	1		0				0				0				0				0				0				0				0				0				0			3.42746	11.62	1
Q92499	ATP-dependent RNA helicase DDX1 OS=Homo sapiens OX=9606 GN=DDX1 PE=1 SV=2 - [DDX1_HUMAN]	11.62	1	6	6	9		0				0			24.9018	11.62	6	9		0				0				0				0				0				0				0				0
P31948	Stress-induced-phosphoprotein 1 OS=Homo sapiens OX=9606 GN=STIP1 PE=1 SV=1 - [STIP1_HUMAN]	11.6	1	5	5	11	6.24339	5.89	2	2		0			17.9033	11.6	5	8		0				0				0				0				0				0				0			3.62025	3.5	1
Q9H492	Microtubule-associated proteins 1A/1B light chain 3A OS=Homo sapiens OX=9606 GN=MAP1LC3A PE=1 SV=2 - [MLP3A_HUMAN]	11.57	3	2	2	9						0			11.4664	11.57	2	7		0				0				0				0				0			0	5.79	1	2		0				0
Q6UY27	Prostate and testis expressed protein 2 OS=Homo sapiens OX=9606 GN=PATE2 PE=2 SV=1 - [PATE2_HUMAN]	11.5	1	1	1	3	1.73996	11.5	1	1		0				0			1.68781	11.5	1	1		0			0	11.5	1	1		0				0								0
P08100	Rhodopsin OS=Homo sapiens OX=9606 GN=RHO PE=1 SV=1 - [OPSD_HUMAN]	11.49	1	3	3	22	18.1053	7.18	2	5					11.5615	7.18	2	5						0			2.50214	3.16	1	1						0			5.92554	7.18	2	2		0			20.8801	11.49	3
P31323	cAMP-dependent protein kinase type II-beta regulatory subunit OS=Homo sapiens OX=9606 GN=PRKAR2B PE=1 SV=3 - [KAP3_HUMAN]	11.48	1	2	3	9		0				0			25.3262	11.48	3	8		0				0				0				0				0			3.35087	3.59	1	1		0				0
P55786	Puromycin-sensitive aminopeptidase OS=Homo sapiens OX=9606 GN=NPEPPS PE=1 SV=2 - [PSA_HUMAN]	11.43	2	8	8	17	5.02197	2.94	2	2		0			29.8333	8.27	6	11		0				0				0				0				0				0				0			9.69139	4.13	3
Q9NVP2	Histone chaperone ASF1B OS=Homo sapiens OX=9606 GN=ASF1B PE=1 SV=1 - [ASF1B_HUMAN]	11.39	1	1	1	1		0								0								0								0				0				0			2.89869	11.39	1	1		0
O00391	Sulfhydryl oxidase 1 OS=Homo sapiens OX=9606 GN=QSOX1 PE=1 SV=3 - [QSOX1_HUMAN]	11.38	1	5	5	17	2.32654	1.34	1	1	7.15017	3.21	2	3		0			2.51256	1.74	1	1		0			7.95259	3.21	2	3	13.1958	10.04	4	5	2.58673	1.74	1	1		0				0				0
Q9BPU6	Dihydropyrimidinase-related protein 5 OS=Homo sapiens OX=9606 GN=DPYSL5 PE=1 SV=1 - [DPYL5_HUMAN]	11.35	1	5	5	10		0				0			17.8635	8.51	4	8		0				0				0			2.98519	2.84	1	1		0			2.06818	1.24	1	1		0				0
Q9BQI0	Allograft inflammatory factor 1-like OS=Homo sapiens OX=9606 GN=AIF1L PE=1 SV=1 - [AIF1L_HUMAN]	11.33	1	1	1	2		0				0				0				0				0				0				0				0			3.3066	11.33	1	2		0				0
Q5JR98	Dynein light chain Tctex-type 4 OS=Homo sapiens OX=9606 GN=DYNLT4 PE=1 SV=1 - [DYLT4_HUMAN]	11.31	1	1	1	1		0			2.6813	11.31	1	1		0				0				0				0				0				0				0				0				0
Q7RTV2	Glutathione S-transferase A5 OS=Homo sapiens OX=9606 GN=GSTA5 PE=1 SV=1 - [GSTA5_HUMAN]	11.26	1	1	3	8	5.67603	7.66	2	4		0				0				0				0				0				0				0				0				0			5.54588	7.21	2
O95372	Acyl-protein thioesterase 2 OS=Homo sapiens OX=9606 GN=LYPLA2 PE=1 SV=1 - [LYPA2_HUMAN]	11.26	1	1	1	1		0			2.69699	11.26	1	1		0				0				0				0				0								0				0				0
Q99584	Protein S100-A13 OS=Homo sapiens OX=9606 GN=S100A13 PE=1 SV=1 - [S10AD_HUMAN]	11.22	1	1	1	1		0				0			2.48973	11.22	1	1										0				0				0				0								0
Q52M58	Putative uncharacterized protein C14orf177 OS=Homo sapiens OX=9606 GN=C14orf177 PE=2 SV=1 - [CN177_HUMAN]	11.2	1	1	1	1		0				0				0				0				0				0				0				0				0			0	11.2	1	1		0
Q9H0R4	Haloacid dehalogenase-like hydrolase domain-containing protein 2 OS=Homo sapiens OX=9606 GN=HDHD2 PE=1 SV=1 - [HDHD2_HUMAN]	11.2	1	2	2	3		0				0			3.81174	11.2	2	2		0				0				0				0				0			2.77221	8.11	1	1		0				0
Q9P0W8	Spermatogenesis-associated protein 7 OS=Homo sapiens OX=9606 GN=SPATA7 PE=1 SV=3 - [SPAT7_HUMAN]	11.19	1	3	3	5		0			5.03283	2.5	1	3		0			3.89006	4.01	1	1		0				0				0				0				0			2.88904	4.67	1	1		0
P61088	Ubiquitin-conjugating enzyme E2 N OS=Homo sapiens OX=9606 GN=UBE2N PE=1 SV=1 - [UBE2N_HUMAN]	11.18	2	2	2	5	1.92306	6.58	1	1		0			8.73512	11.18	2	4		0				0				0				0				0				0				0				0
Q7L8S5	OTU domain-containing protein 6A OS=Homo sapiens OX=9606 GN=OTUD6A PE=1 SV=1 - [OTU6A_HUMAN]	11.11	1	1	1	1	0	11.11	1	1		0				0				0				0				0				0				0				0				0				0
P0C7W0	Proline-rich protein 29 OS=Homo sapiens OX=9606 GN=PRR29 PE=2 SV=2 - [PRR29_HUMAN]	11.11	1	1	1	1		0															3.47103	11.11	1	1		0								0				0
Q96FW1	Ubiquitin thioesterase OTUB1 OS=Homo sapiens OX=9606 GN=OTUB1 PE=1 SV=2 - [OTUB1_HUMAN]	11.07	1	2	2	5		0				0			10.8777	11.07	2	3		0								0				0				0			3.40425	5.54	1	1		0			3.27656	5.54	1
Q99832	T-complex protein 1 subunit eta OS=Homo sapiens OX=9606 GN=CCT7 PE=1 SV=2 - [TCPH_HUMAN]	11.05	1	4	4	11		0				0			19.9475	11.05	4	9		0				0				0				0				0			2.74135	3.87	2	2		0				0
P17858	ATP-dependent 6-phosphofructokinase, liver type OS=Homo sapiens OX=9606 GN=PFKL PE=1 SV=6 - [PFKAL_HUMAN]	11.03	1	4	6	8		0				0			24.2665	11.03	6	8		0				0				0				0				0				0				0				0
Q96E39	RNA binding motif protein, X-linked-like-1 OS=Homo sapiens OX=9606 GN=RBMXL1 PE=1 SV=1 - [RMXL1_HUMAN]	11.03	1	1	4	16	5.26176	6.92	2	2	0	2.05	1	1	23.8304	8.97	3	8		0				0				0				0				0			9.22204	6.92	2	3		0			2.11109	5.64	2
A0A075B6J9	Immunoglobulin lambda variable 2-18 OS=Homo sapiens OX=9606 GN=IGLV2-18 PE=3 SV=2 - [LV218_HUMAN]	11.02	1	1	1	1						0																											3.04581	11.02	1	1		0
Q8N6U2	Putative uncharacterized protein encoded by LINC00612 OS=Homo sapiens OX=9606 GN=LINC00612 PE=5 SV=1 - [CL033_HUMAN]	10.99	1	1	1	2	3.13184	10.99	1	2		0				0				0				0				0				0				0				0				0				0
P26641	Elongation factor 1-gamma OS=Homo sapiens OX=9606 GN=EEF1G PE=1 SV=3 - [EF1G_HUMAN]	10.98	1	4	4	13	9.0516	2.97	1	3		0			16.6316	10.98	4	6		0				0				0				0				0			5.7597	2.97	1	2		0			4.92205	5.72	2
Q3SY05	Putative uncharacterized protein encoded by LINC00303 OS=Homo sapiens OX=9606 GN=LINC00303 PE=5 SV=2 - [CA157_HUMAN]	10.94	1	1	1	1		0				0				0								0				0			2.6402	10.94	1	1		0				0				0				0
P02775	Platelet basic protein OS=Homo sapiens OX=9606 GN=PPBP PE=1 SV=3 - [CXCL7_HUMAN]	10.94	1	1	1	2		0								0				0				0				0				0								0				0			6.13727	10.94	1
P51608	Methyl-CpG-binding protein 2 OS=Homo sapiens OX=9606 GN=MECP2 PE=1 SV=1 - [MECP2_HUMAN]	10.91	1	3	3	9		0				0			23.2552	10.91	3	7		0				0				0				0				0			2.89355	2.88	1	1		0			3.25394	2.88	1
Q9Y2V2	Calcium-regulated heat-stable protein 1 OS=Homo sapiens OX=9606 GN=CARHSP1 PE=1 SV=2 - [CHSP1_HUMAN]	10.88	1	1	1	1		0			2.32515	10.88	1	1		0				0				0				0				0				0				0				0				0
P08185	Corticosteroid-binding globulin OS=Homo sapiens OX=9606 GN=SERPINA6 PE=1 SV=1 - [CBG_HUMAN]	10.86	1	4	4	30	3.12016	3.21	1	1	3.81282	3.21	1	1		0			5.73818	3.21	1	2	8.81954	3.21	1	3	11.4391	3.21	1	4	2.409	3.21	1	1	11.8278	3.21	1	4	8.27024	3.21	1	3	3.26056	3.21	1	1	19.6837	10.86	4
A0A075B6R9	Probable non-functional immunoglobulin kappa variable 2D-24 OS=Homo sapiens OX=9606 GN=IGKV2D-24 PE=1 SV=1 - [KVD24_HUMAN]	10.83	2	1	1	2	2.38661	10.83	1	1		0				0				0				0				0				0				0			1.7784	10.83	1	1		0				0
P07305	Histone H1.0 OS=Homo sapiens OX=9606 GN=H1-0 PE=1 SV=3 - [H10_HUMAN]	10.82	1	2	2	3		0				0			3.33095	6.7	1	1		0				0				0				0				0			3.99591	10.82	2	2		0				0
Q5U4N7	Protein GDF5-AS1, mitochondrial OS=Homo sapiens OX=9606 GN=GDF5-AS1 PE=5 SV=2 - [GDAS1_HUMAN]	10.8	1	1	1	2		0			3.34996	10.8	1	2		0				0				0				0				0				0				0				0				0
P20962	Parathymosin OS=Homo sapiens OX=9606 GN=PTMS PE=1 SV=2 - [PTMS_HUMAN]	10.78	1	1	1	32	6.82357	10.78	1	4		0			59.2117	10.78	1	21		0			2.81286	10.78	1	1	5.64308	10.78	1	2		0				0			3.46193	10.78	1	2					5.59724	10.78	1
Q08380	Galectin-3-binding protein OS=Homo sapiens OX=9606 GN=LGALS3BP PE=1 SV=1 - [LG3BP_HUMAN]	10.77	1	5	5	9		0				0				0				0			0	1.54	1	1		0			14.5376	5.81	2	5		0			5.01828	5.98	2	2		0				0
Q15166	Serum paraoxonase/lactonase 3 OS=Homo sapiens OX=9606 GN=PON3 PE=1 SV=3 - [PON3_HUMAN]	10.73	1	2	2	2		0				0			4.65551	6.78	1	1		0				0				0				0				0				0				0			3.1943	3.95	1
Q9H160	Inhibitor of growth protein 2 OS=Homo sapiens OX=9606 GN=ING2 PE=1 SV=2 - [ING2_HUMAN]	10.71	1	2	2	2		0				0				0				0				0								0				0											2.57684	7.86	1
P08493	Matrix Gla protein OS=Homo sapiens OX=9606 GN=MGP PE=1 SV=2 - [MGP_HUMAN]	10.68	1	1	1	2										0								0				0				0				0							4.72693	10.68	1	2		0
Q9H227	Cytosolic beta-glucosidase OS=Homo sapiens OX=9606 GN=GBA3 PE=1 SV=2 - [GBA3_HUMAN]	10.66	1	3	3	9	1.60559	1.49	1	1		0			5.75718	1.49	1	3		0				0				0				0				0			3.575	8.96	2	3	0	1.71	1	1		0
W6CW81	Pyrin domain-containing protein 5 OS=Homo sapiens OX=9606 GN=PYDC5 PE=1 SV=1 - [PYDC5_HUMAN]	10.62	1	1	1	4		0			5.98818	10.62	1	2		0				0				0				0				0				0				0				0			3.135	10.62	1
P07858	Cathepsin B OS=Homo sapiens OX=9606 GN=CTSB PE=1 SV=3 - [CATB_HUMAN]	10.62	1	3	3	13	7.68306	7.37	2	3	2.59572	5.01	1	1		0				0				0			7.17812	5.01	1	2	6.30886	5.01	1	2	3.11476	5.01	1	1		0			5.0336	8.26	2	2		0
Q9NQ79	Cartilage acidic protein 1 OS=Homo sapiens OX=9606 GN=CRTAC1 PE=1 SV=2 - [CRAC1_HUMAN]	10.59	1	4	4	26	9.30952	8.47	3	3	8.92088	6.51	2	2	2.99816	1.97	1	1		0			12.8717	7.26	3	4	21.153	10.59	4	6	21.7369	10.59	4	6		0				0				0				0
Q9UBR2	Cathepsin Z OS=Homo sapiens OX=9606 GN=CTSZ PE=1 SV=1 - [CATZ_HUMAN]	10.56	1	2	2	5		0				0				0				0				0			2.80861	3.96	1	1	3.02983	3.96	1	1		0				0				0				0
P62269	40S ribosomal protein S18 OS=Homo sapiens OX=9606 GN=RPS18 PE=1 SV=3 - [RS18_HUMAN]	10.53	1	2	2	2		0				0			2.053	5.26	1	1		0				0				0				0			0	5.26	1	1		0				0				0
P00736	Complement C1r subcomponent OS=Homo sapiens OX=9606 GN=C1R PE=1 SV=2 - [C1R_HUMAN]	10.5	1	4	4	8		0				0				0				0			3.42042	1.99	1	1	3.38512	2.27	1	1	6.01786	4.26	2	2		0			2.55874	1.99	1	1	7.20864	6.24	2	2		0
P53816	Phospholipase A and acyltransferase 3 OS=Homo sapiens OX=9606 GN=PLAAT3 PE=1 SV=2 - [PLAT3_HUMAN]	10.49	1	1	1	1		0			2.09002	10.49	1	1		0				0				0				0				0				0								0				0
Q07955	Serine/arginine-rich splicing factor 1 OS=Homo sapiens OX=9606 GN=SRSF1 PE=1 SV=2 - [SRSF1_HUMAN]	10.48	1	2	2	5		0				0			10.0371	10.48	2	4		0				0				0				0				0			2.16727	4.03	1	1		0				0
P13646	Keratin, type I cytoskeletal 13 OS=Homo sapiens OX=9606 GN=KRT13 PE=1 SV=4 - [K1C13_HUMAN]	10.48	10	1	6	20	4.54885	1.97	1	2	3.04476	2.62	1	1	0	2.62	1	1		0			12.6739	5.9	3	6	1.9036	1.53	1	1	1.77648	1.53	1	1		0				0			8.57272	3.93	2	4		0
Q9UJ70	N-acetyl-D-glucosamine kinase OS=Homo sapiens OX=9606 GN=NAGK PE=1 SV=4 - [NAGK_HUMAN]	10.47	1	3	3	3	1.83036	2.03	1	1		0			2.71123	4.65	1	1		0				0				0				0				0				0				0				0
Q9UNI1	Chymotrypsin-like elastase family member 1 OS=Homo sapiens OX=9606 GN=CELA1 PE=1 SV=2 - [CELA1_HUMAN]	10.47	1	1	1	1		0				0				0				0				0				0				0				0				0				0			2.94554	10.47	1
P09960	Leukotriene A-4 hydrolase OS=Homo sapiens OX=9606 GN=LTA4H PE=1 SV=2 - [LKHA4_HUMAN]	10.47	1	5	5	9	4.63887	3.76	2	2		0			11.6263	8.51	4	4		0				0				0				0				0			3.11403	2.13	1	1		0			5.78965	2.13	1
Q9NQE9	Histidine triad nucleotide-binding protein 3 OS=Homo sapiens OX=9606 GN=HINT3 PE=1 SV=1 - [HINT3_HUMAN]	10.44	1	1	1	1		0				0				0				0				0				0				0				0				0			2.84777	10.44	1	1		0
P62888	60S ribosomal protein L30 OS=Homo sapiens OX=9606 GN=RPL30 PE=1 SV=2 - [RL30_HUMAN]	10.43	1	1	1	1		0				0			2.6155	10.43	1	1		0				0				0				0				0				0				0				0
P57729	Ras-related protein Rab-38 OS=Homo sapiens OX=9606 GN=RAB38 PE=1 SV=1 - [RAB38_HUMAN]	10.43	1	1	1	1		0				0				0			3.43543	10.43	1	1		0				0				0				0				0				0				0
Q6ZSN1	Putative uncharacterized protein FLJ45355 OS=Homo sapiens OX=9606 PE=2 SV=1 - [YI023_HUMAN]	10.43	1	1	1	2		0				0				0				0								0			2.65611	10.43	1	1		0				0				0				0
Q9BV47	Dual specificity protein phosphatase 26 OS=Homo sapiens OX=9606 GN=DUSP26 PE=1 SV=1 - [DUS26_HUMAN]	10.43	1	1	1	1	3.35899	10.43	1	1		0				0				0				0				0				0				0				0				0				0
Q8IZJ6	Inactive L-threonine 3-dehydrogenase, mitochondrial OS=Homo sapiens OX=9606 GN=TDH PE=2 SV=1 - [TDH_HUMAN]	10.43	1	1	1	1		0				0				0				0				0			3.16276	10.43	1	1		0				0				0				0				0
P05388	60S acidic ribosomal protein P0 OS=Homo sapiens OX=9606 GN=RPLP0 PE=1 SV=1 - [RLA0_HUMAN]	10.41	2	2	2	3		0				0			9.87432	10.41	2	3		0				0				0				0				0				0				0				0
Q9BY67	Cell adhesion molecule 1 OS=Homo sapiens OX=9606 GN=CADM1 PE=1 SV=2 - [CADM1_HUMAN]	10.41	1	4	4	15	23.4779	10.41	4	8		0			14.3113	6.11	1	3						0				0			8.13587	8.37	2	3		0								0				0
Q30KP9	Beta-defensin 135 OS=Homo sapiens OX=9606 GN=DEFB135 PE=3 SV=1 - [DB135_HUMAN]	10.39	1	1	1	7		0				0				0				0			3.3799	10.39	1	2	0	10.39	1	2		0			0	10.39	1	1		0				0				0
P55001	Microfibrillar-associated protein 2 OS=Homo sapiens OX=9606 GN=MFAP2 PE=1 SV=1 - [MFAP2_HUMAN]	10.38	1	1	1	1		0				0				0				0				0				0				0			2.35975	10.38	1	1		0				0				0
P35754	Glutaredoxin-1 OS=Homo sapiens OX=9606 GN=GLRX PE=1 SV=2 - [GLRX1_HUMAN]	10.38	1	1	1	1	2.23886	10.38	1	1		0				0				0								0				0				0				0				0				0
O43396	Thioredoxin-like protein 1 OS=Homo sapiens OX=9606 GN=TXNL1 PE=1 SV=3 - [TXNL1_HUMAN]	10.38	1	2	2	3		0				0			6.82333	10.38	2	2						0				0								0			1.76156	2.42	1	1		0				0
Q9P0I2	ER membrane protein complex subunit 3 OS=Homo sapiens OX=9606 GN=EMC3 PE=1 SV=3 - [EMC3_HUMAN]	10.34	1	1	1	1		0				0				0				0				0				0				0				0			3.66463	10.34	1	1		0				0
P30040	Endoplasmic reticulum resident protein 29 OS=Homo sapiens OX=9606 GN=ERP29 PE=1 SV=4 - [ERP29_HUMAN]	10.34	1	2	2	2		0				0			2.93016	5.75	1	1		0				0				0				0				0			1.75004	4.6	1	1		0				0
Q9BYJ0	Fibroblast growth factor-binding protein 2 OS=Homo sapiens OX=9606 GN=FGFBP2 PE=1 SV=1 - [FGFP2_HUMAN]	10.31	1	1	1	1		0			0	10.31	1	1		0				0				0				0				0				0				0				0				0
Q8N9N8	Probable RNA-binding protein EIF1AD OS=Homo sapiens OX=9606 GN=EIF1AD PE=1 SV=1 - [EIF1A_HUMAN]	10.3	1	1	1	1		0				0				0				0			2.23574	10.3	1	1		0				0				0				0				0				0
P48556	26S proteasome non-ATPase regulatory subunit 8 OS=Homo sapiens OX=9606 GN=PSMD8 PE=1 SV=2 - [PSMD8_HUMAN]	10.29	1	1	1	1		0				0				0				0				0			3.50963	10.29	1	1		0				0				0				0				0
H3BNL1	Uncharacterized protein C3orf84 OS=Homo sapiens OX=9606 GN=C3orf84 PE=2 SV=1 - [CC084_HUMAN]	10.29	1	1	1	1	2.98963	10.29	1	1		0				0				0												0								0
Q6UXL0	Interleukin-20 receptor subunit beta OS=Homo sapiens OX=9606 GN=IL20RB PE=1 SV=1 - [I20RB_HUMAN]	10.29	1	1	1	1						0				0				0				0				0				0				0			3.24278	10.29	1	1		0				0
A6NFF2	Putative nucleosome assembly protein 1-like 6 OS=Homo sapiens OX=9606 GN=NAP1L6P PE=5 SV=1 - [NP1L6_HUMAN]	10.28	1	1	1	1		0				0			2.45045	10.28	1	1		0				0				0				0				0				0								0
Q9UI14	Prenylated Rab acceptor protein 1 OS=Homo sapiens OX=9606 GN=RABAC1 PE=1 SV=1 - [PRAF1_HUMAN]	10.27	1	2	2	2										0				0				0							2.03442	10.27	1	1		0				0				0			2.54759	8.11	1
Q8N687	Beta-defensin 125 OS=Homo sapiens OX=9606 GN=DEFB125 PE=2 SV=2 - [DB125_HUMAN]	10.26	1	1	1	1						0				0				0			2.51058	10.26	1	1										0				0
P13010	X-ray repair cross-complementing protein 5 OS=Homo sapiens OX=9606 GN=XRCC5 PE=1 SV=3 - [XRCC5_HUMAN]	10.25	1	6	6	11	1.62233	1.23	1	1		0			23.5918	10.25	6	10		0				0				0				0				0				0				0				0
Q969G3	SWI/SNF-related matrix-associated actin-dependent regulator of chromatin subfamily E member 1 OS=Homo sapiens OX=9606 GN=SMARCE1 PE=1 SV=2 - [SMCE1_HUMAN]	10.22	1	1	1	1		0				0				0				0				0								0				0			3.73631	10.22	1	1		0				0
Q16352	Alpha-internexin OS=Homo sapiens OX=9606 GN=INA PE=1 SV=2 - [AINX_HUMAN]	10.22	1	4	5	24	3.99419	1.8	1	2		0			45.5883	10.22	5	19		0				0				0				0				0			1.92893	1.8	1	1		0			3.85187	1.8	1
P25788	Proteasome subunit alpha type-3 OS=Homo sapiens OX=9606 GN=PSMA3 PE=1 SV=2 - [PSA3_HUMAN]	10.2	1	2	2	7	5.34021	4.71	1	2		0			10.6765	10.2	2	4		0				0				0				0				0				0				0			2.4998	4.71	1
Q5W111	SPRY domain-containing protein 7 OS=Homo sapiens OX=9606 GN=SPRYD7 PE=1 SV=2 - [SPRY7_HUMAN]	10.2	1	1	1	1						0			2.30968	10.2	1	1						0				0				0				0
Q8NGX3	Olfactory receptor 10T2 OS=Homo sapiens OX=9606 GN=OR10T2 PE=3 SV=1 - [O10T2_HUMAN]	10.19	1	1	1	1		0								0			0	10.19	1	1		0				0				0				0				0				0				0
Q8NGL3	Olfactory receptor 5D14 OS=Homo sapiens OX=9606 GN=OR5D14 PE=3 SV=1 - [OR5DE_HUMAN]	10.19	1	1	1	1		0				0				0				0			3.14837	10.19	1	1						0								0				0				0
P09871	Complement C1s subcomponent OS=Homo sapiens OX=9606 GN=C1S PE=1 SV=1 - [C1S_HUMAN]	10.17	1	5	5	13	11.568	4.65	2	4		0				0				0			5.76683	4.65	2	2	2.13479	1.74	1	1	3.33436	2.47	1	1		0				0			4.03514	2.47	1	1		0
P14770	Platelet glycoprotein IX OS=Homo sapiens OX=9606 GN=GP9 PE=1 SV=3 - [GPIX_HUMAN]	10.17	1	1	1	5		0			2.15898	10.17	1	1		0			2.50188	10.17	1	1		0				0				0				0			2.9034	10.17	1	1	2.58694	10.17	1	1		0
P35268	60S ribosomal protein L22 OS=Homo sapiens OX=9606 GN=RPL22 PE=1 SV=2 - [RL22_HUMAN]	10.16	1	1	1	1		0				0			3.03509	10.16	1	1		0				0				0				0				0				0				0				0
Q9Y6N1	Cytochrome c oxidase assembly protein COX11, mitochondrial OS=Homo sapiens OX=9606 GN=COX11 PE=1 SV=3 - [COX11_HUMAN]	10.14	1	1	1	2		0				0				0				0				0				0				0				0				0				0			3.97474	10.14	1
O15247	Chloride intracellular channel protein 2 OS=Homo sapiens OX=9606 GN=CLIC2 PE=1 SV=3 - [CLIC2_HUMAN]	10.12	1	2	2	2		0				0				0				0			3.3338	7.29	1	1		0			1.70932	2.83	1	1		0				0				0				0
P11216	Glycogen phosphorylase, brain form OS=Homo sapiens OX=9606 GN=PYGB PE=1 SV=5 - [PYGB_HUMAN]	10.08	1	6	8	26	6.47181	3.8	3	3		0			35.0233	10.08	8	14		0				0			0	0.95	1	1		0				0			12.2702	2.37	2	5		0			7.31209	3.8	3
P05023	Sodium/potassium-transporting ATPase subunit alpha-1 OS=Homo sapiens OX=9606 GN=ATP1A1 PE=1 SV=1 - [AT1A1_HUMAN]	10.07	3	1	7	29	20.6667	7.33	5	7		0			30.1544	7.92	5	9		0				0			4.45483	1.08	1	2		0				0			26.3395	6.84	5	10		0			3.99681	1.47	1
Q9GZZ7	GDNF family receptor alpha-4 OS=Homo sapiens OX=9606 GN=GFRA4 PE=1 SV=2 - [GFRA4_HUMAN]	10.03	1	1	1	1	3.154	10.03	1	1		0				0				0				0				0				0				0				0				0				0
P17931	Galectin-3 OS=Homo sapiens OX=9606 GN=LGALS3 PE=1 SV=5 - [LEG3_HUMAN]	10	1	2	2	2	6.06782	10	2	2		0				0				0				0				0				0				0				0				0				0
Q9BW91	ADP-ribose pyrophosphatase, mitochondrial OS=Homo sapiens OX=9606 GN=NUDT9 PE=1 SV=1 - [NUDT9_HUMAN]	10	1	1	1	1		0			0	10	1	1		0				0				0				0				0				0				0				0				0
Q8NHC7	Olfactory receptor 14C36 OS=Homo sapiens OX=9606 GN=OR14C36 PE=3 SV=1 - [O14CZ_HUMAN]	9.94	1	1	1	1						0				0				0								0			2.91265	9.94	1	1
P30838	Aldehyde dehydrogenase, dimeric NADP-preferring OS=Homo sapiens OX=9606 GN=ALDH3A1 PE=1 SV=3 - [AL3A1_HUMAN]	9.93	4	4	4	10	25.3296	9.93	4	10		0				0				0				0				0				0				0				0				0				0
Q07666	KH domain-containing, RNA-binding, signal transduction-associated protein 1 OS=Homo sapiens OX=9606 GN=KHDRBS1 PE=1 SV=1 - [KHDR1_HUMAN]	9.93	1	3	3	5		0				0			13.116	9.93	3	5		0				0				0				0				0				0				0				0
Q6ZST2	Putative uncharacterized protein COL25A1-DT OS=Homo sapiens OX=9606 GN=COL25A1-DT PE=5 SV=1 - [COLDT_HUMAN]	9.92	1	1	1	1		0				0			2.58401	9.92	1	1		0				0				0				0				0				0				0				0
O75444	Transcription factor Maf OS=Homo sapiens OX=9606 GN=MAF PE=1 SV=2 - [MAF_HUMAN]	9.92	1	1	1	1	2.86584	9.92	1	1		0				0				0				0				0				0				0				0				0				0
Q9BY11	Protein kinase C and casein kinase substrate in neurons protein 1 OS=Homo sapiens OX=9606 GN=PACSIN1 PE=1 SV=1 - [PACN1_HUMAN]	9.91	1	4	4	15		0				0			27.0569	9.91	4	13		0				0				0				0				0			3.05183	3.6	1	1		0			2.29347	2.48	1
Q8N3J6	Cell adhesion molecule 2 OS=Homo sapiens OX=9606 GN=CADM2 PE=2 SV=1 - [CADM2_HUMAN]	9.89	1	3	3	8	11.7078	7.59	2	4		0			8.37508	7.13	2	3		0				0							2.29509	4.83	1	1		0				0				0
Q96S44	EKC/KEOPS complex subunit TP53RK OS=Homo sapiens OX=9606 GN=TP53RK PE=1 SV=2 - [PRPK_HUMAN]	9.88	1	1	1	1		0				0				0				0				0				0				0				0				0				0			3.62901	9.88	1
P11137	Microtubule-associated protein 2 OS=Homo sapiens OX=9606 GN=MAP2 PE=1 SV=4 - [MTAP2_HUMAN]	9.85	1	12	12	48		0				0			113.705	9.85	12	38	2.27685	0.66	1	1		0				0				0				0			14.2916	2.79	3	5		0			10.7681	2.19	3
O00142	Thymidine kinase 2, mitochondrial OS=Homo sapiens OX=9606 GN=TK2 PE=1 SV=4 - [KITM_HUMAN]	9.81	1	1	1	2		0				0				0			6.94764	9.81	1	2		0				0				0				0				0								0
P62310	U6 snRNA-associated Sm-like protein LSm3 OS=Homo sapiens OX=9606 GN=LSM3 PE=1 SV=2 - [LSM3_HUMAN]	9.8	1	1	1	4	10.5275	9.8	1	4		0				0				0								0				0								0				0				0
B7Z8K6	T cell receptor delta constant OS=Homo sapiens OX=9606 GN=TRDC PE=1 SV=2 - [TRDC_HUMAN]	9.8	1	1	1	1		0				0			2.52853	9.8	1	1		0				0				0				0				0				0				0				0
O00422	Histone deacetylase complex subunit SAP18 OS=Homo sapiens OX=9606 GN=SAP18 PE=1 SV=1 - [SAP18_HUMAN]	9.8	1	1	1	1		0			0	9.8	1	1		0				0				0				0				0				0				0				0				0
P43243	Matrin-3 OS=Homo sapiens OX=9606 GN=MATR3 PE=1 SV=2 - [MATR3_HUMAN]	9.8	1	5	5	9		0				0			25.513	9.8	5	9		0				0				0				0				0				0				0				0
Q9UKR8	Tetraspanin-16 OS=Homo sapiens OX=9606 GN=TSPAN16 PE=2 SV=1 - [TSN16_HUMAN]	9.8	1	1	1	1	3.59254	9.8	1	1		0				0				0				0				0				0				0												0
P78382	CMP-sialic acid transporter OS=Homo sapiens OX=9606 GN=SLC35A1 PE=1 SV=1 - [S35A1_HUMAN]	9.79	1	1	1	1		0				0				0				0			3.65479	9.79	1	1		0				0				0				0				0				0
P07602	Prosaposin OS=Homo sapiens OX=9606 GN=PSAP PE=1 SV=2 - [SAP_HUMAN]	9.73	1	5	5	50	20.9283	4.96	2	8	6.1364	2.86	1	2	11.6738	2.1	1	5	6.45083	4.96	2	3	9.42008	4.96	2	4	6.88849	6.3	3	4	8.64096	4.01	2	4	2.756	2.86	1	1	11.7665	4.96	2	5	5.71352	4.96	2	2	10.1002	4.96	2
P43694	Transcription factor GATA-4 OS=Homo sapiens OX=9606 GN=GATA4 PE=1 SV=2 - [GATA4_HUMAN]	9.73	1	1	1	1		0				0				0				0				0				0			3.33506	9.73	1	1		0				0				0				0
A8MWE9	EF-hand calcium-binding domain-containing protein 8 OS=Homo sapiens OX=9606 GN=EFCAB8 PE=4 SV=2 - [EFCB8_HUMAN]	9.72	1	1	1	1		0				0				0								0				0				0				0				0				0				0
A0A1B0GWK0	Parvalbumin-like EF-hand-containing protein OS=Homo sapiens OX=9606 GN=PVALEF PE=3 SV=1 - [PVLEF_HUMAN]	9.7	1	1	1	1		0				0				0				0				0				0			1.96414	9.7	1	1		0				0				0				0
Q969Q4	ADP-ribosylation factor-like protein 11 OS=Homo sapiens OX=9606 GN=ARL11 PE=1 SV=1 - [ARL11_HUMAN]	9.69	1	1	1	1		0				0			2.94729	9.69	1	1		0				0				0				0				0				0				0				0
O95619	YEATS domain-containing protein 4 OS=Homo sapiens OX=9606 GN=YEATS4 PE=1 SV=1 - [YETS4_HUMAN]	9.69	1	1	1	1		0				0				0				0				0				0				0			3.70872	9.69	1	1		0				0				0
P67936	Tropomyosin alpha-4 chain OS=Homo sapiens OX=9606 GN=TPM4 PE=1 SV=3 - [TPM4_HUMAN]	9.68	3	1	2	6	7.87917	9.68	2	3					5.72616	4.03	1	2		0				0				0								0			2.04084	4.03	1	1		0				0
Q5VUE5	Uncharacterized protein C1orf53 OS=Homo sapiens OX=9606 GN=C1orf53 PE=1 SV=1 - [CA053_HUMAN]	9.66	1	1	1	1										0				0				0				0																			2.22475	9.66	1
P07237	Protein disulfide-isomerase OS=Homo sapiens OX=9606 GN=P4HB PE=1 SV=3 - [PDIA1_HUMAN]	9.65	1	4	4	8	2.39266	1.57	1	2		0			8.65833	6.5	3	4		0				0				0				0				0			3.85576	3.15	1	1		0			2.13021	1.57	1
Q96HG1	Small integral membrane protein 10 OS=Homo sapiens OX=9606 GN=SMIM10 PE=3 SV=4 - [SIM10_HUMAN]	9.64	1	1	1	1		0				0				0				0				0			1.88433	9.64	1	1		0								0				0				0
Q86Y46	Keratin, type II cytoskeletal 73 OS=Homo sapiens OX=9606 GN=KRT73 PE=1 SV=1 - [K2C73_HUMAN]	9.63	6	4	5	26		0			9.99147	3.52	2	6	5.71612	3.52	2	4		0			7.65125	1.3	1	4		0			2.38793	2.22	1	1		0			3.90826	3.15	2	2	3.63264	1.3	1	5	2.79007	2.04	1
Q02338	D-beta-hydroxybutyrate dehydrogenase, mitochondrial OS=Homo sapiens OX=9606 GN=BDH1 PE=1 SV=3 - [BDH_HUMAN]	9.62	1	2	2	3		0				0				0				0				0				0			1.98425	2.04	1	1		0			1.61312	2.04	1	1		0			3.05865	7.58	1
P17936	Insulin-like growth factor-binding protein 3 OS=Homo sapiens OX=9606 GN=IGFBP3 PE=1 SV=2 - [IBP3_HUMAN]	9.62	1	2	2	3	2.39585	5.84	1	1		0				0				0				0				0			0	3.78	1	1		0				0				0				0
Q9P121	Neurotrimin OS=Homo sapiens OX=9606 GN=NTM PE=1 SV=1 - [NTRI_HUMAN]	9.59	1	2	2	16	5.38252	3.78	1	2	6.19135	3.78	1	2	3.05072	3.78	1	1		0			4.78733	3.78	1	2	6.5868	3.78	1	2	15.6456	9.59	2	5		0				0				0				0
P19338	Nucleolin OS=Homo sapiens OX=9606 GN=NCL PE=1 SV=3 - [NUCL_HUMAN]	9.58	1	5	5	10	0	1.13	1	1		0			17.6973	9.58	5	8		0				0				0				0				0			1.60596	1.13	1	1		0				0
P58557	Endoribonuclease YbeY OS=Homo sapiens OX=9606 GN=YBEY PE=1 SV=2 - [YBEY_HUMAN]	9.58	1	1	1	1		0			2.30927	9.58	1	1		0				0				0				0				0				0				0				0				0
O95841	Angiopoietin-related protein 1 OS=Homo sapiens OX=9606 GN=ANGPTL1 PE=2 SV=1 - [ANGL1_HUMAN]	9.57	1	1	2	2		0				0				0				0				0				0				0				0				0			2.51008	7.94	1	1	1.78826	1.63	1
Q15904	V-type proton ATPase subunit S1 OS=Homo sapiens OX=9606 GN=ATP6AP1 PE=1 SV=2 - [VAS1_HUMAN]	9.57	1	3	3	15	12.0186	6.6	2	3	5.26603	6.81	2	3	6.70602	6.81	2	2		0			4.05826	3.83	1	1		0			10.8318	6.81	2	4		0				0				0				0
P37108	Signal recognition particle 14 kDa protein OS=Homo sapiens OX=9606 GN=SRP14 PE=1 SV=2 - [SRP14_HUMAN]	9.56	1	1	1	2		0				0			6.41618	9.56	1	2		0				0				0				0				0				0				0				0
Q9NQC8	Intraflagellar transport protein 46 homolog OS=Homo sapiens OX=9606 GN=IFT46 PE=1 SV=1 - [IFT46_HUMAN]	9.54	1	1	1	1		0				0				0				0				0				0				0				0				0				0				0
P26038	Moesin OS=Homo sapiens OX=9606 GN=MSN PE=1 SV=3 - [MOES_HUMAN]	9.53	2	1	5	16	7.15543	7.8	4	6		0			2.55347	1.73	1	1		0				0				0				0				0			2.36068	4.51	3	3		0			8.51816	6.24	3
Q6U949	Putative insulin-like growth factor 2 antisense gene protein OS=Homo sapiens OX=9606 GN=IGF2-AS PE=2 SV=2 - [IG2AS_HUMAN]	9.52	1	1	1	1		0				0				0				0				0				0				0				0				0			3.2242	9.52	1	1		0
Q96EY5	Multivesicular body subunit 12A OS=Homo sapiens OX=9606 GN=MVB12A PE=1 SV=1 - [MB12A_HUMAN]	9.52	1	1	1	1		0				0				0				0				0				0				0				0			3.1213	9.52	1	1		0				0
Q15717	ELAV-like protein 1 OS=Homo sapiens OX=9606 GN=ELAVL1 PE=1 SV=2 - [ELAV1_HUMAN]	9.51	1	3	3	7		0				0			16.5986	9.51	3	7		0				0				0				0				0				0				0				0
P43034	Platelet-activating factor acetylhydrolase IB subunit beta OS=Homo sapiens OX=9606 GN=PAFAH1B1 PE=1 SV=2 - [LIS1_HUMAN]	9.51	1	3	3	4	2.04439	2.93	1	1		0			6.06546	6.59	2	2		0				0				0				0			2.7094	2.93	1	1		0				0				0
Q05193	Dynamin-1 OS=Homo sapiens OX=9606 GN=DNM1 PE=1 SV=2 - [DYN1_HUMAN]	9.49	2	3	7	12		0				0			30.7081	9.49	7	12		0				0				0				0				0				0				0				0
O43488	Aflatoxin B1 aldehyde reductase member 2 OS=Homo sapiens OX=9606 GN=AKR7A2 PE=1 SV=3 - [ARK72_HUMAN]	9.47	2	2	2	6	3.45057	5.29	1	1		0			10.1827	9.47	2	3		0				0				0				0				0			7.27411	5.29	1	2		0				0
Q92841	Probable ATP-dependent RNA helicase DDX17 OS=Homo sapiens OX=9606 GN=DDX17 PE=1 SV=2 - [DDX17_HUMAN]	9.47	1	4	6	6		0			2.26562	2.33	1	1	11.8059	7.13	5	5		0				0				0				0				0				0				0				0
Q96DH6	RNA-binding protein Musashi homolog 2 OS=Homo sapiens OX=9606 GN=MSI2 PE=1 SV=1 - [MSI2H_HUMAN]	9.45	1	2	2	2		0				0			5.77217	9.45	2	2		0				0				0				0				0				0				0				0
P47914	60S ribosomal protein L29 OS=Homo sapiens OX=9606 GN=RPL29 PE=1 SV=2 - [RL29_HUMAN]	9.43	1	1	1	8	9.00118	9.43	1	3		0			9.28821	9.43	1	3		0				0				0				0				0			3.09193	9.43	1	1		0			2.93694	9.43	1
Q9NZH0	G-protein coupled receptor family C group 5 member B OS=Homo sapiens OX=9606 GN=GPRC5B PE=2 SV=2 - [GPC5B_HUMAN]	9.43	1	1	1	2		0				0				0				0				0				0				0				0			0	9.43	1	2		0				0
O14653	Golgi SNAP receptor complex member 2 OS=Homo sapiens OX=9606 GN=GOSR2 PE=1 SV=2 - [GOSR2_HUMAN]	9.43	1	1	1	1	2.44116	9.43	1	1		0				0				0				0				0				0				0				0				0				0
Q9H0A9	Speriolin-like protein OS=Homo sapiens OX=9606 GN=SPATC1L PE=1 SV=3 - [SPC1L_HUMAN]	9.41	1	3	3	3		0				0			2.71833	3.24	1	1		0				0				0			0	2.65	1	1		0				0				0				0
A0A0C4DH31	Immunoglobulin heavy variable 1-18 OS=Homo sapiens OX=9606 GN=IGHV1-18 PE=3 SV=1 - [HV118_HUMAN]	9.4	2	1	1	3	3.1381	9.4	1	1		0				0				0				0				0			2.81063	9.4	1	1		0				0			2.39748	9.4	1	1		0
O43638	Forkhead box protein S1 OS=Homo sapiens OX=9606 GN=FOXS1 PE=2 SV=2 - [FOXS1_HUMAN]	9.39	1	1	1	3		0				0				0			2.69176	9.39	1	3		0				0				0				0				0				0				0
P55769	NHP2-like protein 1 OS=Homo sapiens OX=9606 GN=SNU13 PE=1 SV=3 - [NH2L1_HUMAN]	9.38	1	1	1	1		0				0			2.768	9.38	1	1		0				0				0				0				0				0				0				0
P24539	ATP synthase F(0) complex subunit B1, mitochondrial OS=Homo sapiens OX=9606 GN=ATP5PB PE=1 SV=2 - [AT5F1_HUMAN]	9.38	1	1	1	1		0				0				0				0				0				0				0			2.75383	9.38	1	1		0				0				0
Q15116	Programmed cell death protein 1 OS=Homo sapiens OX=9606 GN=PDCD1 PE=1 SV=3 - [PDCD1_HUMAN]	9.38	1	2	2	2		0				0				0				0				0				0				0			2.27189	5.9	1	1		0			2.56061	3.47	1	1		0
P21673	Diamine acetyltransferase 1 OS=Homo sapiens OX=9606 GN=SAT1 PE=1 SV=1 - [SAT1_HUMAN]	9.36	1	1	1	1		0				0			2.9239	9.36	1	1		0				0				0				0				0				0				0				0
Q9BTX7	Alpha-tocopherol transfer protein-like OS=Homo sapiens OX=9606 GN=TTPAL PE=1 SV=2 - [TTPAL_HUMAN]	9.36	1	1	2	2		0				0				0				0				0				0				0				0				0				0			4.92136	9.36	2
A6NFR6	Uncharacterized protein C5orf60 OS=Homo sapiens OX=9606 GN=C5orf60 PE=1 SV=2 - [CE060_HUMAN]	9.35	1	2	2	2		0				0			2.58149	4.25	1	1		0				0				0			2.96868	5.1	1	1		0				0				0				0
Q9Y5T4	DnaJ homolog subfamily C member 15 OS=Homo sapiens OX=9606 GN=DNAJC15 PE=1 SV=2 - [DJC15_HUMAN]	9.33	1	1	1	1		0				0				0				0				0				0				0				0			2.55859	9.33	1	1		0				0
A0A075B6Q5	Immunoglobulin heavy variable 3-64 OS=Homo sapiens OX=9606 GN=IGHV3-64 PE=3 SV=1 - [HV364_HUMAN]	9.32	1	1	1	1		0												0								0								0				0			2.17251	9.32	1	1		0
O75348	V-type proton ATPase subunit G 1 OS=Homo sapiens OX=9606 GN=ATP6V1G1 PE=1 SV=3 - [VATG1_HUMAN]	9.32	1	1	1	2		0				0			6.98812	9.32	1	2		0				0												0				0				0				0
Q96FC7	Phytanoyl-CoA hydroxylase-interacting protein-like OS=Homo sapiens OX=9606 GN=PHYHIPL PE=1 SV=3 - [PHIPL_HUMAN]	9.31	1	2	2	3		0				0			4.78642	2.66	1	2		0				0				0				0				0			3.44608	6.65	1	1		0				0
Q9NXW9	Alpha-ketoglutarate-dependent dioxygenase alkB homolog 4 OS=Homo sapiens OX=9606 GN=ALKBH4 PE=1 SV=1 - [ALKB4_HUMAN]	9.27	1	1	1	1		0			3.31815	9.27	1	1		0				0				0				0				0				0				0				0				0
O60641	Clathrin coat assembly protein AP180 OS=Homo sapiens OX=9606 GN=SNAP91 PE=1 SV=2 - [AP180_HUMAN]	9.26	2	5	5	10		0				0			26.2897	9.26	5	8		0				0				0				0				0			6.37828	3.42	2	2		0				0
O75347	Tubulin-specific chaperone A OS=Homo sapiens OX=9606 GN=TBCA PE=1 SV=3 - [TBCA_HUMAN]	9.26	1	1	1	4	5.02406	9.26	1	2		0			4.80563	9.26	1	2		0				0				0				0				0				0				0				0
Q96DB5	Regulator of microtubule dynamics protein 1 OS=Homo sapiens OX=9606 GN=RMDN1 PE=1 SV=1 - [RMD1_HUMAN]	9.24	1	1	1	1		0				0				0			3.73042	9.24	1	1		0				0				0				0				0				0				0
Q06323	Proteasome activator complex subunit 1 OS=Homo sapiens OX=9606 GN=PSME1 PE=1 SV=1 - [PSME1_HUMAN]	9.24	1	2	2	3	4.83662	9.24	2	3		0				0				0				0				0				0				0				0				0				0
P19404	NADH dehydrogenase [ubiquinone] flavoprotein 2, mitochondrial OS=Homo sapiens OX=9606 GN=NDUFV2 PE=1 SV=2 - [NDUV2_HUMAN]	9.24	1	2	2	2		0				0			5.70739	9.24	2	2		0				0				0				0				0				0				0				0
P43251	Biotinidase OS=Homo sapiens OX=9606 GN=BTD PE=1 SV=2 - [BTD_HUMAN]	9.21	1	4	4	45	22.2566	7.37	3	8	18.1839	7.37	3	8	12.6134	4.24	2	5	2.46934	2.39	1	1	4.96555	4.24	2	2	11.08	4.24	2	4	16.7593	7.37	3	7		0			2.47387	2.39	1	1		0			7.19019	6.08	3
Q9Y243	RAC-gamma serine/threonine-protein kinase OS=Homo sapiens OX=9606 GN=AKT3 PE=1 SV=1 - [AKT3_HUMAN]	9.19	3	3	3	8	5.24278	5.43	2	2	9.28348	3.34	1	3		0				0				0				0				0				0				0			3.9213	2.09	1	2	3.1005	3.76	1
P45880	Voltage-dependent anion-selective channel protein 2 OS=Homo sapiens OX=9606 GN=VDAC2 PE=1 SV=2 - [VDAC2_HUMAN]	9.18	1	2	2	3		0				0			5.86731	9.18	2	2		0				0				0				0				0			0	2.72	1	1		0				0
P29034	Protein S100-A2 OS=Homo sapiens OX=9606 GN=S100A2 PE=1 SV=3 - [S10A2_HUMAN]	9.18	1	1	1	1						0				0				0				0				0			1.61721	9.18	1	1						0								0
Q6QNY1	Biogenesis of lysosome-related organelles complex 1 subunit 2 OS=Homo sapiens OX=9606 GN=BLOC1S2 PE=1 SV=1 - [BL1S2_HUMAN]	9.15	1	1	1	1		0				0			3.16374	9.15	1	1		0				0								0				0				0								0
Q7Z2G1	Histone H2B type W-T OS=Homo sapiens OX=9606 GN=H2BW1 PE=1 SV=2 - [H2BWT_HUMAN]	9.14	1	1	1	1		0				0			2.63527	9.14	1	1		0				0				0				0				0				0				0				0
O14807	Ras-related protein M-Ras OS=Homo sapiens OX=9606 GN=MRAS PE=1 SV=2 - [RASM_HUMAN]	9.13	1	1	1	1		0				0				0				0				0				0				0			2.34733	9.13	1	1						0				0
Q9NQ35	Nuclear receptor-interacting protein 3 OS=Homo sapiens OX=9606 GN=NRIP3 PE=1 SV=1 - [NRIP3_HUMAN]	9.13	1	1	1	1		0				0				0				0				0				0				0				0			2.43648	9.13	1	1		0				0
Q8WUT9	Solute carrier family 25 member 43 OS=Homo sapiens OX=9606 GN=SLC25A43 PE=2 SV=2 - [S2543_HUMAN]	9.09	1	1	1	1		0				0				0			3.2477	9.09	1	1		0				0				0				0				0				0				0
Q02543	60S ribosomal protein L18a OS=Homo sapiens OX=9606 GN=RPL18A PE=1 SV=2 - [RL18A_HUMAN]	9.09	1	1	1	1		0				0				0				0				0				0				0				0			3.03564	9.09	1	1		0				0
O96033	Molybdopterin synthase sulfur carrier subunit OS=Homo sapiens OX=9606 GN=MOCS2 PE=1 SV=1 - [MOC2A_HUMAN]	9.09	1	1	1	1										0				0			0	9.09	1	1		0				0								0
P49821	NADH dehydrogenase [ubiquinone] flavoprotein 1, mitochondrial OS=Homo sapiens OX=9606 GN=NDUFV1 PE=1 SV=4 - [NDUV1_HUMAN]	9.05	1	1	2	2		0				0			5.57314	9.05	2	2		0				0				0				0				0				0				0				0
Q16816	Phosphorylase b kinase gamma catalytic chain, skeletal muscle/heart isoform OS=Homo sapiens OX=9606 GN=PHKG1 PE=2 SV=3 - [PHKG1_HUMAN]	9.04	1	2	2	2		0				0			2.39828	3.62	1	1		0				0				0				0				0				0			2.61694	5.43	1	1		0
P80404	4-aminobutyrate aminotransferase, mitochondrial OS=Homo sapiens OX=9606 GN=ABAT PE=1 SV=3 - [GABT_HUMAN]	9	1	3	3	4		0				0			7.0883	4.6	2	3	3.30298	4.4	1	1		0				0				0				0				0				0				0
Q8WW12	PEST proteolytic signal-containing nuclear protein OS=Homo sapiens OX=9606 GN=PCNP PE=1 SV=2 - [PCNP_HUMAN]	8.99	1	1	1	5	3.58708	8.99	1	1		0			11.9414	8.99	1	3		0				0				0				0				0			2.85582	8.99	1	1		0				0
Q5HYN5	Cancer/testis antigen family 45 member A1 OS=Homo sapiens OX=9606 GN=CT45A1 PE=1 SV=1 - [CT451_HUMAN]	8.99	1	1	1	4		0			3.34387	8.99	1	1		0				0				0				0				0			2.60145	8.99	1	1		0			2.36262	8.99	1	1	2.67151	8.99	1
A6NHQ2	rRNA/tRNA 2'-O-methyltransferase fibrillarin-like protein 1 OS=Homo sapiens OX=9606 GN=FBLL1 PE=3 SV=2 - [FBLL1_HUMAN]	8.98	1	1	1	1		0				0				0				0				0				0				0				0				0				0			3.12592	8.98	1
P25787	Proteasome subunit alpha type-2 OS=Homo sapiens OX=9606 GN=PSMA2 PE=1 SV=2 - [PSA2_HUMAN]	8.97	1	1	1	3		0				0			2.87512	8.97	1	1		0				0				0				0				0				0			3.39284	8.97	1	1		0
Q8NH43	Olfactory receptor 4L1 OS=Homo sapiens OX=9606 GN=OR4L1 PE=3 SV=1 - [OR4L1_HUMAN]	8.97	1	1	1	1		0				0				0				0				0				0				0			3.74977	8.97	1	1						0				0
O14561	Acyl carrier protein, mitochondrial OS=Homo sapiens OX=9606 GN=NDUFAB1 PE=1 SV=3 - [ACPM_HUMAN]	8.97	1	1	1	1		0								0																				0							3.29863	8.97	1	1
Q00839	Heterogeneous nuclear ribonucleoprotein U OS=Homo sapiens OX=9606 GN=HNRNPU PE=1 SV=6 - [HNRPU_HUMAN]	8.97	1	5	5	16		0				0			30.6036	8.97	5	10		0				0				0				0				0			8.3843	4	2	3		0			9.73737	4	2
Q6ZNM6	Testis-expressed protein 43 OS=Homo sapiens OX=9606 GN=TEX43 PE=1 SV=1 - [TEX43_HUMAN]	8.96	1	1	1	1	2.6056	8.96	1	1		0				0				0												0				0				0				0				0
P31942	Heterogeneous nuclear ribonucleoprotein H3 OS=Homo sapiens OX=9606 GN=HNRNPH3 PE=1 SV=2 - [HNRH3_HUMAN]	8.96	3	2	3	10		0				0			17.4963	8.96	3	10		0				0				0				0				0				0								0
Q8NBZ9	Putative uncharacterized protein NEXN-AS1 OS=Homo sapiens OX=9606 GN=NEXN-AS1 PE=5 SV=1 - [NEAS1_HUMAN]	8.94	1	1	1	1		0				0				0				0				0			3.8158	8.94	1	1		0				0				0				0				0
Q9UHL4	Dipeptidyl peptidase 2 OS=Homo sapiens OX=9606 GN=DPP7 PE=1 SV=3 - [DPP2_HUMAN]	8.94	1	3	3	5	3.04121	3.66	1	1	2.78719	2.85	1	1		0			2.73969	2.44	1	1		0				0			3.01005	2.44	1	1		0			2.98035	3.66	1	1		0				0
Q8N5X7	Eukaryotic translation initiation factor 4E type 3 OS=Homo sapiens OX=9606 GN=EIF4E3 PE=1 SV=4 - [IF4E3_HUMAN]	8.93	1	1	1	1		0				0				0				0				0				0				0				0			2.67305	8.93	1	1		0				0
Q96FA7	ZBED6 C-terminal-like protein OS=Homo sapiens OX=9606 GN=ZBED6CL PE=2 SV=1 - [ZB6CL_HUMAN]	8.9	1	1	1	1		0				0				0				0				0				0			3.13718	8.9	1	1		0				0				0				0
A5PLL7	Plasmanylethanolamine desaturase OS=Homo sapiens OX=9606 GN=PEDS1 PE=1 SV=3 - [PDES1_HUMAN]	8.89	1	2	2	2		0				0								0				0								0				0			3.17167	8.89	1	1	0	5.19	1	1
Q8N357	Solute carrier family 35 member F6 OS=Homo sapiens OX=9606 GN=SLC35F6 PE=1 SV=1 - [S35F6_HUMAN]	8.89	1	1	1	1		0				0				0				0				0				0			0	8.89	1	1		0				0								0
P09455	Retinol-binding protein 1 OS=Homo sapiens OX=9606 GN=RBP1 PE=1 SV=2 - [RET1_HUMAN]	8.89	1	1	1	9	2.86549	8.89	1	1		0			2.38217	8.89	1	1	2.757	8.89	1	1					4.81874	8.89	1	2		0				0			6.13957	8.89	1	2		0			5.06707	8.89	1
Q92737	Ras-like protein family member 10A OS=Homo sapiens OX=9606 GN=RASL10A PE=1 SV=1 - [RSLAA_HUMAN]	8.87	1	1	1	3		0				0			8.84664	8.87	1	3		0				0				0				0				0				0				0				0
P40227	T-complex protein 1 subunit zeta OS=Homo sapiens OX=9606 GN=CCT6A PE=1 SV=3 - [TCPZ_HUMAN]	8.85	1	4	4	9		0				0			18.0596	8.85	4	7		0				0				0				0				0			0	1.69	1	1		0			2.05119	1.69	1
Q53EL9	Seizure protein 6 homolog OS=Homo sapiens OX=9606 GN=SEZ6 PE=1 SV=2 - [SEZ6_HUMAN]	8.85	1	5	5	19	7.4828	4.02	3	3	3.57629	1.91	1	1		0				0			3.46034	1.81	1	1	5.67018	1.81	1	2	18.0494	4.02	3	6		0			2.12389	2.92	1	1		0				0
Q13442	28 kDa heat- and acid-stable phosphoprotein OS=Homo sapiens OX=9606 GN=PDAP1 PE=1 SV=1 - [HAP28_HUMAN]	8.84	1	1	1	1		0				0			3.28086	8.84	1	1		0				0				0				0				0				0				0				0
Q14119	Vascular endothelial zinc finger 1 OS=Homo sapiens OX=9606 GN=VEZF1 PE=1 SV=2 - [VEZF1_HUMAN]	8.83	1	1	1	3		0				0				0				0				0				0			3.80819	8.83	1	3		0				0				0				0
P16930	Fumarylacetoacetase OS=Homo sapiens OX=9606 GN=FAH PE=1 SV=2 - [FAAA_HUMAN]	8.83	1	3	3	5	8.19172	8.83	3	3		0				0								0				0				0				0				0				0			4.6445	2.86	1
Q6UWI4	Protein shisa-2 homolog OS=Homo sapiens OX=9606 GN=SHISA2 PE=1 SV=1 - [SHSA2_HUMAN]	8.81	1	1	1	1		0				0				0				0				0				0				0				0			0	8.81	1	1		0				0
Q14914	Prostaglandin reductase 1 OS=Homo sapiens OX=9606 GN=PTGR1 PE=1 SV=2 - [PTGR1_HUMAN]	8.81	1	2	2	10	2.82165	5.78	1	1		0			6.31516	5.78	1	2		0				0				0				0				0				0				0			20.9747	8.81	2
P29144	Tripeptidyl-peptidase 2 OS=Homo sapiens OX=9606 GN=TPP2 PE=1 SV=4 - [TPP2_HUMAN]	8.73	1	8	8	10		0				0			27.9688	8.73	8	10		0				0				0				0				0				0				0				0
Q8NGN7	Putative olfactory receptor 10D4 OS=Homo sapiens OX=9606 GN=OR10D4P PE=5 SV=1 - [O10D4_HUMAN]	8.72	1	1	1	1										0								0															4.45692	8.72	1	1
Q9NQR4	Omega-amidase NIT2 OS=Homo sapiens OX=9606 GN=NIT2 PE=1 SV=1 - [NIT2_HUMAN]	8.7	1	1	1	1		0				0				0				0				0				0				0				0				0				0				0
P15311	Ezrin OS=Homo sapiens OX=9606 GN=EZR PE=1 SV=4 - [EZRI_HUMAN]	8.7	2	1	5	15	7.32396	7	4	6		0			2.55347	1.71	1	1		0				0				0				0				0			2.36068	4.44	3	3		0			5.81885	3.24	2
Q86VP6	Cullin-associated NEDD8-dissociated protein 1 OS=Homo sapiens OX=9606 GN=CAND1 PE=1 SV=2 - [CAND1_HUMAN]	8.7	1	8	8	15	0	0.65	1	1		0			31.4812	8.05	7	11		0				0				0				0				0			5.34822	2.03	2	2		0			3.27252	1.14	1
Q9H579	Protein MROH8 OS=Homo sapiens OX=9606 GN=MROH8 PE=2 SV=2 - [MROH8_HUMAN]	8.7	1	3	3	3		0				0			3.69826	5.59	1	1		0				0			2.69938	3.93	1	1		0			2.45775	3.11	1	1		0				0				0
Q15382	GTP-binding protein Rheb OS=Homo sapiens OX=9606 GN=RHEB PE=1 SV=1 - [RHEB_HUMAN]	8.7	1	1	1	1		0				0			3.30365	8.7	1	1		0				0				0				0				0				0				0				0
Q9UQ10	Trans-1,2-dihydrobenzene-1,2-diol dehydrogenase OS=Homo sapiens OX=9606 GN=DHDH PE=1 SV=1 - [DHDH_HUMAN]	8.68	1	1	1	1		0				0				0			3.26387	8.68	1	1		0				0				0								0				0				0
Q86TW2	AarF domain-containing protein kinase 1 OS=Homo sapiens OX=9606 GN=ADCK1 PE=1 SV=2 - [ADCK1_HUMAN]	8.68	1	2	2	2		0			3.27529	4.91	1	1		0				0				0				0			2.39431	3.77	1	1		0				0				0				0
A6NHC0	Calpain-8 OS=Homo sapiens OX=9606 GN=CAPN8 PE=1 SV=3 - [CAN8_HUMAN]	8.68	1	3	3	9	7.41233	5.41	2	3		0				0			4.33162	2.56	1	2		0			2.26268	2.56	1	2		0			3.95169	3.27	1	1		0				0			2.63147	2.56	1
Q53T59	HCLS1-binding protein 3 OS=Homo sapiens OX=9606 GN=HS1BP3 PE=1 SV=1 - [H1BP3_HUMAN]	8.67	1	2	2	2		0				0				0				0			2.85608	4.34	1	1		0				0				0			1.95281	4.34	1	1		0				0
Q7L591	Docking protein 3 OS=Homo sapiens OX=9606 GN=DOK3 PE=1 SV=2 - [DOK3_HUMAN]	8.67	1	2	2	2		0				0				0				0			2.49094	2.82	1	1		0				0				0				0			3.43908	5.85	1	1		0
Q8NHV1	GTPase IMAP family member 7 OS=Homo sapiens OX=9606 GN=GIMAP7 PE=1 SV=1 - [GIMA7_HUMAN]	8.67	1	1	2	2		0				0				0				0			2.29347	4.67	1	1		0				0			2.01258	4	1	1		0				0				0
Q8NGY5	Olfactory receptor 6N1 OS=Homo sapiens OX=9606 GN=OR6N1 PE=2 SV=1 - [OR6N1_HUMAN]	8.65	1	1	1	2		0								0				0				0				0				0				0				0			3.82392	8.65	1	2		0
P41235	Hepatocyte nuclear factor 4-alpha OS=Homo sapiens OX=9606 GN=HNF4A PE=1 SV=3 - [HNF4A_HUMAN]	8.65	1	2	2	2		0				0				0			3.08389	4.85	1	1		0				0				0			2.65086	3.8	1	1		0				0				0
O75356	Ectonucleoside triphosphate diphosphohydrolase 5 OS=Homo sapiens OX=9606 GN=ENTPD5 PE=1 SV=1 - [ENTP5_HUMAN]	8.64	1	1	1	1		0				0				0				0				0			2.81082	8.64	1	1		0				0				0				0				0
Q9NX62	Golgi-resident adenosine 3',5'-bisphosphate 3'-phosphatase OS=Homo sapiens OX=9606 GN=BPNT2 PE=1 SV=1 - [IMPA3_HUMAN]	8.64	1	1	1	1		0				0				0				0				0				0			3.16274	8.64	1	1		0				0				0				0
Q9BYS8	Leucine-rich repeat-containing protein 2 OS=Homo sapiens OX=9606 GN=LRRC2 PE=2 SV=2 - [LRRC2_HUMAN]	8.63	1	2	2	2		0				0				0				0			1.5194	1.62	1	1		0				0				0				0				0			3.7412	7.01	1
P13639	Elongation factor 2 OS=Homo sapiens OX=9606 GN=EEF2 PE=1 SV=4 - [EF2_HUMAN]	8.62	1	6	6	9	6.42252	3.15	2	2		0			9.9028	4.2	4	4		0			1.98152	1.4	1	1		0				0				0			2.71016	1.63	1	1		0				0
P60660	Myosin light polypeptide 6 OS=Homo sapiens OX=9606 GN=MYL6 PE=1 SV=2 - [MYL6_HUMAN]	8.61	2	1	1	7	8.1496	8.61	1	3					9.17891	8.61	1	4		0				0				0				0								0				0				0
P62263	40S ribosomal protein S14 OS=Homo sapiens OX=9606 GN=RPS14 PE=1 SV=3 - [RS14_HUMAN]	8.61	1	1	1	1		0				0			2.90549	8.61	1	1		0				0				0				0				0				0				0				0
Q9BXM7	Serine/threonine-protein kinase PINK1, mitochondrial OS=Homo sapiens OX=9606 GN=PINK1 PE=1 SV=1 - [PINK1_HUMAN]	8.61	1	1	2	3		0				0				0				0				0				0			3.87653	3.96	1	1		0			3.76448	4.65	1	2		0				0
Q5T1J5	Putative coiled-coil-helix-coiled-coil-helix domain-containing protein CHCHD2P9, mitochondrial OS=Homo sapiens OX=9606 GN=CHCHD2P9 PE=5 SV=1 - [CHCH9_HUMAN]	8.61	2	1	1	2						0			6.62831	8.61	1	2		0				0				0								0				0				0				0
Q8NGE9	Olfactory receptor 9Q2 OS=Homo sapiens OX=9606 GN=OR9Q2 PE=2 SV=1 - [OR9Q2_HUMAN]	8.6	1	1	1	1		0				0				0				0				0			2.64301	8.6	1	1		0				0				0				0				0
P54709	Sodium/potassium-transporting ATPase subunit beta-3 OS=Homo sapiens OX=9606 GN=ATP1B3 PE=1 SV=1 - [AT1B3_HUMAN]	8.6	1	1	1	1		0				0				0				0				0				0				0				0			3.46291	8.6	1	1		0				0
P61201	COP9 signalosome complex subunit 2 OS=Homo sapiens OX=9606 GN=COPS2 PE=1 SV=1 - [CSN2_HUMAN]	8.58	1	2	2	2		0				0			2.73797	3.84	1	1		0				0				0				0			3.40244	4.74	1	1		0				0				0
P02792	Ferritin light chain OS=Homo sapiens OX=9606 GN=FTL PE=1 SV=2 - [FRIL_HUMAN]	8.57	1	1	1	2	5.85687	8.57	1	2		0				0								0				0												0								0
O00232	26S proteasome non-ATPase regulatory subunit 12 OS=Homo sapiens OX=9606 GN=PSMD12 PE=1 SV=3 - [PSD12_HUMAN]	8.55	1	2	2	2	2.34952	2.85	1	1		0				0				0				0			3.01706	5.7	1	1		0				0				0				0				0
Q03252	Lamin-B2 OS=Homo sapiens OX=9606 GN=LMNB2 PE=1 SV=4 - [LMNB2_HUMAN]	8.55	1	4	4	8	2.24519	2.26	1	1		0			19.7264	8.55	4	7		0				0				0				0				0				0				0				0
P15121	Aldo-keto reductase family 1 member B1 OS=Homo sapiens OX=9606 GN=AKR1B1 PE=1 SV=3 - [ALDR_HUMAN]	8.54	2	3	3	14	5.74575	2.53	1	3		0			13.3324	8.54	3	7		0				0				0				0				0			1.64415	2.53	1	2		0			3.59819	2.53	1
P84103	Serine/arginine-rich splicing factor 3 OS=Homo sapiens OX=9606 GN=SRSF3 PE=1 SV=1 - [SRSF3_HUMAN]	8.54	2	1	1	5						0			8.72992	8.54	1	3		0				0				0				0				0			5.33318	8.54	1	2
P63244	Receptor of activated protein C kinase 1 OS=Homo sapiens OX=9606 GN=RACK1 PE=1 SV=3 - [RACK1_HUMAN]	8.52	1	3	3	4		0				0			8.56549	8.52	2	3		0				0				0				0				0				0				0			2.08445	2.84	1
O43813	Glutathione S-transferase LANCL1 OS=Homo sapiens OX=9606 GN=LANCL1 PE=1 SV=1 - [LANC1_HUMAN]	8.52	1	2	2	2		0				0			6.33625	8.52	2	2		0				0				0				0				0				0				0				0
P18428	Lipopolysaccharide-binding protein OS=Homo sapiens OX=9606 GN=LBP PE=1 SV=3 - [LBP_HUMAN]	8.52	1	3	3	9		0			2.96503	3.95	1	1		0			2.73032	3.95	1	1		0				0				0			2.15052	2.29	1	1		0				0			12.0206	8.52	3
Q9BUN5	Coiled-coil domain-containing protein 28B OS=Homo sapiens OX=9606 GN=CCDC28B PE=1 SV=2 - [CC28B_HUMAN]	8.5	1	1	1	1		0				0							3.6692	8.5	1	1		0				0				0				0				0
P0DN81	Olfactory receptor 13C7 OS=Homo sapiens OX=9606 GN=OR13C7 PE=3 SV=1 - [O13C7_HUMAN]	8.49	1	1	1	4		0				0								0				0				0				0			3.6784	8.49	1	1		0			6.51455	8.49	1	3		0
Q9UK28	Transmembrane protein 59-like OS=Homo sapiens OX=9606 GN=TMEM59L PE=2 SV=1 - [TM59L_HUMAN]	8.48	1	1	1	1		0				0				0				0				0				0				0				0				0				0			3.36867	8.48	1
Q96C23	Galactose mutarotase OS=Homo sapiens OX=9606 GN=GALM PE=1 SV=1 - [GALM_HUMAN]	8.48	1	2	2	4	5.26394	8.48	2	2		0			5.67612	8.48	2	2		0				0				0				0				0				0				0				0
Q9UKR0	Kallikrein-12 OS=Homo sapiens OX=9606 GN=KLK12 PE=1 SV=1 - [KLK12_HUMAN]	8.47	1	1	1	2		0				0				0				0				0				0								0				0			5.81853	8.47	1	2		0
P32242	Homeobox protein OTX1 OS=Homo sapiens OX=9606 GN=OTX1 PE=1 SV=1 - [OTX1_HUMAN]	8.47	1	1	1	2		0				0				0				0				0			7.89339	8.47	1	2		0				0				0				0				0
P52566	Rho GDP-dissociation inhibitor 2 OS=Homo sapiens OX=9606 GN=ARHGDIB PE=1 SV=3 - [GDIR2_HUMAN]	8.46	1	1	1	1	2.96781	8.46	1	1		0				0				0				0				0				0				0				0				0				0
P26885	Peptidyl-prolyl cis-trans isomerase FKBP2 OS=Homo sapiens OX=9606 GN=FKBP2 PE=1 SV=2 - [FKBP2_HUMAN]	8.45	1	1	1	3		0				0			7.10393	8.45	1	3		0				0				0				0				0				0				0				0
Q8NG92	Olfactory receptor 13H1 OS=Homo sapiens OX=9606 GN=OR13H1 PE=2 SV=1 - [O13H1_HUMAN]	8.44	1	1	1	2		0				0				0				0			3.74084	8.44	1	1		0				0				0				0				0			3.5492	8.44	1
Q5SXM8	DNL-type zinc finger protein OS=Homo sapiens OX=9606 GN=DNLZ PE=1 SV=1 - [DNLZ_HUMAN]	8.43	1	1	1	1		0				0				0				0				0				0				0				0				0				0				0
Q8N1G4	Leucine-rich repeat-containing protein 47 OS=Homo sapiens OX=9606 GN=LRRC47 PE=1 SV=1 - [LRC47_HUMAN]	8.4	1	4	4	5		0				0			12.3847	7.2	3	4		0				0				0				0				0				0				0			1.61957	1.2	1
Q92823	Neuronal cell adhesion molecule OS=Homo sapiens OX=9606 GN=NRCAM PE=1 SV=3 - [NRCAM_HUMAN]	8.36	1	7	7	20	11.2331	2.22	2	4	9.1747	2.99	3	4	9.41093	2.61	2	3	2.96334	1.23	1	1		0			2.36614	1.23	1	1	11.2978	3.37	3	4		0				0				0			3.07349	1.3	1
Q9NYR8	Retinol dehydrogenase 8 OS=Homo sapiens OX=9606 GN=RDH8 PE=1 SV=1 - [RDH8_HUMAN]	8.36	1	1	1	2		0				0				0				0				0				0			4.10746	8.36	1	1		0				0				0			3.67442	8.36	1
Q96RD2	Olfactory receptor 52B2 OS=Homo sapiens OX=9606 GN=OR52B2 PE=2 SV=3 - [O52B2_HUMAN]	8.36	1	1	1	1		0				0			4.07853	8.36	1	1		0				0				0				0				0				0				0				0
P62750	60S ribosomal protein L23a OS=Homo sapiens OX=9606 GN=RPL23A PE=1 SV=1 - [RL23A_HUMAN]	8.33	1	1	1	1		0				0			2.94159	8.33	1	1		0				0				0				0				0				0				0				0
Q8NGT2	Olfactory receptor 13J1 OS=Homo sapiens OX=9606 GN=OR13J1 PE=2 SV=1 - [O13J1_HUMAN]	8.33	1	1	1	1		0				0				0			3.03191	8.33	1	1		0				0				0				0				0				0
P09132	Signal recognition particle 19 kDa protein OS=Homo sapiens OX=9606 GN=SRP19 PE=1 SV=3 - [SRP19_HUMAN]	8.33	1	1	1	1		0				0				0				0				0				0			2.15896	8.33	1	1		0				0				0				0
A6NLW8	Double homeobox protein A OS=Homo sapiens OX=9606 GN=DUXA PE=3 SV=1 - [DUXA_HUMAN]	8.33	1	1	1	1		0				0				0				0				0				0				0				0				0				0				0
Q13118	Krueppel-like factor 10 OS=Homo sapiens OX=9606 GN=KLF10 PE=1 SV=1 - [KLF10_HUMAN]	8.33	1	2	2	2		0			2.40691	2.92	1	1		0				0				0				0				0				0				0			3.74851	5.42	1	1		0
Q8WW22	DnaJ homolog subfamily A member 4 OS=Homo sapiens OX=9606 GN=DNAJA4 PE=1 SV=1 - [DNJA4_HUMAN]	8.31	1	2	2	2		0				0				0				0				0				0				0				0				0			3.11929	5.04	1	1	2.11933	3.27	1
A6NHL2	Tubulin alpha chain-like 3 OS=Homo sapiens OX=9606 GN=TUBAL3 PE=1 SV=2 - [TBAL3_HUMAN]	8.3	1	1	4	15		0				0			23.9099	8.3	4	14		0				0				0				0				0				0				0			2.18567	2.02	1
P32970	CD70 antigen OS=Homo sapiens OX=9606 GN=CD70 PE=1 SV=2 - [CD70_HUMAN]	8.29	1	1	1	1		0			2.6586	8.29	1	1						0				0				0				0				0				0				0
P38919	Eukaryotic initiation factor 4A-III OS=Homo sapiens OX=9606 GN=EIF4A3 PE=1 SV=4 - [IF4A3_HUMAN]	8.27	1	2	3	12		0			0	1.7	1	2	10.626	6.57	2	4	0	1.7	1	1	0	1.7	1	1	0	1.7	1	1	0	1.7	1	2	0	1.7	1	1		0				0				0
P82912	28S ribosomal protein S11, mitochondrial OS=Homo sapiens OX=9606 GN=MRPS11 PE=1 SV=2 - [RT11_HUMAN]	8.25	1	1	1	1		0				0				0				0			3.45115	8.25	1	1		0				0				0				0				0				0
Q99962	Endophilin-A1 OS=Homo sapiens OX=9606 GN=SH3GL2 PE=1 SV=1 - [SH3G2_HUMAN]	8.24	1	2	2	2		0				0			6.86897	8.24	2	2		0				0				0				0				0				0				0				0
Q9NZR4	Visual system homeobox 1 OS=Homo sapiens OX=9606 GN=VSX1 PE=1 SV=2 - [VSX1_HUMAN]	8.22	1	1	1	1		0				0				0				0				0				0			3.23505	8.22	1	1		0				0				0				0
Q92979	Ribosomal RNA small subunit methyltransferase NEP1 OS=Homo sapiens OX=9606 GN=EMG1 PE=1 SV=4 - [NEP1_HUMAN]	8.2	1	1	1	1		0				0				0			2.36272	8.2	1	1		0				0				0				0				0				0				0
Q9H2W2	Homeobox protein MIXL1 OS=Homo sapiens OX=9606 GN=MIXL1 PE=1 SV=1 - [MIXL1_HUMAN]	8.19	1	1	1	2	3.11474	8.19	1	2		0				0				0				0				0				0				0				0				0				0
P11413	Glucose-6-phosphate 1-dehydrogenase OS=Homo sapiens OX=9606 GN=G6PD PE=1 SV=4 - [G6PD_HUMAN]	8.16	1	3	3	3	2.74428	3.11	1	1		0			5.32708	5.05	2	2		0				0				0				0				0				0				0				0
P05783	Keratin, type I cytoskeletal 18 OS=Homo sapiens OX=9606 GN=KRT18 PE=1 SV=2 - [K1C18_HUMAN]	8.14	8	1	3	20	4.64648	2.09	1	2		0			4.8939	4.42	1	2		0			8.17881	1.63	1	4	1.9036	1.63	1	1	1.77648	1.63	1	1		0				0			6.00864	1.63	1	3	5.53965	2.09	1
Q14916	Sodium-dependent phosphate transport protein 1 OS=Homo sapiens OX=9606 GN=SLC17A1 PE=1 SV=2 - [NPT1_HUMAN]	8.14	1	2	2	2		0				0				0				0			2.84519	3.21	1	1		0				0				0				0				0				0
Q8NGR4	Olfactory receptor 5C1 OS=Homo sapiens OX=9606 GN=OR5C1 PE=2 SV=1 - [OR5C1_HUMAN]	8.13	1	1	1	1		0				0				0				0				0				0				0				0				0								0
P49407	Beta-arrestin-1 OS=Homo sapiens OX=9606 GN=ARRB1 PE=1 SV=2 - [ARRB1_HUMAN]	8.13	1	1	3	31	4.54633	4.78	2	2		0			32.64	8.13	3	13		0				0				0				0				0			17.1185	8.13	3	9		0			17.5397	8.13	3
P22676	Calretinin OS=Homo sapiens OX=9606 GN=CALB2 PE=2 SV=2 - [CALB2_HUMAN]	8.12	1	1	2	3		0				0			5.01349	4.06	1	2		0				0				0				0				0				0				0				0
P06681	Complement C2 OS=Homo sapiens OX=9606 GN=C2 PE=1 SV=2 - [CO2_HUMAN]	8.11	1	4	4	7	1.68092	1.06	1	1	16.3734	5.98	2	4		0				0				0				0				0				0				0			4.6116	4.12	1	1	0	1.06	1
Q9H2J7	Sodium-dependent neutral amino acid transporter B(0)AT2 OS=Homo sapiens OX=9606 GN=SLC6A15 PE=1 SV=1 - [S6A15_HUMAN]	8.08	2	3	3	9		0				0			2.87684	2.47	1	1		0			3.39969	3.42	1	3	6.73927	3.42	1	4		0				0				0				0			2.39507	2.19	1
Q9P2K3	REST corepressor 3 OS=Homo sapiens OX=9606 GN=RCOR3 PE=1 SV=2 - [RCOR3_HUMAN]	8.08	1	1	1	1		0				0				0				0				0			0	8.08	1	1		0				0				0				0				0
Q15651	High mobility group nucleosome-binding domain-containing protein 3 OS=Homo sapiens OX=9606 GN=HMGN3 PE=1 SV=2 - [HMGN3_HUMAN]	8.08	1	1	1	1		0				0				0				0				0				0				0				0			1.89059	8.08	1	1		0				0
P06753	Tropomyosin alpha-3 chain OS=Homo sapiens OX=9606 GN=TPM3 PE=1 SV=2 - [TPM3_HUMAN]	8.07	3	1	2	7	8.39711	8.07	2	3		0			8.38646	8.07	2	3		0				0				0				0				0			2.04084	3.51	1	1		0				0
P05787	Keratin, type II cytoskeletal 8 OS=Homo sapiens OX=9606 GN=KRT8 PE=1 SV=7 - [K2C8_HUMAN]	8.07	4	1	4	44	9.36784	4.35	2	3	3.80751	1.45	1	4	0	1.45	1	2		0			32.1006	3.52	2	12	9.57439	2.07	1	4	7.76366	2.07	1	3		0			1.88164	1.45	1	1	6.50341	5.8	3	7		0
Q8TDL5	BPI fold-containing family B member 1 OS=Homo sapiens OX=9606 GN=BPIFB1 PE=1 SV=1 - [BPIB1_HUMAN]	8.06	1	3	3	3		0				0				0				0				0				0				0				0				0				0			0	1.65	1
P55087	Aquaporin-4 OS=Homo sapiens OX=9606 GN=AQP4 PE=1 SV=2 - [AQP4_HUMAN]	8.05	1	1	1	1		0							4.55132	8.05	1	1						0								0				0				0								0
Q9BRQ8	Ferroptosis suppressor protein 1 OS=Homo sapiens OX=9606 GN=AIFM2 PE=1 SV=1 - [FSP1_HUMAN]	8.04	1	1	1	1		0				0				0			2.96928	8.04	1	1		0				0				0				0				0				0				0
P27815	cAMP-specific 3',5'-cyclic phosphodiesterase 4A OS=Homo sapiens OX=9606 GN=PDE4A PE=1 SV=3 - [PDE4A_HUMAN]	8.01	1	2	3	4	2.40501	5.08	2	2	0	3.5	1	1		0				0				0				0				0				0			3.67698	2.93	1	1		0				0
O43924	Retinal rod rhodopsin-sensitive cGMP 3',5'-cyclic phosphodiesterase subunit delta OS=Homo sapiens OX=9606 GN=PDE6D PE=1 SV=1 - [PDE6D_HUMAN]	8	1	1	1	1		0				0			2.55922	8	1	1		0				0				0				0								0				0				0
Q86WB0	Nuclear-interacting partner of ALK OS=Homo sapiens OX=9606 GN=ZC3HC1 PE=1 SV=1 - [NIPA_HUMAN]	7.97	1	1	1	1		0				0				0				0				0				0				0				0			3.61224	7.97	1	1		0				0
P28566	5-hydroxytryptamine receptor 1E OS=Homo sapiens OX=9606 GN=HTR1E PE=1 SV=1 - [5HT1E_HUMAN]	7.95	1	1	1	2		0				0				0				0				0				0				0				0				0				0			3.81605	7.95	1
Q9UQM7	Calcium/calmodulin-dependent protein kinase type II subunit alpha OS=Homo sapiens OX=9606 GN=CAMK2A PE=1 SV=2 - [KCC2A_HUMAN]	7.95	3	1	2	3		0				0			6.08693	3.97	1	2		0				0				0				0				0				0				0				0
Q96SC8	Doublesex- and mab-3-related transcription factor A2 OS=Homo sapiens OX=9606 GN=DMRTA2 PE=2 SV=2 - [DMTA2_HUMAN]	7.93	1	1	1	2		0			5.14921	7.93	1	2		0				0				0				0				0				0				0				0				0
P26447	Protein S100-A4 OS=Homo sapiens OX=9606 GN=S100A4 PE=1 SV=1 - [S10A4_HUMAN]	7.92	1	1	1	14	16.8087	7.92	1	9						0				0				0				0				0				0			4.35715	7.92	1	2		0			5.38393	7.92	1
Q96NT3	Protein GUCD1 OS=Homo sapiens OX=9606 GN=GUCD1 PE=1 SV=2 - [GUCD1_HUMAN]	7.92	1	1	1	1		0				0								0				0				0								0
Q6IMI6	Sulfotransferase 1C3 OS=Homo sapiens OX=9606 GN=SULT1C3 PE=1 SV=1 - [ST1C3_HUMAN]	7.89	1	1	1	1		0				0				0				0				0				0				0				0			3.05009	7.89	1	1		0				0
Q16518	Retinoid isomerohydrolase OS=Homo sapiens OX=9606 GN=RPE65 PE=1 SV=3 - [RPE65_HUMAN]	7.88	1	4	4	11	10.0403	6.19	3	4		0				0			5.02789	4.32	2	2		0			2.06637	2.06	1	1		0				0			9.37447	5.82	3	4		0				0
P62491	Ras-related protein Rab-11A OS=Homo sapiens OX=9606 GN=RAB11A PE=1 SV=3 - [RB11A_HUMAN]	7.87	2	1	1	1		0				0			2.60501	7.87	1	1		0				0				0				0				0				0				0				0
Q13151	Heterogeneous nuclear ribonucleoprotein A0 OS=Homo sapiens OX=9606 GN=HNRNPA0 PE=1 SV=1 - [ROA0_HUMAN]	7.87	1	1	2	7		0				0			19.298	7.87	2	7		0				0				0				0				0				0				0				0
Q5T653	39S ribosomal protein L2, mitochondrial OS=Homo sapiens OX=9606 GN=MRPL2 PE=1 SV=2 - [RM02_HUMAN]	7.87	1	1	1	1		0			3.34274	7.87	1	1		0				0				0				0				0				0				0				0				0
O14531	Dihydropyrimidinase-related protein 4 OS=Homo sapiens OX=9606 GN=DPYSL4 PE=1 SV=2 - [DPYL4_HUMAN]	7.87	1	3	3	6	2.90911	2.62	1	1		0			15.9784	7.87	3	5		0				0				0				0				0				0				0				0
O43482	Protein Mis18-beta OS=Homo sapiens OX=9606 GN=OIP5 PE=1 SV=2 - [MS18B_HUMAN]	7.86	1	1	1	1		0				0							3.24243	7.86	1	1		0				0				0				0				0				0				0
P21108	Ribose-phosphate pyrophosphokinase 3 OS=Homo sapiens OX=9606 GN=PRPS1L1 PE=1 SV=2 - [PRPS3_HUMAN]	7.86	3	2	2	2		0				0			6.25245	7.86	2	2		0								0				0				0				0				0				0
Q9NZC3	Glycerophosphodiester phosphodiesterase 1 OS=Homo sapiens OX=9606 GN=GDE1 PE=1 SV=1 - [GDE1_HUMAN]	7.85	1	1	1	1		0				0				0				0				0				0				0								0				0				0
P31273	Homeobox protein Hox-C8 OS=Homo sapiens OX=9606 GN=HOXC8 PE=1 SV=2 - [HXC8_HUMAN]	7.85	2	1	1	1		0				0							2.05392	7.85	1	1		0				0				0				0				0
Q96JN0	Ligand-dependent corepressor OS=Homo sapiens OX=9606 GN=LCOR PE=1 SV=2 - [LCOR_HUMAN]	7.85	1	2	2	3		0				0				0				0				0				0				0				0			5.28608	7.85	2	3		0				0
Q9UD71	Protein phosphatase 1 regulatory subunit 1B OS=Homo sapiens OX=9606 GN=PPP1R1B PE=1 SV=2 - [PPR1B_HUMAN]	7.84	1	1	1	2	7.22911	7.84	1	2		0				0				0				0				0				0				0				0				0				0
Q7RTX7	Cation channel sperm-associated protein 4 OS=Homo sapiens OX=9606 GN=CATSPER4 PE=1 SV=1 - [CTSR4_HUMAN]	7.84	1	1	1	1		0			0	7.84	1	1		0				0				0				0				0				0				0				0				0
P38117	Electron transfer flavoprotein subunit beta OS=Homo sapiens OX=9606 GN=ETFB PE=1 SV=3 - [ETFB_HUMAN]	7.84	1	2	2	5	2.57581	4.71	1	1		0			7.83566	7.84	2	4		0				0				0				0				0				0				0				0
A0A087WSY6	Immunoglobulin kappa variable 3D-15 OS=Homo sapiens OX=9606 GN=IGKV3D-15 PE=3 SV=6 - [KVD15_HUMAN]	7.83	1	1	1	8		0			2.24868	7.83	1	1	1.96378	7.83	1	1	4.36695	7.83	1	2		0				0				0				0				0			2.12347	7.83	1	1	1.78452	7.83	1
P14174	Macrophage migration inhibitory factor OS=Homo sapiens OX=9606 GN=MIF PE=1 SV=4 - [MIF_HUMAN]	7.83	1	1	1	58	25.6453	7.83	1	13	0	7.83	1	3	37.6271	7.83	1	16		0			1.81443	7.83	1	1	4.74116	7.83	1	3	1.71082	7.83	1	1		0			17.3748	7.83	1	9		0			18.1684	7.83	1
Q6JVE5	Epididymal-specific lipocalin-12 OS=Homo sapiens OX=9606 GN=LCN12 PE=2 SV=1 - [LCN12_HUMAN]	7.81	1	1	1	1		0				0				0				0				0				0				0											2.70615	7.81	1	1
Q13554	Calcium/calmodulin-dependent protein kinase type II subunit beta OS=Homo sapiens OX=9606 GN=CAMK2B PE=1 SV=3 - [KCC2B_HUMAN]	7.81	3	1	2	4		0				0			6.08693	2.85	1	2		0				0				0				0				0			3.69878	4.95	1	2		0				0
Q9H3Y6	Tyrosine-protein kinase Srms OS=Homo sapiens OX=9606 GN=SRMS PE=1 SV=1 - [SRMS_HUMAN]	7.79	1	1	1	1		0				0				0				0				0				0				0				0			0	7.79	1	1		0				0
Q9UHV9	Prefoldin subunit 2 OS=Homo sapiens OX=9606 GN=PFDN2 PE=1 SV=1 - [PFD2_HUMAN]	7.79	1	1	1	2		0				0			6.10772	7.79	1	2		0				0				0				0				0				0				0				0
P06703	Protein S100-A6 OS=Homo sapiens OX=9606 GN=S100A6 PE=1 SV=1 - [S10A6_HUMAN]	7.78	1	1	1	1	1.81889	7.78	1	1		0				0				0				0				0				0				0				0				0				0
Q12860	Contactin-1 OS=Homo sapiens OX=9606 GN=CNTN1 PE=1 SV=1 - [CNTN1_HUMAN]	7.76	1	5	5	10	1.99879	0.98	1	1		0			3.71709	0.98	1	2		0			2.13163	0.98	1	1		0			2.43186	1.38	1	1		0				0			4.68918	2.75	1	1	2.29081	2.65	2
Q08426	Peroxisomal bifunctional enzyme OS=Homo sapiens OX=9606 GN=EHHADH PE=1 SV=3 - [ECHP_HUMAN]	7.75	1	3	3	4	6.46147	5.67	2	2		0				0				0			2.76536	2.07	1	1		0				0				0				0				0			2.62138	2.07	1
Q5SY85	Protein FAM201A OS=Homo sapiens OX=9606 GN=FAM201A PE=4 SV=1 - [F201A_HUMAN]	7.74	1	1	1	2		0				0				0			2.05212	7.74	1	1		0								0				0				0			2.04849	7.74	1	1		0
Q07817	Bcl-2-like protein 1 OS=Homo sapiens OX=9606 GN=BCL2L1 PE=1 SV=1 - [B2CL1_HUMAN]	7.73	1	1	1	1		0				0				0				0				0				0				0			2.90538	7.73	1	1		0				0				0
Q13515	Phakinin OS=Homo sapiens OX=9606 GN=BFSP2 PE=1 SV=1 - [BFSP2_HUMAN]	7.71	1	2	2	2		0			6.51764	7.71	2	2		0				0				0				0				0				0				0				0				0
P00367	Glutamate dehydrogenase 1, mitochondrial OS=Homo sapiens OX=9606 GN=GLUD1 PE=1 SV=2 - [DHE3_HUMAN]	7.71	2	3	3	11		0				0			23.2511	7.71	3	8		0				0				0				0				0			6.34423	1.97	1	3		0				0
Q8WXD2	Secretogranin-3 OS=Homo sapiens OX=9606 GN=SCG3 PE=1 SV=3 - [SCG3_HUMAN]	7.69	1	3	3	14		0				0				0			2.28822	3.63	2	2	0	1.5	1	1	5.9306	7.69	3	3	7.03644	3.63	2	4		0				0				0				0
Q96S94	Cyclin-L2 OS=Homo sapiens OX=9606 GN=CCNL2 PE=1 SV=1 - [CCNL2_HUMAN]	7.69	1	1	1	2		0				0				0				0				0				0				0				0			4.18151	7.69	1	2		0				0
P0C2W1	F-box/SPRY domain-containing protein 1 OS=Homo sapiens OX=9606 GN=FBXO45 PE=1 SV=1 - [FBSP1_HUMAN]	7.69	1	1	1	1		0				0				0				0				0				0				0				0				0				0			3.16116	7.69	1
Q8IVU9	Ciliary-associated calcium-binding coiled-coil protein 1 OS=Homo sapiens OX=9606 GN=CABCOCO1 PE=1 SV=1 - [CBCO1_HUMAN]	7.69	1	1	1	1		0				0				0				0				0				0				0				0				0				0				0
A0A075B6I9	Immunoglobulin lambda variable 7-46 OS=Homo sapiens OX=9606 GN=IGLV7-46 PE=3 SV=4 - [LV746_HUMAN]	7.69	2	1	1	13	1.86831	7.69	1	1	10.1849	7.69	1	5	2.0792	7.69	1	1						0				0							1.85767	7.69	1	1		0			1.9034	7.69	1	1	2.87995	7.69	1
P49006	MARCKS-related protein OS=Homo sapiens OX=9606 GN=MARCKSL1 PE=1 SV=2 - [MRP_HUMAN]	7.69	1	1	1	1		0				0			3.04506	7.69	1	1		0				0				0				0				0				0				0				0
O75631	Uroplakin-3a OS=Homo sapiens OX=9606 GN=UPK3A PE=1 SV=3 - [UPK3A_HUMAN]	7.67	1	1	1	1		0				0								0				0			3.88424	7.67	1	1		0				0				0				0
Q96Q80	Derlin-3 OS=Homo sapiens OX=9606 GN=DERL3 PE=1 SV=2 - [DERL3_HUMAN]	7.66	1	1	1	1										0				0			2.67243	7.66	1	1		0
Q9Y383	Putative RNA-binding protein Luc7-like 2 OS=Homo sapiens OX=9606 GN=LUC7L2 PE=1 SV=2 - [LC7L2_HUMAN]	7.65	1	2	2	3		0				0			9.30731	7.65	2	3		0				0				0				0				0				0				0				0
Q9P0T7	Proton-transporting V-type ATPase complex assembly regulator TMEM9 OS=Homo sapiens OX=9606 GN=TMEM9 PE=1 SV=1 - [TMEM9_HUMAN]	7.65	1	1	1	1		0				0				0				0				0				0				0								0				0				0
Q05996	Zona pellucida sperm-binding protein 2 OS=Homo sapiens OX=9606 GN=ZP2 PE=1 SV=1 - [ZP2_HUMAN]	7.65	1	2	2	2		0				0				0				0			7.08833	7.65	2	2		0				0				0				0				0				0
P23246	Splicing factor, proline- and glutamine-rich OS=Homo sapiens OX=9606 GN=SFPQ PE=1 SV=2 - [SFPQ_HUMAN]	7.64	1	4	5	20		0				0			53.7771	7.64	5	18		0				0				0				0				0			2.8076	2.12	1	1		0			2.05651	2.12	1
Q9BXA7	Testis-specific serine/threonine-protein kinase 1 OS=Homo sapiens OX=9606 GN=TSSK1B PE=1 SV=1 - [TSSK1_HUMAN]	7.63	1	1	1	1		0				0				0				0				0				0				0				0				0				0			3.96273	7.63	1
Q96EP5	DAZ-associated protein 1 OS=Homo sapiens OX=9606 GN=DAZAP1 PE=1 SV=1 - [DAZP1_HUMAN]	7.62	1	2	2	3						0			8.85009	7.62	2	3						0				0				0								0				0
P18621	60S ribosomal protein L17 OS=Homo sapiens OX=9606 GN=RPL17 PE=1 SV=3 - [RL17_HUMAN]	7.61	1	1	1	1		0				0			2.73624	7.61	1	1		0				0				0				0				0				0				0				0
Q9GZY8	Mitochondrial fission factor OS=Homo sapiens OX=9606 GN=MFF PE=1 SV=1 - [MFF_HUMAN]	7.6	1	1	1	2		0				0				0				0				0				0				0				0			3.90672	7.6	1	2		0				0
Q8TAP4	LIM domain only protein 3 OS=Homo sapiens OX=9606 GN=LMO3 PE=1 SV=1 - [LMO3_HUMAN]	7.59	2	1	1	3		0				0				0				0				0				0				0				0				0				0			2.85053	7.59	1
Q9H6D3	XK-related protein 8 OS=Homo sapiens OX=9606 GN=XKR8 PE=1 SV=1 - [XKR8_HUMAN]	7.59	1	1	1	2		0				0				0				0				0				0				0				0				0				0			3.87959	7.59	1
Q9BZK7	F-box-like/WD repeat-containing protein TBL1XR1 OS=Homo sapiens OX=9606 GN=TBL1XR1 PE=1 SV=1 - [TBL1R_HUMAN]	7.59	2	2	2	2		0				0			3.36221	3.11	1	1		0				0				0				0				0			3.28619	4.47	1	1		0				0
P31146	Coronin-1A OS=Homo sapiens OX=9606 GN=CORO1A PE=1 SV=4 - [COR1A_HUMAN]	7.59	1	2	2	4		0				0				0				0				0				0			2.70863	2.39	1	1		0			3.66734	5.21	1	1		0			5.38487	2.39	1
P52429	Diacylglycerol kinase epsilon OS=Homo sapiens OX=9606 GN=DGKE PE=1 SV=1 - [DGKE_HUMAN]	7.58	1	2	2	2	2.50065	5.11	1	1		0				0				0				0				0				0			2.48684	2.47	1	1		0				0				0
Q5VTD9	Zinc finger protein Gfi-1b OS=Homo sapiens OX=9606 GN=GFI1B PE=1 SV=1 - [GFI1B_HUMAN]	7.58	1	1	1	1		0				0				0				0				0				0				0				0			4.3774	7.58	1	1		0				0
Q9NU53	Glycoprotein integral membrane protein 1 OS=Homo sapiens OX=9606 GN=GINM1 PE=1 SV=1 - [GINM1_HUMAN]	7.58	1	2	2	17	1.64572	2.12	1	1		0			3.16021	5.45	1	1	0	2.12	1	2	1.75946	2.12	1	1	1.91603	2.12	1	2		0				0			1.77313	2.12	1	4	0	2.12	1	2	0	2.12	1
P29218	Inositol monophosphatase 1 OS=Homo sapiens OX=9606 GN=IMPA1 PE=1 SV=1 - [IMPA1_HUMAN]	7.58	1	2	2	9	6.90406	3.97	1	3		0			10.7802	3.97	1	4		0				0				0				0				0			2.52222	3.97	1	1		0			2.4843	3.61	1
Q96BM1	Ankyrin repeat domain-containing protein 9 OS=Homo sapiens OX=9606 GN=ANKRD9 PE=1 SV=1 - [ANKR9_HUMAN]	7.57	1	1	1	1		0				0				0				0				0			2.51585	7.57	1	1		0								0				0				0
P51452	Dual specificity protein phosphatase 3 OS=Homo sapiens OX=9606 GN=DUSP3 PE=1 SV=1 - [DUS3_HUMAN]	7.57	1	1	1	1		0				0			2.76131	7.57	1	1		0				0				0				0				0				0				0				0
Q86XJ0	Calcium homeostasis modulator protein 3 OS=Homo sapiens OX=9606 GN=CALHM3 PE=1 SV=2 - [CAHM3_HUMAN]	7.56	1	2	2	2		0				0				0				0			1.9734	5.52	1	1		0								0				0				0			0	2.03	1
A0A0A0MS15	Immunoglobulin heavy variable 3-49 OS=Homo sapiens OX=9606 GN=IGHV3-49 PE=3 SV=1 - [HV349_HUMAN]	7.56	1	1	1	22		0			3.94007	7.56	1	2		0			6.20171	7.56	1	3		0			1.83091	7.56	1	1	3.76823	7.56	1	2	3.84312	7.56	1	2	7.84006	7.56	1	4	8.18554	7.56	1	4	6.59499	7.56	1
I1YAP6	Tripartite motif-containing protein 77 OS=Homo sapiens OX=9606 GN=TRIM77 PE=2 SV=2 - [TRI77_HUMAN]	7.56	1	2	2	2		0				0				0				0			3.34791	5.56	1	1		0				0				0				0				0			2.09054	2	1
P13693	Translationally-controlled tumor protein OS=Homo sapiens OX=9606 GN=TPT1 PE=1 SV=1 - [TCTP_HUMAN]	7.56	1	1	1	2		0				0				0								0				0				0							5.65574	7.56	1	2		0
O75204	Transmembrane protein 127 OS=Homo sapiens OX=9606 GN=TMEM127 PE=1 SV=1 - [TM127_HUMAN]	7.56	1	1	1	3	2.52894	7.56	1	1		0				0			2.90645	7.56	1	1		0				0			2.51739	7.56	1	1		0				0				0				0
A1A4V9	Coiled-coil domain-containing protein 189 OS=Homo sapiens OX=9606 GN=CCDC189 PE=2 SV=1 - [CC189_HUMAN]	7.55	1	1	1	1		0				0				0			3.02759	7.55	1	1		0				0				0				0				0				0				0
P01591	Immunoglobulin J chain OS=Homo sapiens OX=9606 GN=JCHAIN PE=1 SV=4 - [IGJ_HUMAN]	7.55	1	1	1	7	13.6274	7.55	1	5		0								0								0				0			2.22576	7.55	1	1		0				0			1.9828	7.55	1
Q8NGC1	Olfactory receptor 11G2 OS=Homo sapiens OX=9606 GN=OR11G2 PE=3 SV=2 - [O11G2_HUMAN]	7.54	1	1	1	1		0				0				0				0				0				0				0				0				0				0			4.27395	7.54	1
P16444	Dipeptidase 1 OS=Homo sapiens OX=9606 GN=DPEP1 PE=1 SV=3 - [DPEP1_HUMAN]	7.54	1	2	2	2		0				0				0				0				0				0				0				0				0				0			2.29141	3.89	1
Q96G97	Seipin OS=Homo sapiens OX=9606 GN=BSCL2 PE=1 SV=3 - [BSCL2_HUMAN]	7.54	1	1	1	1		0				0				0							3.09754	7.54	1	1		0				0								0				0				0
P16989	Y-box-binding protein 3 OS=Homo sapiens OX=9606 GN=YBX3 PE=1 SV=4 - [YBOX3_HUMAN]	7.53	1	2	2	3		0				0			5.63859	3.49	1	2	2.39545	4.03	1	1		0				0				0				0				0				0				0
Q12934	Filensin OS=Homo sapiens OX=9606 GN=BFSP1 PE=1 SV=3 - [BFSP1_HUMAN]	7.52	1	3	3	7		0			8.47795	4.21	2	3	4.55025	3.31	1	1		0				0				0				0				0			8.95761	4.21	2	3		0				0
P09622	Dihydrolipoyl dehydrogenase, mitochondrial OS=Homo sapiens OX=9606 GN=DLD PE=1 SV=2 - [DLDH_HUMAN]	7.47	1	3	3	4		0				0			9.59074	7.47	3	4		0				0				0				0				0				0				0				0
Q8NH41	Olfactory receptor 4K15 OS=Homo sapiens OX=9606 GN=OR4K15 PE=2 SV=2 - [OR4KF_HUMAN]	7.47	1	1	1	2	2.78072	7.47	1	1		0				0				0				0				0				0				0			2.97635	7.47	1	1		0				0
P49721	Proteasome subunit beta type-2 OS=Homo sapiens OX=9606 GN=PSMB2 PE=1 SV=1 - [PSB2_HUMAN]	7.46	1	1	1	1		0				0			2.69891	7.46	1	1						0				0				0				0				0				0				0
P07358	Complement component C8 beta chain OS=Homo sapiens OX=9606 GN=C8B PE=1 SV=3 - [CO8B_HUMAN]	7.45	1	4	4	12		0			1.79073	1.35	1	2		0			4.70722	3.21	2	2	1.94804	1.35	1	1	2.12151	1.35	1	1	4.50548	1.69	1	2	5.29721	3.89	2	2	2.10078	1.35	1	1		0			2.07785	1.35	1
Q9NYW2	Taste receptor type 2 member 8 OS=Homo sapiens OX=9606 GN=TAS2R8 PE=1 SV=1 - [TA2R8_HUMAN]	7.44	1	1	1	1	3.4033	7.44	1	1		0				0				0				0				0				0				0				0				0				0
P06312	Immunoglobulin kappa variable 4-1 OS=Homo sapiens OX=9606 GN=IGKV4-1 PE=1 SV=1 - [KV401_HUMAN]	7.44	1	1	1	60	8.87583	7.44	1	4	11.1107	7.44	1	8	5.88374	7.44	1	3	7.91328	7.44	1	4	0	7.44	1	1	12.5417	7.44	1	6	7.88193	7.44	1	4	8.46416	7.44	1	4	12.9746	7.44	1	6	18.106	7.44	1	10	12.5569	7.44	1
Q7Z7G0	Target of Nesh-SH3 OS=Homo sapiens OX=9606 GN=ABI3BP PE=1 SV=1 - [TARSH_HUMAN]	7.44	1	6	6	25	5.45655	2.33	2	2		0				0			11.1669	2.6	2	4	2.07459	1.02	1	1	2.96588	1.02	1	1	26.2894	5.4	4	9		0			4.36391	2.6	2	2		0				0
Q9P1Q5	Olfactory receptor 1A1 OS=Homo sapiens OX=9606 GN=OR1A1 PE=2 SV=2 - [OR1A1_HUMAN]	7.44	1	1	1	1					2.52411	7.44	1	1		0				0								0				0								0				0				0
O60774	Putative dimethylaniline monooxygenase [N-oxide-forming] 6 OS=Homo sapiens OX=9606 GN=FMO6P PE=5 SV=1 - [FMO6_HUMAN]	7.42	1	1	1	1		0				0				0				0				0				0				0				0				0			3.045	7.42	1	1		0
Q96G79	Probable UDP-sugar transporter protein SLC35A4 OS=Homo sapiens OX=9606 GN=SLC35A4 PE=1 SV=1 - [S35A4_HUMAN]	7.41	1	1	1	2		0				0				0				0				0				0				0				0			3.23732	7.41	1	1	3.51876	7.41	1	1		0
Q96CG8	Collagen triple helix repeat-containing protein 1 OS=Homo sapiens OX=9606 GN=CTHRC1 PE=1 SV=1 - [CTHR1_HUMAN]	7.41	1	1	1	1		0				0				0				0				0				0				0				0			2.77661	7.41	1	1		0				0
Q9BZV3	Interphotoreceptor matrix proteoglycan 2 OS=Homo sapiens OX=9606 GN=IMPG2 PE=1 SV=3 - [IMPG2_HUMAN]	7.41	1	7	7	30	3.56089	1.53	1	1	4.81839	2.5	2	2	42.8604	4.92	5	15	2.64716	1.53	1	1	2.82824	1.53	1	1	9.00098	2.42	2	3	5.2724	1.53	1	2	6.20951	1.53	1	2	2.40532	0.89	1	1		0				0
Q5W0B7	Transmembrane protein 236 OS=Homo sapiens OX=9606 GN=TMEM236 PE=1 SV=1 - [TM236_HUMAN]	7.41	1	1	1	1		0				0								0				0				0				0				0				0				0			3.23291	7.41	1
Q9BW30	Tubulin polymerization-promoting protein family member 3 OS=Homo sapiens OX=9606 GN=TPPP3 PE=1 SV=1 - [TPPP3_HUMAN]	7.39	1	1	1	1	2.74578	7.39	1	1		0				0				0				0				0				0				0				0				0				0
Q86WV6	Stimulator of interferon genes protein OS=Homo sapiens OX=9606 GN=STING1 PE=1 SV=1 - [STING_HUMAN]	7.39	1	1	1	2		0				0				0				0				0				0				0								0			2.77943	7.39	1	2		0
P43003	Excitatory amino acid transporter 1 OS=Homo sapiens OX=9606 GN=SLC1A3 PE=1 SV=1 - [EAA1_HUMAN]	7.38	1	2	2	3		0				0			5.75576	2.21	1	2	3.8445	5.17	1	1		0				0				0				0				0				0				0
A0A075B6I0	Immunoglobulin lambda variable 8-61 OS=Homo sapiens OX=9606 GN=IGLV8-61 PE=3 SV=7 - [LV861_HUMAN]	7.38	1	1	1	8		0			3.54276	7.38	1	2		0			3.80533	7.38	1	2		0																0			8.6245	7.38	1	4
O75844	CAAX prenyl protease 1 homolog OS=Homo sapiens OX=9606 GN=ZMPSTE24 PE=1 SV=2 - [FACE1_HUMAN]	7.37	1	1	1	1		0				0				0				0				0			0	7.37	1	1		0				0				0				0				0
Q8N146	Olfactory receptor 8H3 OS=Homo sapiens OX=9606 GN=OR8H3 PE=3 SV=1 - [OR8H3_HUMAN]	7.37	1	1	1	1		0				0				0				0			3.36497	7.37	1	1						0				0								0				0
O00399	Dynactin subunit 6 OS=Homo sapiens OX=9606 GN=DCTN6 PE=1 SV=1 - [DCTN6_HUMAN]	7.37	1	1	1	1		0				0			2.53241	7.37	1	1		0				0				0				0				0				0				0				0
P63208	S-phase kinase-associated protein 1 OS=Homo sapiens OX=9606 GN=SKP1 PE=1 SV=2 - [SKP1_HUMAN]	7.36	1	1	1	7	5.50327	7.36	1	2		0			13.0056	7.36	1	4		0				0				0				0				0				0				0			1.75072	7.36	1
Q92526	T-complex protein 1 subunit zeta-2 OS=Homo sapiens OX=9606 GN=CCT6B PE=1 SV=5 - [TCPW_HUMAN]	7.36	1	1	2	3		0				0			3.02461	2.26	1	1		0				0				0				0			2.98947	5.09	1	1		0				0			3.99371	5.09	1
P02747	Complement C1q subcomponent subunit C OS=Homo sapiens OX=9606 GN=C1QC PE=1 SV=3 - [C1QC_HUMAN]	7.35	1	1	1	4		0			6.64851	7.35	1	2		0				0				0				0				0				0				0				0			6.03876	7.35	1
P16499	Rod cGMP-specific 3',5'-cyclic phosphodiesterase subunit alpha OS=Homo sapiens OX=9606 GN=PDE6A PE=2 SV=4 - [PDE6A_HUMAN]	7.33	1	4	5	6		0				0			11.8408	4.65	4	5	3.30367	2.67	1	1		0				0				0				0				0				0				0
P62495	Eukaryotic peptide chain release factor subunit 1 OS=Homo sapiens OX=9606 GN=ETF1 PE=1 SV=3 - [ERF1_HUMAN]	7.32	1	2	2	3		0			2.61802	2.75	1	1		0				0				0			2.91378	4.58	1	1		0				0				0				0				0
Q15436	Protein transport protein Sec23A OS=Homo sapiens OX=9606 GN=SEC23A PE=1 SV=2 - [SC23A_HUMAN]	7.32	1	3	3	3		0				0				0				0				0			3.36631	3.27	1	1		0				0			0	1.05	1	1	2.64227	3.01	1	1		0
P27169	Serum paraoxonase/arylesterase 1 OS=Homo sapiens OX=9606 GN=PON1 PE=1 SV=3 - [PON1_HUMAN]	7.32	1	2	2	6		0				0				0				0				0				0				0			11.6457	7.32	2	4		0				0			6.28315	7.32	2
O43175	D-3-phosphoglycerate dehydrogenase OS=Homo sapiens OX=9606 GN=PHGDH PE=1 SV=4 - [SERA_HUMAN]	7.32	1	3	3	4		0				0			10.4128	7.32	3	4		0				0				0				0				0				0				0				0
P00748	Coagulation factor XII OS=Homo sapiens OX=9606 GN=F12 PE=1 SV=3 - [FA12_HUMAN]	7.32	1	3	3	14		0			5.53966	4.39	2	3		0			4.81975	4.39	2	3	4.1026	4.39	2	3	4.99035	4.39	2	2	2.73129	2.93	1	1		0			3.09279	2.93	1	1	2.1201	2.93	1	1		0
Q15582	Transforming growth factor-beta-induced protein ig-h3 OS=Homo sapiens OX=9606 GN=TGFBI PE=1 SV=1 - [BGH3_HUMAN]	7.32	1	4	4	8		0			2.6509	2.2	1	1		0				0			2.7766	2.2	1	1	2.30122	1.76	1	1	2.01629	2.05	1	1	4.63561	3.51	2	2		0			2.81131	2.2	1	1	3.16508	2.2	1
Q08211	ATP-dependent RNA helicase A OS=Homo sapiens OX=9606 GN=DHX9 PE=1 SV=4 - [DHX9_HUMAN]	7.32	1	6	6	16	3.07536	1.42	1	2		0			42.4104	5.91	5	14		0				0				0				0				0				0				0				0
Q96CK0	Zinc finger protein 653 OS=Homo sapiens OX=9606 GN=ZNF653 PE=1 SV=1 - [ZN653_HUMAN]	7.32	1	1	1	1		0				0				0				0				0				0				0				0				0			3.67057	7.32	1	1		0
Q70HW3	S-adenosylmethionine mitochondrial carrier protein OS=Homo sapiens OX=9606 GN=SLC25A26 PE=1 SV=2 - [SAMC_HUMAN]	7.3	1	2	2	2		0				0			2.80726	3.65	1	1		0				0				0				0				0				0				0			1.8855	3.65	1
O75015	Low affinity immunoglobulin gamma Fc region receptor III-B OS=Homo sapiens OX=9606 GN=FCGR3B PE=1 SV=2 - [FCG3B_HUMAN]	7.3	1	1	1	1		0				0				0				0				0				0				0			3.13368	7.3	1	1		0				0				0
A6NHR8	Putative protein FAM47D OS=Homo sapiens OX=9606 GN=FAM47DP PE=5 SV=3 - [FA47D_HUMAN]	7.3	2	2	2	2		0				0				0				0				0				0				0				0			2.23438	2.02	1	1		0				0
P13521	Secretogranin-2 OS=Homo sapiens OX=9606 GN=SCG2 PE=1 SV=2 - [SCG2_HUMAN]	7.29	1	2	3	4		0				0			2.15188	1.78	1	1		0				0				0			8.27971	5.51	2	3		0				0				0				0
Q00887	Pregnancy-specific beta-1-glycoprotein 9 OS=Homo sapiens OX=9606 GN=PSG9 PE=2 SV=2 - [PSG9_HUMAN]	7.28	3	2	3	3		0				0			1.43018	1.64	1	1		0			2.01528	1.88	1	1		0			3.652	3.76	1	1		0				0				0				0
P19022	Cadherin-2 OS=Homo sapiens OX=9606 GN=CDH2 PE=1 SV=4 - [CADH2_HUMAN]	7.28	1	4	4	23	7.91823	5.96	3	3	7.14915	2.65	2	3	2.65792	1.32	1	1	3.24265	1.32	1	1	2.60478	1.32	1	1	5.77108	2.65	2	2	16.1294	2.65	2	6	2.72434	1.32	1	1		0				0			2.50916	1.32	1
Q96MX6	Dynein axonemal assembly factor 10 OS=Homo sapiens OX=9606 GN=DNAAF10 PE=1 SV=1 - [DAA10_HUMAN]	7.28	1	1	1	1		0				0				0				0				0				0				0				0				0				0			4.15223	7.28	1
Q00796	Sorbitol dehydrogenase OS=Homo sapiens OX=9606 GN=SORD PE=1 SV=4 - [DHSO_HUMAN]	7.28	1	2	2	4	10.519	7.28	2	4		0				0				0				0				0				0				0				0				0				0
P62191	26S proteasome regulatory subunit 4 OS=Homo sapiens OX=9606 GN=PSMC1 PE=1 SV=1 - [PRS4_HUMAN]	7.27	2	1	2	2		0				0			6.71608	7.27	2	2		0				0				0				0				0				0				0				0
Q96EH3	Mitochondrial assembly of ribosomal large subunit protein 1 OS=Homo sapiens OX=9606 GN=MALSU1 PE=1 SV=1 - [MASU1_HUMAN]	7.26	1	1	1	1	1.98933	7.26	1	1		0				0				0				0				0								0				0				0				0
P08134	Rho-related GTP-binding protein RhoC OS=Homo sapiens OX=9606 GN=RHOC PE=1 SV=1 - [RHOC_HUMAN]	7.25	2	1	1	3		0				0			7.35607	7.25	1	2		0				0				0				0				0				0				0			3.02418	7.25	1
O94864	STAGA complex 65 subunit gamma OS=Homo sapiens OX=9606 GN=SUPT7L PE=1 SV=1 - [ST65G_HUMAN]	7.25	1	1	1	1		0				0				0				0				0				0			3.11554	7.25	1	1		0				0								0
Q9Y3D6	Mitochondrial fission 1 protein OS=Homo sapiens OX=9606 GN=FIS1 PE=1 SV=2 - [FIS1_HUMAN]	7.24	1	1	1	1		0				0			2.69177	7.24	1	1		0				0				0				0				0				0				0				0
P13591	Neural cell adhesion molecule 1 OS=Homo sapiens OX=9606 GN=NCAM1 PE=1 SV=3 - [NCAM1_HUMAN]	7.23	1	4	4	8	1.81847	1.28	1	1	2.08676	1.4	1	1	15.1339	3.85	2	4		0				0				0			3.75676	1.98	1	1		0			4.63926	2.56	1	1		0				0
Q96T75	Down syndrome critical region protein 8 OS=Homo sapiens OX=9606 GN=DSCR8 PE=1 SV=2 - [DSCR8_HUMAN]	7.22	1	1	1	2	0	7.22	1	1		0				0				0				0				0				0				0				0				0			0	7.22	1
P59025	Receptor-transporting protein 1 OS=Homo sapiens OX=9606 GN=RTP1 PE=2 SV=2 - [RTP1_HUMAN]	7.22	1	1	1	1						0				0				0				0				0				0				0				0				0				0
Q9Y2S2	Lambda-crystallin homolog OS=Homo sapiens OX=9606 GN=CRYL1 PE=1 SV=3 - [CRYL1_HUMAN]	7.21	1	2	2	5	4.69551	7.21	2	2		0			7.00255	3.45	1	3		0				0				0				0				0				0				0				0
P36952	Serpin B5 OS=Homo sapiens OX=9606 GN=SERPINB5 PE=1 SV=2 - [SPB5_HUMAN]	7.2	1	1	1	2		0				0				0				0				0				0				0			3.33155	7.2	1	2		0				0				0
P61163	Alpha-centractin OS=Homo sapiens OX=9606 GN=ACTR1A PE=1 SV=1 - [ACTZ_HUMAN]	7.18	2	2	2	5		0				0			10.7964	7.18	2	4		0				0				0				0				0			2.7324	4.52	1	1		0				0
Q3MHD2	Protein LSM12 homolog OS=Homo sapiens OX=9606 GN=LSM12 PE=1 SV=2 - [LSM12_HUMAN]	7.18	1	1	1	1		0								0				0			2.05707	7.18	1	1		0				0				0				0				0				0
P45954	Short/branched chain specific acyl-CoA dehydrogenase, mitochondrial OS=Homo sapiens OX=9606 GN=ACADSB PE=1 SV=1 - [ACDSB_HUMAN]	7.18	1	1	1	2		0				0				0				0				0				0				0				0				0				0				0
P40121	Macrophage-capping protein OS=Homo sapiens OX=9606 GN=CAPG PE=1 SV=2 - [CAPG_HUMAN]	7.18	1	2	2	8	17.728	7.18	2	6		0			2.63249	3.45	1	1		0				0				0				0				0				0			2.0708	3.45	1	1		0
P13671	Complement component C6 OS=Homo sapiens OX=9606 GN=C6 PE=1 SV=3 - [CO6_HUMAN]	7.17	1	5	5	21	3.34814	1.93	1	1	8.56113	4.07	3	3		0			12.6939	4.6	3	4	6.13037	1.5	1	2	7.38166	3.43	2	2		0			13.1893	4.6	3	4	2.32659	1.18	1	1		0			12.7109	5.78	4
Q15762	CD226 antigen OS=Homo sapiens OX=9606 GN=CD226 PE=1 SV=2 - [CD226_HUMAN]	7.14	1	1	1	1		0				0				0				0				0			3.15559	7.14	1	1		0								0				0				0
Q96A26	Protein FAM162A OS=Homo sapiens OX=9606 GN=FAM162A PE=1 SV=2 - [F162A_HUMAN]	7.14	1	1	1	1		0				0				0				0				0				0			2.4126	7.14	1	1		0				0				0				0
P10253	Lysosomal alpha-glucosidase OS=Homo sapiens OX=9606 GN=GAA PE=1 SV=4 - [LYAG_HUMAN]	7.14	1	4	4	4		0				0				0				0				0			4.89058	2.42	2	2	2.61461	1.89	1	1		0				0				0			3.96427	2.84	1
Q19AV6	Zinc finger SWIM domain-containing protein 7 OS=Homo sapiens OX=9606 GN=ZSWIM7 PE=1 SV=1 - [ZSWM7_HUMAN]	7.14	1	1	1	1		0				0				0				0				0				0				0				0				0				0				0
Q9Y230	RuvB-like 2 OS=Homo sapiens OX=9606 GN=RUVBL2 PE=1 SV=3 - [RUVB2_HUMAN]	7.13	1	3	3	3	2.03615	2.16	1	1		0			4.90539	4.97	2	2		0				0				0				0				0				0				0				0
P50995	Annexin A11 OS=Homo sapiens OX=9606 GN=ANXA11 PE=1 SV=1 - [ANX11_HUMAN]	7.13	1	2	2	2	0	3.76	1	1		0			2.73678	3.37	1	1		0				0				0				0				0				0				0				0
Q8N1A0	Keratin-like protein KRT222 OS=Homo sapiens OX=9606 GN=KRT222 PE=1 SV=1 - [KT222_HUMAN]	7.12	2	1	2	3	4.54885	3.05	1	2	2.65688	4.07	1	1		0				0				0				0				0				0				0				0				0
P54920	Alpha-soluble NSF attachment protein OS=Homo sapiens OX=9606 GN=NAPA PE=1 SV=3 - [SNAA_HUMAN]	7.12	2	2	2	2		0				0			5.72468	7.12	2	2		0				0								0				0				0				0				0
O00533	Neural cell adhesion molecule L1-like protein OS=Homo sapiens OX=9606 GN=CHL1 PE=1 SV=4 - [NCHL1_HUMAN]	7.12	1	5	5	32	12.4111	2.57	2	4	20.8995	3.06	2	7	3.16186	1.57	1	1		0			8.80925	1.57	1	3	6.07653	2.57	2	3	21.2114	3.06	2	7	13.5827	3.15	2	4		0				0			2.87732	1.57	1
B7ZAP0	Rab GTPase-activating protein 1-like, isoform 10 OS=Homo sapiens OX=9606 GN=RABGAP1L PE=1 SV=1 - [RBG10_HUMAN]	7.11	1	1	1	1		0				0				0				0				0				0				0				0			2.82931	7.11	1	1		0				0
A6NEY8	Putative prolyl-tRNA synthetase associated domain-containing protein 1 OS=Homo sapiens OX=9606 GN=PRORSD1P PE=5 SV=3 - [PRXD1_HUMAN]	7.1	1	1	1	1		0				0			2.06272	7.1	1	1						0				0				0				0				0				0				0
P51649	Succinate-semialdehyde dehydrogenase, mitochondrial OS=Homo sapiens OX=9606 GN=ALDH5A1 PE=1 SV=2 - [SSDH_HUMAN]	7.1	1	3	3	5		0				0			12.0591	4.49	2	4		0				0				0				0				0				0				0			2.98916	2.62	1
P55058	Phospholipid transfer protein OS=Homo sapiens OX=9606 GN=PLTP PE=1 SV=1 - [PLTP_HUMAN]	7.1	1	3	3	16	6.18136	2.23	1	3	1.97613	1.83	1	1		0				0				0			9.55223	5.27	2	4	8.0759	5.27	2	3		0			2.18976	2.23	1	1	5.02288	5.27	2	2		0
P05060	Secretogranin-1 OS=Homo sapiens OX=9606 GN=CHGB PE=1 SV=2 - [SCG1_HUMAN]	7.09	1	4	4	22	9.94605	5.17	2	3		0			5.44485	2.36	1	2	3.94431	2.81	1	1	3.26026	2.36	1	1	11.369	5.17	2	3	22.0698	7.09	4	6	3.68734	2.81	1	1		0				0			2.98627	2.36	1
O75616	GTPase Era, mitochondrial OS=Homo sapiens OX=9606 GN=ERAL1 PE=1 SV=2 - [ERAL1_HUMAN]	7.09	1	2	2	3		0				0			2.69883	3.89	1	1		0				0				0				0				0				0			3.08157	3.89	1	1		0
Q96BY9	Store-operated calcium entry-associated regulatory factor OS=Homo sapiens OX=9606 GN=SARAF PE=1 SV=1 - [SARAF_HUMAN]	7.08	1	1	1	2		0				0				0				0				0				0				0				0			2.86824	7.08	1	2		0				0
Q9Y2Y6	Transmembrane protein 98 OS=Homo sapiens OX=9606 GN=TMEM98 PE=1 SV=1 - [TMM98_HUMAN]	7.08	1	1	1	1		0				0				0				0				0				0				0				0				0			3.11341	7.08	1	1		0
Q9Y6G9	Cytoplasmic dynein 1 light intermediate chain 1 OS=Homo sapiens OX=9606 GN=DYNC1LI1 PE=1 SV=3 - [DC1L1_HUMAN]	7.07	1	2	2	2		0				0			5.89521	7.07	2	2		0				0				0				0				0				0				0				0
O14972	Vacuolar protein sorting-associated protein 26C OS=Homo sapiens OX=9606 GN=VPS26C PE=1 SV=1 - [VP26C_HUMAN]	7.07	1	1	1	1		0								0				0				0				0				0				0				0				0			2.89577	7.07	1
Q13200	26S proteasome non-ATPase regulatory subunit 2 OS=Homo sapiens OX=9606 GN=PSMD2 PE=1 SV=3 - [PSMD2_HUMAN]	7.05	1	5	5	7		0				0			19.1179	6.06	4	5	2.02202	0.99	1	1		0				0			1.92547	0.99	1	1		0				0				0				0
P20618	Proteasome subunit beta type-1 OS=Homo sapiens OX=9606 GN=PSMB1 PE=1 SV=2 - [PSB1_HUMAN]	7.05	1	1	1	1		0				0			3.07745	7.05	1	1		0				0				0				0				0				0				0				0
P40855	Peroxisomal biogenesis factor 19 OS=Homo sapiens OX=9606 GN=PEX19 PE=1 SV=1 - [PEX19_HUMAN]	7.02	1	1	1	1		0				0			3.98977	7.02	1	1		0				0				0				0				0				0				0				0
P48643	T-complex protein 1 subunit epsilon OS=Homo sapiens OX=9606 GN=CCT5 PE=1 SV=1 - [TCPE_HUMAN]	7.02	1	3	3	9	3.27118	2.96	1	1		0			15.9844	7.02	3	6		0				0				0				0				0			1.83362	1.48	1	1		0			2.92362	2.96	1
Q9BYT3	Serine/threonine-protein kinase 33 OS=Homo sapiens OX=9606 GN=STK33 PE=1 SV=1 - [STK33_HUMAN]	7	1	2	2	2		0				0				0				0				0				0			3.51243	4.09	1	1		0				0			2.3784	2.92	1	1		0
Q99865	Spindlin-2A OS=Homo sapiens OX=9606 GN=SPIN2A PE=1 SV=3 - [SPI2A_HUMAN]	6.98	1	1	1	1		0			2.61678	6.98	1	1		0				0				0				0				0				0				0				0				0
O14524	Nuclear envelope integral membrane protein 1 OS=Homo sapiens OX=9606 GN=NEMP1 PE=1 SV=2 - [NEMP1_HUMAN]	6.98	1	1	1	1		0				0				0				0				0				0				0				0				0				0			3.64291	6.98	1
O14745	Na(+)/H(+) exchange regulatory cofactor NHE-RF1 OS=Homo sapiens OX=9606 GN=SLC9A3R1 PE=1 SV=4 - [NHRF1_HUMAN]	6.98	1	2	2	4		0				0			6.75185	6.98	2	3		0				0				0				0				0			1.91711	3.91	1	1		0				0
A8MUH7	Putative PDZ domain-containing protein PDZK1P1 OS=Homo sapiens OX=9606 GN=PDZK1P1 PE=5 SV=2 - [PDZ1P_HUMAN]	6.97	2	1	1	1		0				0				0			3.46091	6.97	1	1		0				0				0				0				0				0				0
A6NLU0	Ret finger protein-like 4A OS=Homo sapiens OX=9606 GN=RFPL4A PE=1 SV=3 - [RFPLA_HUMAN]	6.97	2	1	1	1		0				0				0				0				0				0			1.7227	6.97	1	1						0				0				0
P62280	40S ribosomal protein S11 OS=Homo sapiens OX=9606 GN=RPS11 PE=1 SV=3 - [RS11_HUMAN]	6.96	1	1	1	1		0				0			2.48456	6.96	1	1		0				0				0				0				0				0				0				0
Q9UGM3	Deleted in malignant brain tumors 1 protein OS=Homo sapiens OX=9606 GN=DMBT1 PE=1 SV=2 - [DMBT1_HUMAN]	6.96	1	1	1	1	2.76966	6.96	1	1		0				0				0				0				0				0				0				0				0				0
Q9ULW6	Nucleosome assembly protein 1-like 2 OS=Homo sapiens OX=9606 GN=NAP1L2 PE=1 SV=1 - [NP1L2_HUMAN]	6.96	1	2	2	4	3.03102	3.04	1	1		0				0			6.99208	3.04	1	2		0				0				0			2.74554	3.91	1	1		0				0				0
Q7RTT4	Putative protein SSX8 OS=Homo sapiens OX=9606 GN=SSX8P PE=5 SV=2 - [SSX8_HUMAN]	6.95	2	1	1	1		0				0				0				0				0				0				0				0				0				0				0
P21815	Bone sialoprotein 2 OS=Homo sapiens OX=9606 GN=IBSP PE=1 SV=4 - [SIAL_HUMAN]	6.94	1	1	1	1		0				0				0				0				0			2.35532	6.94	1	1		0				0				0				0				0
Q9H6B9	Epoxide hydrolase 3 OS=Homo sapiens OX=9606 GN=EPHX3 PE=1 SV=1 - [EPHX3_HUMAN]	6.94	1	1	1	1		0				0				0				0				0				0				0				0				0				0			2.99622	6.94	1
Q92913	Fibroblast growth factor 13 OS=Homo sapiens OX=9606 GN=FGF13 PE=1 SV=1 - [FGF13_HUMAN]	6.94	1	1	1	1		0			2.57158	6.94	1	1		0				0				0				0				0				0				0				0				0
P35611	Alpha-adducin OS=Homo sapiens OX=9606 GN=ADD1 PE=1 SV=2 - [ADDA_HUMAN]	6.92	1	3	3	7		0				0			11.2731	6.92	3	4		0				0				0				0				0				0				0			3.28893	2.44	1
Q9BY84	Dual specificity protein phosphatase 16 OS=Homo sapiens OX=9606 GN=DUSP16 PE=1 SV=1 - [DUS16_HUMAN]	6.92	1	2	2	2		0				0				0				0			2.5005	2.56	1	1		0				0			3.46046	4.36	1	1		0				0				0
P42166	Lamina-associated polypeptide 2, isoform alpha OS=Homo sapiens OX=9606 GN=TMPO PE=1 SV=2 - [LAP2A_HUMAN]	6.92	2	3	3	4		0				0			5.86814	1.87	1	2		0			1.94799	1.44	1	1		0				0				0			2.99157	3.6	1	1		0				0
Q07020	60S ribosomal protein L18 OS=Homo sapiens OX=9606 GN=RPL18 PE=1 SV=2 - [RL18_HUMAN]	6.91	1	1	1	3		0				0			4.89429	6.91	1	2		0				0				0				0				0			2.15509	6.91	1	1		0				0
Q96B21	Transmembrane protein 45B OS=Homo sapiens OX=9606 GN=TMEM45B PE=1 SV=1 - [TM45B_HUMAN]	6.91	1	1	1	1		0			2.65776	6.91	1	1		0				0				0				0				0				0				0				0				0
Q8NH42	Olfactory receptor 4K13 OS=Homo sapiens OX=9606 GN=OR4K13 PE=3 SV=1 - [OR4KD_HUMAN]	6.91	2	1	1	1		0				0				0				0				0								0				0				0								0
P20151	Kallikrein-2 OS=Homo sapiens OX=9606 GN=KLK2 PE=1 SV=1 - [KLK2_HUMAN]	6.9	1	1	1	1		0			2.86915	6.9	1	1		0				0				0				0				0				0								0				0
P28062	Proteasome subunit beta type-8 OS=Homo sapiens OX=9606 GN=PSMB8 PE=1 SV=3 - [PSB8_HUMAN]	6.88	1	1	1	1		0				0			2.42696	6.88	1	1		0				0				0				0				0				0				0				0
A5A3E0	POTE ankyrin domain family member F OS=Homo sapiens OX=9606 GN=POTEF PE=1 SV=2 - [POTEF_HUMAN]	6.88	1	1	5	146	82.8092	4.74	4	27	18.2266	4.65	3	7	117.417	4.74	4	41	19.0726	2.51	2	7	15.3147	2.51	2	5	15.7081	2.51	2	5	8.0938	2.51	2	4	2.7349	1.49	1	1	62.928	4.74	4	22	5.52918	2.51	2	2	62.6936	4.74	4
O43395	U4/U6 small nuclear ribonucleoprotein Prp3 OS=Homo sapiens OX=9606 GN=PRPF3 PE=1 SV=2 - [PRPF3_HUMAN]	6.88	1	3	3	5	2.74525	2.64	1	1	3.24323	2.64	1	2		0				0				0				0				0			2.98263	2.34	1	1	2.74053	1.9	1	1		0				0
Q9UKM9	RNA-binding protein Raly OS=Homo sapiens OX=9606 GN=RALY PE=1 SV=1 - [RALY_HUMAN]	6.86	2	2	2	8	1.76119	2.94	1	2	0	2.94	1	1	4.45115	3.92	1	2	1.65326	2.94	1	1		0				0			1.68529	2.94	1	1		0				0				0				0
P13995	Bifunctional methylenetetrahydrofolate dehydrogenase/cyclohydrolase, mitochondrial OS=Homo sapiens OX=9606 GN=MTHFD2 PE=1 SV=2 - [MTDC_HUMAN]	6.86	1	1	1	1		0				0				0				0				0				0				0				0				0			3.06033	6.86	1	1		0
P46976	Glycogenin-1 OS=Homo sapiens OX=9606 GN=GYG1 PE=1 SV=4 - [GLYG_HUMAN]	6.86	1	2	2	3		0				0			7.59419	6.86	2	3		0				0				0				0				0				0				0				0
Q96MC5	bMERB domain-containing protein 1 OS=Homo sapiens OX=9606 GN=BMERB1 PE=1 SV=1 - [MERB1_HUMAN]	6.86	1	1	1	1		0				0				0				0				0				0			2.61524	6.86	1	1		0				0				0				0
P62249	40S ribosomal protein S16 OS=Homo sapiens OX=9606 GN=RPS16 PE=1 SV=2 - [RS16_HUMAN]	6.85	1	1	1	1		0				0			0	6.85	1	1		0				0				0				0				0				0				0				0
Q8NGP4	Olfactory receptor 5M3 OS=Homo sapiens OX=9606 GN=OR5M3 PE=2 SV=2 - [OR5M3_HUMAN]	6.84	2	1	1	1		0				0				0			2.08868	6.84	1	1		0				0				0				0				0				0				0
O95302	Peptidyl-prolyl cis-trans isomerase FKBP9 OS=Homo sapiens OX=9606 GN=FKBP9 PE=1 SV=2 - [FKBP9_HUMAN]	6.84	1	1	1	1		0				0				0				0								0				0				0			0	6.84	1	1						0
O00154	Cytosolic acyl coenzyme A thioester hydrolase OS=Homo sapiens OX=9606 GN=ACOT7 PE=1 SV=3 - [BACH_HUMAN]	6.84	1	2	2	3		0				0			7.31499	6.84	2	3		0				0				0				0				0				0				0				0
Q8WZ92	Olfactory receptor 5P2 OS=Homo sapiens OX=9606 GN=OR5P2 PE=2 SV=1 - [OR5P2_HUMAN]	6.83	1	1	1	1	2.49418	6.83	1	1		0				0				0				0				0				0				0				0				0				0
Q9BW71	HIRA-interacting protein 3 OS=Homo sapiens OX=9606 GN=HIRIP3 PE=1 SV=3 - [HIRP3_HUMAN]	6.83	1	2	2	2		0				0				0				0				0			2.46166	2.88	1	1		0				0				0				0			3.51702	3.96	1
P16035	Metalloproteinase inhibitor 2 OS=Homo sapiens OX=9606 GN=TIMP2 PE=1 SV=2 - [TIMP2_HUMAN]	6.82	1	1	1	1		0				0				0				0				0				0				0				0				0				0				0
P30566	Adenylosuccinate lyase OS=Homo sapiens OX=9606 GN=ADSL PE=1 SV=2 - [PUR8_HUMAN]	6.82	1	3	3	3		0			4.1653	4.55	1	1		0				0				0			2.05122	2.27	1	1		0				0				0				0			3.16692	3.51	1
Q8N8I6	Putative uncharacterized protein encoded by LINC00482 OS=Homo sapiens OX=9606 GN=LINC00482 PE=5 SV=1 - [CQ055_HUMAN]	6.82	1	1	1	2	2.77037	6.82	1	1		0				0				0				0			2.67955	6.82	1	1		0				0				0				0				0
Q86XR7	TIR domain-containing adapter molecule 2 OS=Homo sapiens OX=9606 GN=TICAM2 PE=1 SV=1 - [TCAM2_HUMAN]	6.81	1	1	1	1		0				0				0				0				0				0				0			2.63294	6.81	1	1		0				0
P06132	Uroporphyrinogen decarboxylase OS=Homo sapiens OX=9606 GN=UROD PE=1 SV=2 - [DCUP_HUMAN]	6.81	1	1	1	2						0				0				0				0				0				0				0			4.47667	6.81	1	2		0				0
Q8NGE2	Olfactory receptor 2AP1 OS=Homo sapiens OX=9606 GN=OR2AP1 PE=3 SV=1 - [O2AP1_HUMAN]	6.8	1	1	1	4	2.36334	6.8	1	1		0				0			2.12308	6.8	1	1		0				0				0				0				0			2.22242	6.8	1	1		0
Q9BU40	Chordin-like protein 1 OS=Homo sapiens OX=9606 GN=CHRDL1 PE=2 SV=2 - [CRDL1_HUMAN]	6.8	1	2	2	14		0			2.40468	3.29	1	1		0			2.83871	3.29	1	1	5.55566	3.29	1	2	5.23516	3.29	1	2	12.0187	6.8	2	4	2.39616	3.29	1	1		0				0				0
P12980	Protein lyl-1 OS=Homo sapiens OX=9606 GN=LYL1 PE=1 SV=3 - [LYL1_HUMAN]	6.79	1	1	1	1		0			2.68298	6.79	1	1		0				0				0				0				0				0				0				0				0
P17028	Zinc finger protein 24 OS=Homo sapiens OX=9606 GN=ZNF24 PE=1 SV=4 - [ZNF24_HUMAN]	6.79	1	1	1	1	2.84752	6.79	1	1		0								0								0				0				0				0								0
Q8N4B5	Proline-rich protein 18 OS=Homo sapiens OX=9606 GN=PRR18 PE=2 SV=2 - [PRR18_HUMAN]	6.78	1	1	1	1		0				0				0				0				0				0				0				0				0				0				0
Q3SYA9	Putative POM121-like protein 1 OS=Homo sapiens OX=9606 GN=POM121L1P PE=5 SV=2 - [P12L1_HUMAN]	6.78	1	1	1	1	3.558	6.78	1	1		0				0				0				0				0				0				0				0								0
Q8NGT9	Olfactory receptor 2A1/2A42 OS=Homo sapiens OX=9606 GN=OR2A1 PE=3 SV=2 - [OR2A1_HUMAN]	6.77	1	1	1	1		0				0				0				0																0			2.61159	6.77	1	1						0
Q02575	Helix-loop-helix protein 1 OS=Homo sapiens OX=9606 GN=NHLH1 PE=1 SV=1 - [HEN1_HUMAN]	6.77	2	1	1	1		0			0	6.77	1	1		0				0				0				0				0				0				0				0				0
Q9GZN2	Homeobox protein TGIF2 OS=Homo sapiens OX=9606 GN=TGIF2 PE=1 SV=1 - [TGIF2_HUMAN]	6.75	1	1	1	1		0				0				0				0				0				0				0				0			2.64444	6.75	1	1		0				0
P35372	Mu-type opioid receptor OS=Homo sapiens OX=9606 GN=OPRM1 PE=1 SV=2 - [OPRM_HUMAN]	6.75	1	1	1	1		0				0				0				0				0				0				0				0				0							3.32737	6.75	1
P82970	High mobility group nucleosome-binding domain-containing protein 5 OS=Homo sapiens OX=9606 GN=HMGN5 PE=1 SV=1 - [HMGN5_HUMAN]	6.74	1	1	1	1	2.31682	6.74	1	1		0				0				0				0				0				0				0				0				0				0
Q9BWT1	Cell division cycle-associated protein 7 OS=Homo sapiens OX=9606 GN=CDCA7 PE=1 SV=1 - [CDCA7_HUMAN]	6.74	1	1	1	1		0				0				0				0			2.33542	6.74	1	1		0				0				0				0				0				0
O00764	Pyridoxal kinase OS=Homo sapiens OX=9606 GN=PDXK PE=1 SV=1 - [PDXK_HUMAN]	6.73	1	1	1	1		0				0			2.88735	6.73	1	1		0				0				0				0				0				0				0				0
Q8NH79	Olfactory receptor 6X1 OS=Homo sapiens OX=9606 GN=OR6X1 PE=2 SV=1 - [OR6X1_HUMAN]	6.73	1	1	1	1		0				0			2.56828	6.73	1	1		0				0				0				0				0				0				0				0
O15375	Monocarboxylate transporter 6 OS=Homo sapiens OX=9606 GN=SLC16A5 PE=1 SV=1 - [MOT6_HUMAN]	6.73	1	2	2	2		0				0				0				0				0				0				0				0				0			1.74392	1.98	1	1	3.52923	4.75	1
P23759	Paired box protein Pax-7 OS=Homo sapiens OX=9606 GN=PAX7 PE=1 SV=4 - [PAX7_HUMAN]	6.73	1	1	1	1		0			4.2929	6.73	1	1		0				0				0				0				0				0				0				0				0
Q15691	Microtubule-associated protein RP/EB family member 1 OS=Homo sapiens OX=9606 GN=MAPRE1 PE=1 SV=3 - [MARE1_HUMAN]	6.72	1	1	1	4	4.3749	6.72	1	1		0			0	6.72	1	1	3.133	6.72	1	2		0				0				0				0				0				0				0
Q96SI1	BTB/POZ domain-containing protein KCTD15 OS=Homo sapiens OX=9606 GN=KCTD15 PE=1 SV=1 - [KCD15_HUMAN]	6.71	1	1	1	1		0			3.76737	6.71	1	1		0				0				0				0				0				0				0				0				0
P39023	60S ribosomal protein L3 OS=Homo sapiens OX=9606 GN=RPL3 PE=1 SV=2 - [RL3_HUMAN]	6.7	1	1	1	1		0				0				0				0				0				0			2.86361	6.7	1	1		0				0				0				0
Q99627	COP9 signalosome complex subunit 8 OS=Homo sapiens OX=9606 GN=COPS8 PE=1 SV=1 - [CSN8_HUMAN]	6.7	1	1	1	1		0				0			2.72306	6.7	1	1		0				0				0								0				0								0
P54819	Adenylate kinase 2, mitochondrial OS=Homo sapiens OX=9606 GN=AK2 PE=1 SV=2 - [KAD2_HUMAN]	6.69	1	1	1	1		0				0			3.9661	6.69	1	1		0				0				0				0				0				0				0				0
Q14141	Septin-6 OS=Homo sapiens OX=9606 GN=SEPTIN6 PE=1 SV=4 - [SEPT6_HUMAN]	6.68	3	1	2	12	2.04659	2.07	1	1		0			15.8664	6.68	2	8	1.78913	2.07	1	1		0				0				0				0			3.63859	2.07	1	2		0				0
Q9BT22	Chitobiosyldiphosphodolichol beta-mannosyltransferase OS=Homo sapiens OX=9606 GN=ALG1 PE=1 SV=2 - [ALG1_HUMAN]	6.68	1	1	1	1		0			3.99667	6.68	1	1						0				0				0				0				0				0				0				0
Q0VDF9	Heat shock 70 kDa protein 14 OS=Homo sapiens OX=9606 GN=HSPA14 PE=1 SV=1 - [HSP7E_HUMAN]	6.68	1	2	2	2	4.30683	6.68	2	2		0				0				0				0				0				0				0				0				0				0
Q9NPL8	Complex I assembly factor TIMMDC1, mitochondrial OS=Homo sapiens OX=9606 GN=TIMMDC1 PE=1 SV=2 - [TIDC1_HUMAN]	6.67	1	1	1	1		0				0				0				0				0				0				0				0				0			2.70427	6.67	1	1		0
P60981	Destrin OS=Homo sapiens OX=9606 GN=DSTN PE=1 SV=3 - [DEST_HUMAN]	6.67	1	1	1	1		0				0			2.48848	6.67	1	1		0				0				0				0				0				0				0				0
P35237	Serpin B6 OS=Homo sapiens OX=9606 GN=SERPINB6 PE=1 SV=3 - [SPB6_HUMAN]	6.65	1	2	2	3	2.57661	3.99	1	1		0			5.02988	6.65	2	2		0				0				0				0				0				0				0				0
Q8N9B8	Ras-GEF domain-containing family member 1A OS=Homo sapiens OX=9606 GN=RASGEF1A PE=2 SV=2 - [RGF1A_HUMAN]	6.65	1	1	1	2		0				0				0				0				0				0				0				0				0			4.24485	6.65	1	2		0
Q9UBE8	Serine/threonine-protein kinase NLK OS=Homo sapiens OX=9606 GN=NLK PE=1 SV=2 - [NLK_HUMAN]	6.64	1	1	1	2		0				0				0				0							0	6.64	1	2		0				0				0				0				0
P56282	DNA polymerase epsilon subunit 2 OS=Homo sapiens OX=9606 GN=POLE2 PE=1 SV=2 - [DPOE2_HUMAN]	6.64	1	2	2	2		0				0				0				0				0				0			3.20271	5.12	1	1		0				0				0			0	1.52	1
P05451	Lithostathine-1-alpha OS=Homo sapiens OX=9606 GN=REG1A PE=1 SV=3 - [REG1A_HUMAN]	6.63	2	1	1	3		0								0				0			1.79885	6.63	1	1		0				0				0				0			4.16326	6.63	1	2		0
Q9HCQ7	Pro-FMRFamide-related neuropeptide VF OS=Homo sapiens OX=9606 GN=NPVF PE=1 SV=2 - [NPVF_HUMAN]	6.63	1	1	1	1		0				0				0				0				0				0								0				0			2.69959	6.63	1	1		0
P61353	60S ribosomal protein L27 OS=Homo sapiens OX=9606 GN=RPL27 PE=1 SV=2 - [RL27_HUMAN]	6.62	1	1	1	2		0				0			4.13215	6.62	1	2		0				0								0				0				0				0				0
Q6UXY1	Brain-specific angiogenesis inhibitor 1-associated protein 2-like protein 2 OS=Homo sapiens OX=9606 GN=BAIAP2L2 PE=1 SV=1 - [BI2L2_HUMAN]	6.62	1	2	2	2	1.98127	2.84	1	1		0				0			3.67236	3.78	1	1		0				0				0				0				0				0				0
Q5T4H9	Putative uncharacterized protein encoded by MIR1915-HG OS=Homo sapiens OX=9606 GN=MIR1915HG PE=5 SV=1 - [CSC10_HUMAN]	6.62	1	1	1	1		0				0				0				0				0			0	6.62	1	1		0				0				0				0
Q9H7X0	N-alpha-acetyltransferase 60 OS=Homo sapiens OX=9606 GN=NAA60 PE=1 SV=1 - [NAA60_HUMAN]	6.61	1	1	1	1		0				0				0				0				0				0				0				0			2.67567	6.61	1	1		0				0
Q6MZT1	Regulator of G-protein signaling 7-binding protein OS=Homo sapiens OX=9606 GN=RGS7BP PE=2 SV=3 - [R7BP_HUMAN]	6.61	1	1	1	3		0				0			2.81529	6.61	1	1	2.77239	6.61	1	1		0				0				0				0			3.16558	6.61	1	1		0				0
B2RNN3	Complement C1q and tumor necrosis factor-related protein 9B OS=Homo sapiens OX=9606 GN=C1QTNF9B PE=1 SV=1 - [C1T9B_HUMAN]	6.61	2	1	1	1		0				0				0			3.05491	6.61	1	1		0				0				0				0				0				0				0
Q8N475	Follistatin-related protein 5 OS=Homo sapiens OX=9606 GN=FSTL5 PE=2 SV=2 - [FSTL5_HUMAN]	6.61	1	4	4	9	11.3061	4.37	3	4	2.38427	1.53	1	1		0				0				0				0			2.96432	2.24	1	1		0				0				0				0
Q9NZL9	Methionine adenosyltransferase 2 subunit beta OS=Homo sapiens OX=9606 GN=MAT2B PE=1 SV=1 - [MAT2B_HUMAN]	6.59	1	2	2	2		0				0			1.86159	2.99	1	1		0				0				0				0				0				0				0				0
Q9H6B1	Zinc finger protein 385D OS=Homo sapiens OX=9606 GN=ZNF385D PE=2 SV=1 - [Z385D_HUMAN]	6.58	1	1	1	1		0				0				0				0				0			3.67696	6.58	1	1		0				0				0				0				0
Q9UHD2	Serine/threonine-protein kinase TBK1 OS=Homo sapiens OX=9606 GN=TBK1 PE=1 SV=1 - [TBK1_HUMAN]	6.58	1	2	2	2		0				0				0				0				0			3.0207	4.12	1	1	2.07847	2.47	1	1		0				0				0				0
Q14050	Collagen alpha-3(IX) chain OS=Homo sapiens OX=9606 GN=COL9A3 PE=1 SV=2 - [CO9A3_HUMAN]	6.58	1	3	3	6		0			3.1898	3.95	2	2		0				0				0			3.68224	2.78	1	1	2.84777	2.78	1	1		0			2.8571	2.63	1	1		0				0
Q7L8C5	Synaptotagmin-13 OS=Homo sapiens OX=9606 GN=SYT13 PE=1 SV=1 - [SYT13_HUMAN]	6.57	1	1	2	2		0				0			2.4377	3.52	1	1		0				0			2.63227	3.05	1	1		0				0				0				0				0
P15559	NAD(P)H dehydrogenase [quinone] 1 OS=Homo sapiens OX=9606 GN=NQO1 PE=1 SV=1 - [NQO1_HUMAN]	6.57	1	1	1	1	2.82428	6.57	1	1		0				0				0				0				0				0				0				0				0				0
Q9NTK5	Obg-like ATPase 1 OS=Homo sapiens OX=9606 GN=OLA1 PE=1 SV=2 - [OLA1_HUMAN]	6.57	1	2	2	4	3.21476	3.79	1	1		0			8.48098	6.57	2	3		0				0				0				0				0				0				0				0
P80188	Neutrophil gelatinase-associated lipocalin OS=Homo sapiens OX=9606 GN=LCN2 PE=1 SV=2 - [NGAL_HUMAN]	6.57	1	1	1	1	2.81804	6.57	1	1		0				0				0				0				0				0				0								0				0
Q9UQ16	Dynamin-3 OS=Homo sapiens OX=9606 GN=DNM3 PE=1 SV=4 - [DYN3_HUMAN]	6.56	1	1	5	8		0				0			15.5197	4.49	4	7		0				0				0				0				0				0				0				0
O00292	Left-right determination factor 2 OS=Homo sapiens OX=9606 GN=LEFTY2 PE=2 SV=2 - [LFTY2_HUMAN]	6.56	2	2	2	2		0			0	1.91	1	1		0			2.7014	4.64	1	1		0				0				0				0				0				0				0
Q9BUV0	Arginine/serine-rich protein 1 OS=Homo sapiens OX=9606 GN=RSRP1 PE=1 SV=2 - [RSRP1_HUMAN]	6.55	1	1	1	1		0				0				0				0				0				0				0				0			2.82309	6.55	1	1		0				0
Q9BPW4	Apolipoprotein L4 OS=Homo sapiens OX=9606 GN=APOL4 PE=2 SV=3 - [APOL4_HUMAN]	6.55	1	1	1	4		0				0			4.04214	6.55	1	2		0				0				0			4.08048	6.55	1	2		0				0				0				0
Q9HBW0	Lysophosphatidic acid receptor 2 OS=Homo sapiens OX=9606 GN=LPAR2 PE=1 SV=2 - [LPAR2_HUMAN]	6.55	1	1	1	1		0				0				0				0				0				0			2.94101	6.55	1	1		0				0				0				0
Q6UWM7	Lactase-like protein OS=Homo sapiens OX=9606 GN=LCTL PE=1 SV=2 - [LCTL_HUMAN]	6.53	1	1	1	3		0				0				0				0				0			0	6.53	1	3		0				0				0				0				0
A6NIZ1	Ras-related protein Rap-1b-like protein OS=Homo sapiens OX=9606 PE=2 SV=1 - [RP1BL_HUMAN]	6.52	3	1	1	1		0				0			2.69095	6.52	1	1		0								0				0				0				0				0				0
Q9NYT0	Pleckstrin-2 OS=Homo sapiens OX=9606 GN=PLEK2 PE=1 SV=1 - [PLEK2_HUMAN]	6.52	1	1	1	1		0				0				0				0				0				0				0			2.96449	6.52	1	1		0				0				0
P00390	Glutathione reductase, mitochondrial OS=Homo sapiens OX=9606 GN=GSR PE=1 SV=2 - [GSHR_HUMAN]	6.51	1	2	2	8	10.0159	6.51	2	3		0			7.56224	2.49	1	2		0				0				0				0				0			2.74149	2.49	1	1		0			5.9058	2.49	1
Q8NGX2	Olfactory receptor 2T35 OS=Homo sapiens OX=9606 GN=OR2T35 PE=3 SV=1 - [O2T35_HUMAN]	6.5	2	1	1	1		0				0			3.78113	6.5	1	1		0				0				0				0				0				0				0				0
Q9NVG8	TBC1 domain family member 13 OS=Homo sapiens OX=9606 GN=TBC1D13 PE=1 SV=3 - [TBC13_HUMAN]	6.5	1	2	2	3	3.33654	3.5	1	1		0			2.64996	3.5	1	1		0			2.00966	3	1	1		0				0				0				0				0				0
Q9NZI5	Grainyhead-like protein 1 homolog OS=Homo sapiens OX=9606 GN=GRHL1 PE=1 SV=2 - [GRHL1_HUMAN]	6.47	2	2	2	2	2.64194	2.27	1	1	3.28952	4.21	1	1		0				0				0				0				0				0				0				0				0
Q8N9I5	Fatty acid desaturase 6 OS=Homo sapiens OX=9606 GN=FADS6 PE=1 SV=2 - [FADS6_HUMAN]	6.46	1	1	1	1		0				0				0			3.89054	6.46	1	1		0								0				0				0				0				0
Q8ND76	Cyclin-Y OS=Homo sapiens OX=9606 GN=CCNY PE=1 SV=2 - [CCNY_HUMAN]	6.45	2	1	1	1		0				0				0				0				0			3.67894	6.45	1	1		0				0				0				0				0
A6NGC4	TLC domain-containing protein 2 OS=Homo sapiens OX=9606 GN=TLCD2 PE=3 SV=3 - [TLCD2_HUMAN]	6.44	1	1	1	1		0				0				0				0				0				0				0				0			3.01661	6.44	1	1		0				0
Q99633	Pre-mRNA-splicing factor 18 OS=Homo sapiens OX=9606 GN=PRPF18 PE=1 SV=1 - [PRP18_HUMAN]	6.43	1	1	1	1		0			3.10848	6.43	1	1		0				0				0				0				0				0				0				0				0
Q96KJ9	Cytochrome c oxidase subunit 4 isoform 2, mitochondrial OS=Homo sapiens OX=9606 GN=COX4I2 PE=1 SV=2 - [COX42_HUMAN]	6.43	1	1	1	1		0			0	6.43	1	1		0				0				0				0				0				0				0				0				0
P60842	Eukaryotic initiation factor 4A-I OS=Homo sapiens OX=9606 GN=EIF4A1 PE=1 SV=1 - [IF4A1_HUMAN]	6.4	2	1	2	7	5.3799	2.46	1	2		0			11.3552	6.4	2	4		0				0				0				0				0			2.52491	2.46	1	1		0				0
Q04323	UBX domain-containing protein 1 OS=Homo sapiens OX=9606 GN=UBXN1 PE=1 SV=2 - [UBXN1_HUMAN]	6.4	1	1	1	1		0				0			2.88135	6.4	1	1		0								0				0				0				0				0				0
P22695	Cytochrome b-c1 complex subunit 2, mitochondrial OS=Homo sapiens OX=9606 GN=UQCRC2 PE=1 SV=3 - [QCR2_HUMAN]	6.4	1	2	2	3		0				0			5.30881	6.4	2	2		0				0				0				0				0				0				0			3.49961	3.53	1
O95171	Sciellin OS=Homo sapiens OX=9606 GN=SCEL PE=1 SV=2 - [SCEL_HUMAN]	6.4	1	2	3	3	2.1082	1.31	1	1		0				0				0				0			0	1.16	1	1		0				0			3.7699	3.92	1	1		0				0
Q01740	Dimethylaniline monooxygenase [N-oxide-forming] 1 OS=Homo sapiens OX=9606 GN=FMO1 PE=1 SV=3 - [FMO1_HUMAN]	6.39	1	2	2	3	2.04911	2.07	1	1	2.78533	4.32	1	1		0				0				0				0				0				0				0				0			2.22521	2.07	1
Q99958	Forkhead box protein C2 OS=Homo sapiens OX=9606 GN=FOXC2 PE=1 SV=1 - [FOXC2_HUMAN]	6.39	2	2	2	2		0			3.71552	3.79	1	1	2.57216	2.59	1	1		0				0				0				0				0				0				0				0
Q9Y3B9	RRP15-like protein OS=Homo sapiens OX=9606 GN=RRP15 PE=1 SV=2 - [RRP15_HUMAN]	6.38	1	1	1	1		0				0				0				0				0				0				0				0				0				0			2.33842	6.38	1
Q8IUR0	Trafficking protein particle complex subunit 5 OS=Homo sapiens OX=9606 GN=TRAPPC5 PE=1 SV=1 - [TPPC5_HUMAN]	6.38	1	1	1	2		0				0			3.12217	6.38	1	2		0				0				0				0				0				0				0				0
Q9NS28	Regulator of G-protein signaling 18 OS=Homo sapiens OX=9606 GN=RGS18 PE=1 SV=1 - [RGS18_HUMAN]	6.38	1	1	1	1					2.02938	6.38	1	1		0				0				0								0				0				0								0
P61313	60S ribosomal protein L15 OS=Homo sapiens OX=9606 GN=RPL15 PE=1 SV=2 - [RL15_HUMAN]	6.37	1	1	1	1		0				0				0				0				0				0				0				0				0			2.80134	6.37	1	1		0
Q13126	S-methyl-5'-thioadenosine phosphorylase OS=Homo sapiens OX=9606 GN=MTAP PE=1 SV=2 - [MTAP_HUMAN]	6.36	1	1	1	1	2.44589	6.36	1	1		0				0				0				0				0				0				0				0				0				0
Q86WI0	LHFPL tetraspan subfamily member 1 protein OS=Homo sapiens OX=9606 GN=LHFPL1 PE=1 SV=1 - [LHPL1_HUMAN]	6.36	1	1	1	1					1.89971	6.36	1	1														0
P56180	Putative tyrosine-protein phosphatase TPTE OS=Homo sapiens OX=9606 GN=TPTE PE=1 SV=3 - [TPTE_HUMAN]	6.35	1	1	1	2		0			0	6.35	1	2		0				0				0				0				0				0				0				0				0
Q6P4I2	WD repeat-containing protein 73 OS=Homo sapiens OX=9606 GN=WDR73 PE=1 SV=1 - [WDR73_HUMAN]	6.35	1	1	1	1		0				0				0				0				0			3.22775	6.35	1	1		0				0				0				0				0
O00273	DNA fragmentation factor subunit alpha OS=Homo sapiens OX=9606 GN=DFFA PE=1 SV=1 - [DFFA_HUMAN]	6.34	1	1	1	1		0				0				0				0				0				0				0				0			3.50637	6.34	1	1		0				0
Q9Y5S9	RNA-binding protein 8A OS=Homo sapiens OX=9606 GN=RBM8A PE=1 SV=1 - [RBM8A_HUMAN]	6.32	1	1	1	3		0				0			7.27869	6.32	1	3		0								0				0				0				0				0
P41145	Kappa-type opioid receptor OS=Homo sapiens OX=9606 GN=OPRK1 PE=1 SV=2 - [OPRK_HUMAN]	6.32	1	1	1	1		0				0			2.90649	6.32	1	1		0				0				0				0				0				0				0				0
Q14767	Latent-transforming growth factor beta-binding protein 2 OS=Homo sapiens OX=9606 GN=LTBP2 PE=1 SV=3 - [LTBP2_HUMAN]	6.32	1	7	7	47	10.8651	2.58	3	4	25.7773	3.51	4	9		0			8.54392	2.58	3	3	5.33965	1.43	2	2	6.15851	1.43	2	2	28.4776	4.17	5	10	4.44648	1.92	2	2	2.55205	1.15	1	1	13.0091	2.58	3	5		0
O95297	Myelin protein zero-like protein 1 OS=Homo sapiens OX=9606 GN=MPZL1 PE=1 SV=1 - [MPZL1_HUMAN]	6.32	1	1	1	1		0				0				0				0			2.26841	6.32	1	1		0				0				0				0				0				0
P08138	Tumor necrosis factor receptor superfamily member 16 OS=Homo sapiens OX=9606 GN=NGFR PE=1 SV=1 - [TNR16_HUMAN]	6.32	1	2	2	3		0				0			9.27403	6.32	2	3		0				0				0				0				0				0				0				0
Q9UK55	Protein Z-dependent protease inhibitor OS=Homo sapiens OX=9606 GN=SERPINA10 PE=1 SV=1 - [ZPI_HUMAN]	6.31	1	2	2	2		0				0			3.82438	4.73	1	1		0				0				0				0				0			0	1.58	1	1		0				0
Q15004	PCNA-associated factor OS=Homo sapiens OX=9606 GN=PCLAF PE=1 SV=1 - [PAF15_HUMAN]	6.31	1	1	1	1		0				0				0				0				0				0				0				0				0				0				0
P25963	NF-kappa-B inhibitor alpha OS=Homo sapiens OX=9606 GN=NFKBIA PE=1 SV=1 - [IKBA_HUMAN]	6.31	1	1	1	1		0			3.12657	6.31	1	1														0				0				0				0
Q9UL18	Protein argonaute-1 OS=Homo sapiens OX=9606 GN=AGO1 PE=1 SV=3 - [AGO1_HUMAN]	6.3	3	2	3	15		0			9.80643	2.8	2	8		0			5.59822	3.5	1	2	2.43236	1.87	1	1	4.27337	1.87	1	3		0				0				0				0			2.05662	1.87	1
Q9Y371	Endophilin-B1 OS=Homo sapiens OX=9606 GN=SH3GLB1 PE=1 SV=1 - [SHLB1_HUMAN]	6.3	1	1	1	2		0				0				0				0				0				0				0			3.31793	6.3	1	2		0				0				0
P42765	3-ketoacyl-CoA thiolase, mitochondrial OS=Homo sapiens OX=9606 GN=ACAA2 PE=1 SV=2 - [THIM_HUMAN]	6.3	1	1	1	1		0				0				0				0				0				0				0				0			3.86187	6.3	1	1		0				0
Q9NRX2	39S ribosomal protein L17, mitochondrial OS=Homo sapiens OX=9606 GN=MRPL17 PE=1 SV=1 - [RM17_HUMAN]	6.29	1	1	1	1		0				0				0				0				0			2.16267	6.29	1	1		0				0				0				0				0
Q9UIC8	Leucine carboxyl methyltransferase 1 OS=Homo sapiens OX=9606 GN=LCMT1 PE=1 SV=2 - [LCMT1_HUMAN]	6.29	1	1	1	1		0				0				0			0	6.29	1	1		0				0				0				0				0				0				0
A8MVU1	Putative neutrophil cytosol factor 1C OS=Homo sapiens OX=9606 GN=NCF1C PE=5 SV=1 - [NCF1C_HUMAN]	6.28	3	1	1	1		0				0				0				0				0				0				0				0			4.19316	6.28	1	1		0				0
P17036	Zinc finger protein 3 OS=Homo sapiens OX=9606 GN=ZNF3 PE=1 SV=3 - [ZNF3_HUMAN]	6.28	1	2	2	2	2.70197	3.36	1	1		0				0				0			3.12055	2.91	1	1		0				0				0				0				0				0
Q13572	Inositol-tetrakisphosphate 1-kinase OS=Homo sapiens OX=9606 GN=ITPK1 PE=1 SV=2 - [ITPK1_HUMAN]	6.28	1	1	1	1		0				0				0				0				0				0				0				0			4.17314	6.28	1	1		0				0
Q9NXR7	BRISC and BRCA1-A complex member 2 OS=Homo sapiens OX=9606 GN=BABAM2 PE=1 SV=2 - [BABA2_HUMAN]	6.27	1	1	1	1		0				0				0				0				0				0				0				0				0				0			3.9184	6.27	1
Q6UXB8	Peptidase inhibitor 16 OS=Homo sapiens OX=9606 GN=PI16 PE=1 SV=1 - [PI16_HUMAN]	6.26	1	2	2	3		0				0				0				0				0				0				0				0				0			6.16565	6.26	2	2	2.39393	2.16	1
P62241	40S ribosomal protein S8 OS=Homo sapiens OX=9606 GN=RPS8 PE=1 SV=2 - [RS8_HUMAN]	6.25	1	1	1	1		0				0			2.50956	6.25	1	1		0				0				0				0				0				0				0				0
P14678	Small nuclear ribonucleoprotein-associated proteins B and B' OS=Homo sapiens OX=9606 GN=SNRPB PE=1 SV=2 - [RSMB_HUMAN]	6.25	2	2	2	5		0				0			7.34047	6.25	2	4		0				0				0				0				0				0				0			1.66362	2.92	1
Q8NCW5	NAD(P)H-hydrate epimerase OS=Homo sapiens OX=9606 GN=NAXE PE=1 SV=2 - [NNRE_HUMAN]	6.25	1	1	1	1		0				0			3.69216	6.25	1	1		0				0				0				0				0				0				0				0
Q969V5	Mitochondrial ubiquitin ligase activator of NFKB 1 OS=Homo sapiens OX=9606 GN=MUL1 PE=1 SV=1 - [MUL1_HUMAN]	6.25	1	1	1	2		0				0				0				0				0				0				0			3.55246	6.25	1	2		0				0				0
Q9HBM1	Kinetochore protein Spc25 OS=Homo sapiens OX=9606 GN=SPC25 PE=1 SV=1 - [SPC25_HUMAN]	6.25	1	1	1	1		0				0			2.49692	6.25	1	1		0				0				0				0				0				0				0				0
Q4G0W2	Dual specificity phosphatase 28 OS=Homo sapiens OX=9606 GN=DUSP28 PE=1 SV=1 - [DUS28_HUMAN]	6.25	1	1	1	1		0				0				0			2.50878	6.25	1	1		0				0				0				0				0				0				0
P56556	NADH dehydrogenase [ubiquinone] 1 alpha subcomplex subunit 6 OS=Homo sapiens OX=9606 GN=NDUFA6 PE=1 SV=4 - [NDUA6_HUMAN]	6.25	1	1	1	1		0				0			0	6.25	1	1						0				0				0				0				0								0
O00584	Ribonuclease T2 OS=Homo sapiens OX=9606 GN=RNASET2 PE=1 SV=2 - [RNT2_HUMAN]	6.25	1	1	1	1						0				0								0				0								0												0
Q96MW1	Coiled-coil domain-containing protein 43 OS=Homo sapiens OX=9606 GN=CCDC43 PE=1 SV=2 - [CCD43_HUMAN]	6.25	1	1	1	1						0				0				0				0				0			0	6.25	1	1		0				0				0				0
Q99719	Septin-5 OS=Homo sapiens OX=9606 GN=SEPTIN5 PE=1 SV=1 - [SEPT5_HUMAN]	6.23	2	2	2	4		0				0			5.49955	2.44	1	3		0				0				0			2.14052	3.79	1	1		0				0				0				0
Q6PK04	Coiled-coil domain-containing protein 137 OS=Homo sapiens OX=9606 GN=CCDC137 PE=1 SV=1 - [CC137_HUMAN]	6.23	1	1	1	1		0				0				0				0				0				0				0				0				0				0			2.60122	6.23	1
Q8NFW8	N-acylneuraminate cytidylyltransferase OS=Homo sapiens OX=9606 GN=CMAS PE=1 SV=2 - [NEUA_HUMAN]	6.22	1	2	2	2		0				0			5.02865	6.22	2	2		0				0				0				0				0				0				0				0
Q9UI12	V-type proton ATPase subunit H OS=Homo sapiens OX=9606 GN=ATP6V1H PE=1 SV=1 - [VATH_HUMAN]	6.21	1	2	2	2		0				0			4.06927	4.76	1	1		0				0				0			0	1.45	1	1		0				0				0				0
Q5JUX0	Spindlin-3 OS=Homo sapiens OX=9606 GN=SPIN3 PE=1 SV=1 - [SPIN3_HUMAN]	6.2	1	1	1	1		0				0				0				0				0				0			2.82356	6.2	1	1		0				0				0				0
P10606	Cytochrome c oxidase subunit 5B, mitochondrial OS=Homo sapiens OX=9606 GN=COX5B PE=1 SV=2 - [COX5B_HUMAN]	6.2	1	1	1	1		0				0			2.12882	6.2	1	1		0				0				0				0				0				0				0				0
P62081	40S ribosomal protein S7 OS=Homo sapiens OX=9606 GN=RPS7 PE=1 SV=1 - [RS7_HUMAN]	6.19	1	1	1	1		0				0			2.42782	6.19	1	1		0				0				0				0				0				0				0				0
P14868	Aspartate--tRNA ligase, cytoplasmic OS=Homo sapiens OX=9606 GN=DARS1 PE=1 SV=2 - [SYDC_HUMAN]	6.19	1	2	2	3		0				0			9.68287	6.19	2	3		0				0				0				0				0				0				0				0
P36543	V-type proton ATPase subunit E 1 OS=Homo sapiens OX=9606 GN=ATP6V1E1 PE=1 SV=1 - [VATE1_HUMAN]	6.19	1	1	1	1		0				0			3.22812	6.19	1	1		0				0				0				0				0				0				0				0
Q5SRE7	Phytanoyl-CoA dioxygenase domain-containing protein 1 OS=Homo sapiens OX=9606 GN=PHYHD1 PE=1 SV=2 - [PHYD1_HUMAN]	6.19	1	1	1	1		0				0			3.60603	6.19	1	1		0				0				0				0				0				0				0				0
O15145	Actin-related protein 2/3 complex subunit 3 OS=Homo sapiens OX=9606 GN=ARPC3 PE=1 SV=3 - [ARPC3_HUMAN]	6.18	1	1	1	1		0				0			1.90499	6.18	1	1		0				0				0				0				0				0				0				0
Q13445	Transmembrane emp24 domain-containing protein 1 OS=Homo sapiens OX=9606 GN=TMED1 PE=1 SV=1 - [TMED1_HUMAN]	6.17	1	1	1	1		0				0				0				0				0				0				0				0				0				0				0
P52272	Heterogeneous nuclear ribonucleoprotein M OS=Homo sapiens OX=9606 GN=HNRNPM PE=1 SV=3 - [HNRPM_HUMAN]	6.16	1	4	4	7		0				0			16.9034	6.16	4	7		0				0				0				0				0				0				0				0
Q8NB90	ATPase family protein 2 homolog OS=Homo sapiens OX=9606 GN=SPATA5 PE=1 SV=3 - [AFG2H_HUMAN]	6.16	2	2	3	3		0			2.14606	1.79	1	1	2.73347	1.34	1	1		0				0				0				0				0				0				0			3.42739	3.02	1
Q93088	Betaine--homocysteine S-methyltransferase 1 OS=Homo sapiens OX=9606 GN=BHMT PE=1 SV=2 - [BHMT1_HUMAN]	6.16	2	2	2	4	8.15984	6.16	2	3		0				0				0				0				0				0				0				0				0			2.14479	2.46	1
P35225	Interleukin-13 OS=Homo sapiens OX=9606 GN=IL13 PE=1 SV=2 - [IL13_HUMAN]	6.16	1	1	1	1		0				0				0				0				0			1.97955	6.16	1	1		0				0				0								0
Q6UUV9	CREB-regulated transcription coactivator 1 OS=Homo sapiens OX=9606 GN=CRTC1 PE=1 SV=2 - [CRTC1_HUMAN]	6.15	1	1	1	1		0				0				0				0				0				0				0				0				0			2.01788	6.15	1	1		0
Q96M02	(E2-independent) E3 ubiquitin-conjugating enzyme FATS OS=Homo sapiens OX=9606 GN=C10orf90 PE=2 SV=2 - [CJ090_HUMAN]	6.15	1	2	2	2		0			3.08008	4.15	1	1		0				0				0				0				0				0				0				0				0
A6NEK1	Arrestin domain-containing protein 5 OS=Homo sapiens OX=9606 GN=ARRDC5 PE=3 SV=2 - [ARRD5_HUMAN]	6.14	1	1	1	2		0				0				0				0				0				0				0				0			3.4098	6.14	1	2		0				0
P23515	Oligodendrocyte-myelin glycoprotein OS=Homo sapiens OX=9606 GN=OMG PE=1 SV=2 - [OMGP_HUMAN]	6.14	1	2	2	4		0				0				0				0				0				0			2.99661	3.64	1	1	2.55745	2.5	1	1	4.8559	2.5	1	2		0				0
B2RXH2	Lysine-specific demethylase 4E OS=Homo sapiens OX=9606 GN=KDM4E PE=1 SV=1 - [KDM4E_HUMAN]	6.13	1	1	1	1		0				0				0				0				0				0				0								0				0			2.7043	6.13	1
P33947	ER lumen protein-retaining receptor 2 OS=Homo sapiens OX=9606 GN=KDELR2 PE=1 SV=1 - [ERD22_HUMAN]	6.13	1	1	1	1		0				0			3.12824	6.13	1	1		0				0				0				0				0				0				0				0
Q3SY56	Transcription factor Sp6 OS=Homo sapiens OX=9606 GN=SP6 PE=1 SV=1 - [SP6_HUMAN]	6.12	1	1	1	1		0				0				0				0				0				0				0				0			2.34029	6.12	1	1		0				0
Q8N6F8	Methyltransferase-like protein 27 OS=Homo sapiens OX=9606 GN=METTL27 PE=1 SV=2 - [MET27_HUMAN]	6.12	1	1	1	1		0							1.92683	6.12	1	1		0																0				0				0
Q86XP0	Cytosolic phospholipase A2 delta OS=Homo sapiens OX=9606 GN=PLA2G4D PE=1 SV=2 - [PA24D_HUMAN]	6.11	1	2	3	3		0				0				0				0				0			3.11591	3.42	1	1	2.72426	2.69	1	1		0				0				0				0
P40199	Carcinoembryonic antigen-related cell adhesion molecule 6 OS=Homo sapiens OX=9606 GN=CEACAM6 PE=1 SV=3 - [CEAM6_HUMAN]	6.1	1	1	1	1		0				0				0				0				0				0				0				0				0			3.12498	6.1	1	1		0
A0A087X0M5	T cell receptor beta variable 18 OS=Homo sapiens OX=9606 GN=TRBV18 PE=3 SV=6 - [TVB18_HUMAN]	6.09	1	1	1	1		0				0				0				0				0				0				0				0				0				0				0
P23942	Peripherin-2 OS=Homo sapiens OX=9606 GN=PRPH2 PE=1 SV=1 - [PRPH2_HUMAN]	6.07	1	1	2	2		0				0				0				0				0				0				0				0				0				0			4.89532	6.07	2
Q8NG78	Olfactory receptor 8G5 OS=Homo sapiens OX=9606 GN=OR8G5 PE=2 SV=2 - [OR8G5_HUMAN]	6.07	1	1	1	1	3.85836	6.07	1	1		0								0				0				0				0								0								0
O75569	Interferon-inducible double-stranded RNA-dependent protein kinase activator A OS=Homo sapiens OX=9606 GN=PRKRA PE=1 SV=1 - [PRKRA_HUMAN]	6.07	1	1	1	1		0				0			2.5083	6.07	1	1		0				0				0				0				0				0				0				0
P14314	Glucosidase 2 subunit beta OS=Homo sapiens OX=9606 GN=PRKCSH PE=1 SV=2 - [GLU2B_HUMAN]	6.06	1	3	3	4	2.66509	2.46	1	1		0			5.58788	4.55	2	2		0				0				0				0				0			1.71699	1.52	1	1		0				0
Q96H78	Solute carrier family 25 member 44 OS=Homo sapiens OX=9606 GN=SLC25A44 PE=2 SV=1 - [S2544_HUMAN]	6.05	1	1	1	1		0				0			2.98598	6.05	1	1		0				0				0				0				0				0				0				0
Q9UIF3	Tektin-2 OS=Homo sapiens OX=9606 GN=TEKT2 PE=1 SV=1 - [TEKT2_HUMAN]	6.05	1	1	1	1		0				0				0				0				0				0				0			2.27591	6.05	1	1		0				0				0
Q9H903	Probable bifunctional methylenetetrahydrofolate dehydrogenase/cyclohydrolase 2 OS=Homo sapiens OX=9606 GN=MTHFD2L PE=1 SV=3 - [MTD2L_HUMAN]	6.05	1	1	1	1		0				0				0				0				0				0				0				0				0				0				0
P35712	Transcription factor SOX-6 OS=Homo sapiens OX=9606 GN=SOX6 PE=1 SV=3 - [SOX6_HUMAN]	6.04	1	3	3	6	3.73291	2.9	1	1		0				0				0			4.81662	1.57	1	3		0				0			2.50062	1.57	1	1		0			0	1.57	1	1		0
P00395	Cytochrome c oxidase subunit 1 OS=Homo sapiens OX=9606 GN=MT-CO1 PE=1 SV=1 - [COX1_HUMAN]	6.04	1	1	1	1	2.60486	6.04	1	1		0				0								0				0												0				0				0
P36542	ATP synthase subunit gamma, mitochondrial OS=Homo sapiens OX=9606 GN=ATP5F1C PE=1 SV=1 - [ATPG_HUMAN]	6.04	1	2	2	2		0				0			2.08106	4.03	1	1		0				0				0				0				0				0				0			3.17746	6.04	1
Q6ZMM2	ADAMTS-like protein 5 OS=Homo sapiens OX=9606 GN=ADAMTSL5 PE=1 SV=3 - [ATL5_HUMAN]	6.03	1	1	1	1		0				0				0				0				0				0				0				0				0				0				0
Q9Y639	Neuroplastin OS=Homo sapiens OX=9606 GN=NPTN PE=1 SV=2 - [NPTN_HUMAN]	6.03	1	1	1	1		0				0				0				0				0				0				0				0				0				0				0
O60806	T-box transcription factor TBX19 OS=Homo sapiens OX=9606 GN=TBX19 PE=1 SV=3 - [TBX19_HUMAN]	6.03	1	1	1	1		0				0				0				0				0				0			3.94725	6.03	1	1						0				0				0
P07864	L-lactate dehydrogenase C chain OS=Homo sapiens OX=9606 GN=LDHC PE=1 SV=4 - [LDHC_HUMAN]	6.02	2	1	2	101	39.0194	3.61	1	16	0	2.41	1	1	59.2211	3.61	1	22	35.3482	3.61	1	12	7.07094	3.61	1	3	20.1402	3.61	1	8	13.9161	3.61	1	5		0			59.4054	3.61	1	20	2.77149	3.61	1	1	24.9057	6.02	2
Q15051	IQ calmodulin-binding motif-containing protein 1 OS=Homo sapiens OX=9606 GN=IQCB1 PE=1 SV=1 - [IQCB1_HUMAN]	6.02	1	2	2	3		0				0				0				0				0				0				0				0				0				0			7.24503	6.02	2
Q9H1E5	Thioredoxin-related transmembrane protein 4 OS=Homo sapiens OX=9606 GN=TMX4 PE=1 SV=1 - [TMX4_HUMAN]	6.02	1	1	1	2		0				0				0				0				0			3.01122	6.02	1	1	2.80523	6.02	1	1						0				0				0
Q29980	MHC class I polypeptide-related sequence B OS=Homo sapiens OX=9606 GN=MICB PE=1 SV=2 - [MICB_HUMAN]	6.01	1	1	1	1		0				0				0				0				0				0				0				0			3.24599	6.01	1	1		0				0
Q8TED4	Glucose-6-phosphate exchanger SLC37A2 OS=Homo sapiens OX=9606 GN=SLC37A2 PE=2 SV=2 - [G6PT3_HUMAN]	5.99	1	1	1	1		0				0				0				0			3.81175	5.99	1	1		0				0				0				0				0				0
Q99784	Noelin OS=Homo sapiens OX=9606 GN=OLFM1 PE=1 SV=4 - [NOE1_HUMAN]	5.98	1	1	1	3		0				0				0				0				0				0				0				0				0			6.73913	5.98	1	3		0
O75897	Sulfotransferase 1C4 OS=Homo sapiens OX=9606 GN=SULT1C4 PE=1 SV=2 - [ST1C4_HUMAN]	5.96	1	1	1	1		0				0				0			2.75077	5.96	1	1		0				0				0				0				0				0				0
O94811	Tubulin polymerization-promoting protein OS=Homo sapiens OX=9606 GN=TPPP PE=1 SV=1 - [TPPP_HUMAN]	5.94	1	1	1	1		0				0			2.92749	5.94	1	1		0				0				0				0				0				0				0				0
Q6EMK4	Vasorin OS=Homo sapiens OX=9606 GN=VASN PE=1 SV=1 - [VASN_HUMAN]	5.94	1	3	3	7	6.24733	4.61	2	2	2.11502	2.23	1	1		0			6.20506	2.38	1	2		0			2.64763	2.38	1	1	0	1.34	1	1		0				0				0				0
P49419	Alpha-aminoadipic semialdehyde dehydrogenase OS=Homo sapiens OX=9606 GN=ALDH7A1 PE=1 SV=5 - [AL7A1_HUMAN]	5.94	1	3	3	5		0				0			8.91348	5.94	3	5		0				0				0				0				0				0				0				0
P15927	Replication protein A 32 kDa subunit OS=Homo sapiens OX=9606 GN=RPA2 PE=1 SV=1 - [RFA2_HUMAN]	5.93	1	1	1	1		0			0	5.93	1	1		0				0				0				0				0				0				0				0				0
Q9Y265	RuvB-like 1 OS=Homo sapiens OX=9606 GN=RUVBL1 PE=1 SV=1 - [RUVB1_HUMAN]	5.92	1	2	2	2		0				0			6.11627	5.92	2	2		0				0				0				0				0				0				0				0
Q8IZJ4	Ral-GDS-related protein OS=Homo sapiens OX=9606 GN=RGL4 PE=2 SV=1 - [RGDSR_HUMAN]	5.92	1	1	1	1		0				0				0				0				0			4.28881	5.92	1	1		0				0				0				0				0
P05154	Plasma serine protease inhibitor OS=Homo sapiens OX=9606 GN=SERPINA5 PE=1 SV=3 - [IPSP_HUMAN]	5.91	1	2	2	6		0			0	1.97	1	1		0			2.01757	1.97	1	1	7.52207	5.91	2	3		0				0			1.8376	1.97	1	1		0				0				0
Q16851	UTP--glucose-1-phosphate uridylyltransferase OS=Homo sapiens OX=9606 GN=UGP2 PE=1 SV=5 - [UGPA_HUMAN]	5.91	1	2	2	2	5.94808	5.91	2	2		0				0				0				0				0				0				0				0				0				0
Q86YZ3	Hornerin OS=Homo sapiens OX=9606 GN=HRNR PE=1 SV=2 - [HORN_HUMAN]	5.89	1	4	4	5		0				0				0				0			14.7155	5.09	3	4	3.78025	0.81	1	1		0				0				0				0				0
Q1KMD3	Heterogeneous nuclear ribonucleoprotein U-like protein 2 OS=Homo sapiens OX=9606 GN=HNRNPUL2 PE=1 SV=1 - [HNRL2_HUMAN]	5.89	1	3	3	9		0				0			31.4407	5.89	3	9		0				0				0				0				0				0				0				0
P24593	Insulin-like growth factor-binding protein 5 OS=Homo sapiens OX=9606 GN=IGFBP5 PE=1 SV=1 - [IBP5_HUMAN]	5.88	1	1	1	2	2.54296	5.88	1	1		0				0				0				0				0			3.16945	5.88	1	1		0				0				0				0
Q68BL8	Olfactomedin-like protein 2B OS=Homo sapiens OX=9606 GN=OLFML2B PE=2 SV=2 - [OLM2B_HUMAN]	5.87	1	3	3	3		0				0				0				0				0			1.63331	1.47	1	1		0				0			2.22029	1.87	1	1		0			2.87211	2.53	1
P67809	Y-box-binding protein 1 OS=Homo sapiens OX=9606 GN=YBX1 PE=1 SV=3 - [YBOX1_HUMAN]	5.86	1	1	1	2		0				0			6.95532	5.86	1	2		0				0				0				0				0				0				0				0
Q9Y5L3	Ectonucleoside triphosphate diphosphohydrolase 2 OS=Homo sapiens OX=9606 GN=ENTPD2 PE=1 SV=1 - [ENTP2_HUMAN]	5.86	1	1	1	1		0				0				0				0				0				0				0				0			4.07181	5.86	1	1		0				0
Q5T6M2	Putative uncharacterized protein encoded by LINC00242 OS=Homo sapiens OX=9606 GN=LINC00242 PE=5 SV=1 - [CF122_HUMAN]	5.85	1	1	1	1		0				0			2.91832	5.85	1	1		0				0				0				0				0				0				0				0
P14625	Endoplasmin OS=Homo sapiens OX=9606 GN=HSP90B1 PE=1 SV=1 - [ENPL_HUMAN]	5.85	1	3	4	8	3.49869	1.74	1	1		0			20.7251	5.85	4	7		0				0				0				0				0				0				0				0
P60228	Eukaryotic translation initiation factor 3 subunit E OS=Homo sapiens OX=9606 GN=EIF3E PE=1 SV=1 - [EIF3E_HUMAN]	5.84	1	1	1	1		0				0				0				0				0				0				0				0				0			2.45174	5.84	1	1		0
Q9UJD0	Regulating synaptic membrane exocytosis protein 3 OS=Homo sapiens OX=9606 GN=RIMS3 PE=1 SV=1 - [RIMS3_HUMAN]	5.84	1	1	1	1		0				0				0				0				0				0				0				0				0				0			1.96284	5.84	1
Q9UQ80	Proliferation-associated protein 2G4 OS=Homo sapiens OX=9606 GN=PA2G4 PE=1 SV=3 - [PA2G4_HUMAN]	5.84	1	2	2	2		0				0			2.2221	2.79	1	1	1.89949	3.05	1	1		0				0				0				0				0				0				0
Q86WC6	Protein phosphatase 1 regulatory subunit 27 OS=Homo sapiens OX=9606 GN=PPP1R27 PE=1 SV=1 - [PPR27_HUMAN]	5.84	1	1	1	1						0				0								0				0			1.89612	5.84	1	1		0				0				0
Q15435	Protein phosphatase 1 regulatory subunit 7 OS=Homo sapiens OX=9606 GN=PPP1R7 PE=1 SV=1 - [PP1R7_HUMAN]	5.83	1	2	2	4		0				0			5.36223	3.06	1	2		0				0			2.11084	2.78	1	1		0				0				0				0			2.22161	3.06	1
Q8NFH5	Nucleoporin NUP35 OS=Homo sapiens OX=9606 GN=NUP35 PE=1 SV=1 - [NUP35_HUMAN]	5.83	1	1	1	1		0				0				0				0				0				0				0				0			2.41084	5.83	1	1		0				0
Q8TDX6	Chondroitin sulfate N-acetylgalactosaminyltransferase 1 OS=Homo sapiens OX=9606 GN=CSGALNACT1 PE=1 SV=2 - [CGAT1_HUMAN]	5.83	1	2	2	2		0				0			3.11955	2.63	1	1		0			0	3.2	1	1		0				0				0				0				0				0
O14862	Interferon-inducible protein AIM2 OS=Homo sapiens OX=9606 GN=AIM2 PE=1 SV=1 - [AIM2_HUMAN]	5.83	1	1	1	2		0			3.2479	5.83	1	1		0				0				0				0				0				0				0				0			3.7556	5.83	1
Q96J42	Thioredoxin domain-containing protein 15 OS=Homo sapiens OX=9606 GN=TXNDC15 PE=1 SV=1 - [TXD15_HUMAN]	5.83	1	1	1	2		0				0				0				0				0				0			3.54106	5.83	1	2		0				0				0				0
P07357	Complement component C8 alpha chain OS=Homo sapiens OX=9606 GN=C8A PE=1 SV=2 - [CO8A_HUMAN]	5.82	1	2	2	31	4.59606	5.82	2	2	8.66596	2.91	1	2	2.88734	2.91	1	1	25.809	2.91	1	7	15.5224	2.91	1	4	11.1021	2.91	1	3	7.6364	2.91	1	2	12.1328	2.91	1	3	16.0833	2.91	1	4	9.04844	2.91	1	2	3.68598	2.91	1
Q9C0J1	N-acetyllactosaminide beta-1,3-N-acetylglucosaminyltransferase 4 OS=Homo sapiens OX=9606 GN=B3GNT4 PE=1 SV=1 - [B3GN4_HUMAN]	5.82	1	1	1	3		0				0				0				0				0			5.77349	5.82	1	2		0				0				0			3.18859	5.82	1	1		0
O95780	Zinc finger protein 682 OS=Homo sapiens OX=9606 GN=ZNF682 PE=2 SV=1 - [ZN682_HUMAN]	5.82	1	2	2	3		0				0			2.79048	3.41	1	2		0				0				0				0				0				0				0				0
P02751	Fibronectin OS=Homo sapiens OX=9606 GN=FN1 PE=1 SV=5 - [FINC_HUMAN]	5.81	1	10	10	41	12.4168	1.74	3	4	20.1112	3.55	6	7		0				0				0			35.8207	4.08	7	12	26.4902	2.79	5	9	2.45378	0.57	1	1		0			13.4709	2.42	4	5		0
Q00325	Phosphate carrier protein, mitochondrial OS=Homo sapiens OX=9606 GN=SLC25A3 PE=1 SV=2 - [MPCP_HUMAN]	5.8	1	2	2	6	2.97009	3.31	1	1		0			12.2095	3.31	1	4		0				0				0			0	2.49	1	1		0				0				0				0
Q8TAG6	Vexin OS=Homo sapiens OX=9606 GN=VXN PE=1 SV=2 - [VEXIN_HUMAN]	5.8	1	1	1	1		0				0				0			2.16188	5.8	1	1		0				0				0				0				0				0				0
Q8N7G0	POU domain, class 5, transcription factor 2 OS=Homo sapiens OX=9606 GN=POU5F2 PE=1 SV=1 - [PO5F2_HUMAN]	5.79	1	1	1	1	2.97126	5.79	1	1		0				0				0				0				0				0				0				0				0				0
P01031	Complement C5 OS=Homo sapiens OX=9606 GN=C5 PE=1 SV=4 - [CO5_HUMAN]	5.79	1	8	8	43	23.3885	4.42	6	9	4.04834	0.48	1	2		0			22.0282	2.21	3	8	10.806	1.73	3	5	4.81565	1.13	2	2	4.39264	1.13	2	2	9.77233	1.91	3	5	8.23571	1.43	2	4	2.60614	0.66	1	1	10.4622	1.97	3
A0A0B4J1U7	Immunoglobulin heavy variable 6-1 OS=Homo sapiens OX=9606 GN=IGHV6-1 PE=3 SV=1 - [HV601_HUMAN]	5.79	1	1	1	28					23.8735	5.79	1	14	3.56091	5.79	1	2	1.74655	5.79	1	1									7.65811	5.79	1	4	1.931	5.79	1	5	1.65542	5.79	1	1	0	5.79	1	1		0
Q8NDY6	Class E basic helix-loop-helix protein 23 OS=Homo sapiens OX=9606 GN=BHLHE23 PE=1 SV=1 - [BHE23_HUMAN]	5.78	2	1	1	1		0				0			2.60935	5.78	1	1		0				0				0				0				0				0				0				0
Q9HDC9	Adipocyte plasma membrane-associated protein OS=Homo sapiens OX=9606 GN=APMAP PE=1 SV=2 - [APMAP_HUMAN]	5.77	1	1	1	1		0				0				0				0			4.47424	5.77	1	1		0				0				0				0				0				0
P07686	Beta-hexosaminidase subunit beta OS=Homo sapiens OX=9606 GN=HEXB PE=1 SV=3 - [HEXB_HUMAN]	5.76	1	2	2	2		0				0				0				0				0			1.96484	1.98	1	1	3.82386	3.78	1	1		0				0				0				0
Q64ET8	Protein FRG2 OS=Homo sapiens OX=9606 GN=FRG2 PE=2 SV=1 - [FRG2_HUMAN]	5.76	2	1	1	1		0				0			2.35366	5.76	1	1		0				0				0				0				0				0				0				0
Q9H4Y5	Glutathione S-transferase omega-2 OS=Homo sapiens OX=9606 GN=GSTO2 PE=1 SV=1 - [GSTO2_HUMAN]	5.76	1	1	1	1		0				0								0				0				0				0				0			2.59361	5.76	1	1		0				0
Q8NCW6	Polypeptide N-acetylgalactosaminyltransferase 11 OS=Homo sapiens OX=9606 GN=GALNT11 PE=1 SV=2 - [GLT11_HUMAN]	5.76	1	2	2	2		0				0			2.01475	1.64	1	1		0				0				0				0				0				0				0			3.9762	4.11	1
Q86VY4	Testis-specific Y-encoded-like protein 5 OS=Homo sapiens OX=9606 GN=TSPYL5 PE=1 SV=2 - [TSYL5_HUMAN]	5.76	1	1	1	1		0				0				0				0				0			3.4123	5.76	1	1		0				0				0				0				0
Q8NG27	E3 ubiquitin-protein ligase Praja-1 OS=Homo sapiens OX=9606 GN=PJA1 PE=1 SV=2 - [PJA1_HUMAN]	5.75	1	1	1	1		0				0				0			3.80414	5.75	1	1		0				0				0				0				0				0				0
Q8TD31	Coiled-coil alpha-helical rod protein 1 OS=Homo sapiens OX=9606 GN=CCHCR1 PE=1 SV=2 - [CCHCR_HUMAN]	5.75	1	2	2	8		0				0				0			9.44999	3.32	1	3		0				0			3.38597	3.32	1	1	6.59519	3.32	1	2		0			3.19875	2.43	1	1		0
Q9HC38	Glyoxalase domain-containing protein 4 OS=Homo sapiens OX=9606 GN=GLOD4 PE=1 SV=1 - [GLOD4_HUMAN]	5.75	1	2	2	2		0				0			4.00851	5.75	2	2		0				0				0				0				0				0				0				0
O94991	SLIT and NTRK-like protein 5 OS=Homo sapiens OX=9606 GN=SLITRK5 PE=1 SV=2 - [SLIK5_HUMAN]	5.74	1	2	2	3	3.33341	5.01	1	1		0			1.77625	0.73	1	1		0				0			1.71704	0.73	1	1		0				0				0				0				0
P42261	Glutamate receptor 1 OS=Homo sapiens OX=9606 GN=GRIA1 PE=1 SV=2 - [GRIA1_HUMAN]	5.74	1	2	2	3		0				0			0	3.97	1	2	3.52539	1.77	1	1		0				0				0				0				0				0				0
O75391	Sperm-associated antigen 7 OS=Homo sapiens OX=9606 GN=SPAG7 PE=1 SV=2 - [SPAG7_HUMAN]	5.73	1	1	1	2		0				0			3.00062	5.73	1	1		0				0				0				0			2.66798	5.73	1	1		0				0				0
A0A1B0GTH6	Casein kinase II subunit alpha'-interacting protein OS=Homo sapiens OX=9606 GN=CSNKA2IP PE=3 SV=1 - [CS2IP_HUMAN]	5.72	1	3	3	4		0				0				0				0				0				0				0				0			4.93534	3.27	2	3		0				0
Q9P2Y5	UV radiation resistance-associated gene protein OS=Homo sapiens OX=9606 GN=UVRAG PE=1 SV=1 - [UVRAG_HUMAN]	5.72	1	2	2	3		0			2.79132	4.15	1	1		0				0				0			2.6273	4.15	1	1	1.86263	1.57	1	1		0				0				0				0
Q9BZR6	Reticulon-4 receptor OS=Homo sapiens OX=9606 GN=RTN4R PE=1 SV=1 - [RTN4R_HUMAN]	5.71	1	1	1	1		0				0				0				0			3.24057	5.71	1	1		0				0				0				0				0				0
Q6AI12	Ankyrin repeat domain-containing protein 40 OS=Homo sapiens OX=9606 GN=ANKRD40 PE=1 SV=2 - [ANR40_HUMAN]	5.71	1	1	1	5		0			2.3252	5.71	1	1		0				0				0				0				0				0			10.4792	5.71	1	4		0				0
Q14542	Equilibrative nucleoside transporter 2 OS=Homo sapiens OX=9606 GN=SLC29A2 PE=1 SV=3 - [S29A2_HUMAN]	5.7	1	1	1	1		0				0				0				0				0				0			3.3285	5.7	1	1		0				0				0				0
P11310	Medium-chain specific acyl-CoA dehydrogenase, mitochondrial OS=Homo sapiens OX=9606 GN=ACADM PE=1 SV=1 - [ACADM_HUMAN]	5.7	1	2	2	3		0				0			7.79214	5.7	2	3		0				0				0				0				0				0				0				0
P17844	Probable ATP-dependent RNA helicase DDX5 OS=Homo sapiens OX=9606 GN=DDX5 PE=1 SV=1 - [DDX5_HUMAN]	5.7	1	1	3	3		0				0			7.0907	5.7	3	3		0				0				0				0				0				0				0				0
Q9NY33	Dipeptidyl peptidase 3 OS=Homo sapiens OX=9606 GN=DPP3 PE=1 SV=2 - [DPP3_HUMAN]	5.7	1	2	2	2		0				0			3.22314	2.44	1	1		0				0				0				0				0			3.96515	3.26	1	1		0				0
P78369	Claudin-10 OS=Homo sapiens OX=9606 GN=CLDN10 PE=1 SV=2 - [CLD10_HUMAN]	5.7	1	1	1	2		0				0				0				0			0	5.7	1	1		0				0			2.28129	5.7	1	1		0				0				0
Q15631	Translin OS=Homo sapiens OX=9606 GN=TSN PE=1 SV=1 - [TSN_HUMAN]	5.7	1	1	1	1	2.8748	5.7	1	1						0				0				0								0				0				0				0				0
P17980	26S proteasome regulatory subunit 6A OS=Homo sapiens OX=9606 GN=PSMC3 PE=1 SV=3 - [PRS6A_HUMAN]	5.69	1	2	2	3		0				0			6.12185	5.69	2	3		0				0				0				0				0				0				0				0
Q05C16	Leucine-rich repeat-containing protein 63 OS=Homo sapiens OX=9606 GN=LRRC63 PE=2 SV=2 - [LRC63_HUMAN]	5.69	1	2	2	3		0				0				0				0				0				0				0				0				0			4.65575	4.66	1	2	1.20716	1.03	1
P51686	C-C chemokine receptor type 9 OS=Homo sapiens OX=9606 GN=CCR9 PE=1 SV=2 - [CCR9_HUMAN]	5.69	1	1	1	1		0				0				0				0				0				0				0			3.4646	5.69	1	1		0				0				0
Q8N6Y0	Usher syndrome type-1C protein-binding protein 1 OS=Homo sapiens OX=9606 GN=USHBP1 PE=1 SV=1 - [USBP1_HUMAN]	5.69	1	1	1	1	3.42273	5.69	1	1		0				0				0				0				0				0				0				0				0				0
Q9BRG1	Vacuolar protein-sorting-associated protein 25 OS=Homo sapiens OX=9606 GN=VPS25 PE=1 SV=1 - [VPS25_HUMAN]	5.68	1	1	1	1		0				0				0				0				0				0				0				0			2.15016	5.68	1	1		0
P32929	Cystathionine gamma-lyase OS=Homo sapiens OX=9606 GN=CTH PE=1 SV=3 - [CGL_HUMAN]	5.68	1	1	1	2		0				0				0				0				0			2.44852	5.68	1	2		0				0				0				0				0
Q86V88	Magnesium-dependent phosphatase 1 OS=Homo sapiens OX=9606 GN=MDP1 PE=1 SV=1 - [MGDP1_HUMAN]	5.68	1	1	1	1		0								0				0				0			2.69329	5.68	1	1		0				0				0				0				0
Q96QF0	Rab-3A-interacting protein OS=Homo sapiens OX=9606 GN=RAB3IP PE=1 SV=1 - [RAB3I_HUMAN]	5.67	1	1	1	1		0				0			4.75745	5.67	1	1		0				0				0				0				0				0				0				0
Q96RU3	Formin-binding protein 1 OS=Homo sapiens OX=9606 GN=FNBP1 PE=1 SV=2 - [FNBP1_HUMAN]	5.67	1	2	2	2		0				0				0			4.85126	5.19	1	1		0				0				0				0			4.10899	5.67	1	1		0				0
Q6IN84	rRNA methyltransferase 1, mitochondrial OS=Homo sapiens OX=9606 GN=MRM1 PE=1 SV=1 - [MRM1_HUMAN]	5.67	1	1	1	1		0			3.03878	5.67	1	1		0				0				0				0				0				0				0				0				0
Q9NSC7	Alpha-N-acetylgalactosaminide alpha-2,6-sialyltransferase 1 OS=Homo sapiens OX=9606 GN=ST6GALNAC1 PE=2 SV=1 - [SIA7A_HUMAN]	5.67	1	2	2	2		0				0				0			2.37219	4	1	1		0				0				0			0	1.67	1	1		0				0				0
Q9BQS6	Heat shock protein beta-9 OS=Homo sapiens OX=9606 GN=HSPB9 PE=1 SV=1 - [HSPB9_HUMAN]	5.66	1	1	1	2		0				0			1.65832	5.66	1	2		0				0				0				0				0				0				0				0
Q15697	Zinc finger protein 174 OS=Homo sapiens OX=9606 GN=ZNF174 PE=1 SV=1 - [ZN174_HUMAN]	5.65	1	1	1	1		0				0				0				0			2.7677	5.65	1	1		0				0				0				0				0				0
O43414	ERI1 exoribonuclease 3 OS=Homo sapiens OX=9606 GN=ERI3 PE=1 SV=2 - [ERI3_HUMAN]	5.64	1	1	1	1		0				0				0				0				0				0				0				0				0				0				0
Q9UJG1	Motile sperm domain-containing protein 1 OS=Homo sapiens OX=9606 GN=MOSPD1 PE=1 SV=1 - [MSPD1_HUMAN]	5.63	1	2	2	2		0			2.20717	5.63	1	1		0				0				0				0				0				0			2.31966	5.16	1	1		0				0
Q9P0L0	Vesicle-associated membrane protein-associated protein A OS=Homo sapiens OX=9606 GN=VAPA PE=1 SV=3 - [VAPA_HUMAN]	5.62	2	2	2	3		0				0			8.80599	5.62	2	3		0				0				0				0				0				0				0				0
O76075	DNA fragmentation factor subunit beta OS=Homo sapiens OX=9606 GN=DFFB PE=1 SV=1 - [DFFB_HUMAN]	5.62	1	1	1	1		0				0				0				0				0				0			3.01927	5.62	1	1		0				0				0				0
P51570	Galactokinase OS=Homo sapiens OX=9606 GN=GALK1 PE=1 SV=1 - [GALK1_HUMAN]	5.61	1	1	1	8		0			2.62461	5.61	1	2	3.05522	5.61	1	1		0			6.12795	5.61	1	3		0			2.87446	5.61	1	1		0				0				0			3.00656	5.61	1
O00411	DNA-directed RNA polymerase, mitochondrial OS=Homo sapiens OX=9606 GN=POLRMT PE=1 SV=2 - [RPOM_HUMAN]	5.61	1	4	4	5		0				0			2.80421	1.3	1	1		0				0				0			2.81753	1.63	1	1		0			1.94282	1.54	1	1		0			5.65082	2.44	2
O43155	Leucine-rich repeat transmembrane protein FLRT2 OS=Homo sapiens OX=9606 GN=FLRT2 PE=1 SV=1 - [FLRT2_HUMAN]	5.61	1	1	1	3		0				0				0				0				0			0	5.61	1	3		0				0				0				0				0
Q8WVE0	EEF1A lysine methyltransferase 1 OS=Homo sapiens OX=9606 GN=EEF1AKMT1 PE=1 SV=1 - [EFMT1_HUMAN]	5.61	1	1	1	5		0				0				0			5.39109	5.61	1	2		0				0				0			2.35695	5.61	1	1		0			2.4337	5.61	1	1	2.60022	5.61	1
Q6PI73	Leukocyte immunoglobulin-like receptor subfamily A member 6 OS=Homo sapiens OX=9606 GN=LILRA6 PE=2 SV=2 - [LIRA6_HUMAN]	5.61	1	2	2	3		0				0				0			2.56434	3.74	1	1		0				0				0				0				0				0			0	1.87	1
Q86UP2	Kinectin OS=Homo sapiens OX=9606 GN=KTN1 PE=1 SV=1 - [KTN1_HUMAN]	5.6	1	5	5	6		0				0			11.0991	2.73	3	4		0				0				0				0			3.19027	1.99	1	1	0	0.88	1	1		0				0
Q9BRP1	Programmed cell death protein 2-like OS=Homo sapiens OX=9606 GN=PDCD2L PE=1 SV=1 - [PDD2L_HUMAN]	5.59	1	1	1	1		0				0								0				0				0				0				0				0				0			2.54895	5.59	1
Q495M3	Proton-coupled amino acid transporter 2 OS=Homo sapiens OX=9606 GN=SLC36A2 PE=1 SV=1 - [S36A2_HUMAN]	5.59	1	1	1	1		0				0				0				0				0				0				0				0			4.07318	5.59	1	1		0				0
P40424	Pre-B-cell leukemia transcription factor 1 OS=Homo sapiens OX=9606 GN=PBX1 PE=1 SV=1 - [PBX1_HUMAN]	5.58	1	1	1	1		0			3.0233	5.58	1	1		0				0				0				0				0				0				0				0				0
P13796	Plastin-2 OS=Homo sapiens OX=9606 GN=LCP1 PE=1 SV=6 - [PLSL_HUMAN]	5.58	1	2	2	2		0			3.32095	3.99	1	1		0				0				0				0				0				0				0				0			2.07119	1.59	1
Q9BUN8	Derlin-1 OS=Homo sapiens OX=9606 GN=DERL1 PE=1 SV=1 - [DERL1_HUMAN]	5.58	1	1	1	1		0				0				0				0				0				0				0							2.31062	5.58	1	1		0				0
Q9UPQ8	Dolichol kinase OS=Homo sapiens OX=9606 GN=DOLK PE=1 SV=1 - [DOLK_HUMAN]	5.58	1	1	1	1		0			2.5355	5.58	1	1		0				0				0				0				0				0				0				0				0
Q15054	DNA polymerase delta subunit 3 OS=Homo sapiens OX=9606 GN=POLD3 PE=1 SV=2 - [DPOD3_HUMAN]	5.58	1	1	1	1		0				0				0				0				0			3.52859	5.58	1	1		0				0				0				0				0
Q9Y458	T-box transcription factor TBX22 OS=Homo sapiens OX=9606 GN=TBX22 PE=1 SV=3 - [TBX22_HUMAN]	5.58	1	1	1	2		0			3.64418	5.58	1	2		0				0				0				0				0				0				0				0				0
P56937	3-keto-steroid reductase/17-beta-hydroxysteroid dehydrogenase 7 OS=Homo sapiens OX=9606 GN=HSD17B7 PE=1 SV=1 - [DHB7_HUMAN]	5.57	1	1	1	1		0				0				0				0			2.11355	5.57	1	1		0				0				0				0				0				0
O60481	Zinc finger protein ZIC 3 OS=Homo sapiens OX=9606 GN=ZIC3 PE=1 SV=1 - [ZIC3_HUMAN]	5.57	4	2	2	2		0				0				0				0			2.15088	1.93	1	1		0				0				0			2.80978	3.64	1	1		0				0
Q9BR11	Zinc finger SWIM domain-containing protein 1 OS=Homo sapiens OX=9606 GN=ZSWIM1 PE=2 SV=2 - [ZSWM1_HUMAN]	5.57	1	1	1	4		0				0				0			3.23928	5.57	1	1		0				0			3.21735	5.57	1	1		0			3.35867	5.57	1	1	3.67848	5.57	1	1		0
O60493	Sorting nexin-3 OS=Homo sapiens OX=9606 GN=SNX3 PE=1 SV=3 - [SNX3_HUMAN]	5.56	1	1	1	1		0				0			0	5.56	1	1		0				0				0				0				0				0				0
Q16543	Hsp90 co-chaperone Cdc37 OS=Homo sapiens OX=9606 GN=CDC37 PE=1 SV=1 - [CDC37_HUMAN]	5.56	1	1	1	1		0				0			3.49437	5.56	1	1		0				0				0				0				0				0				0				0
P21964	Catechol O-methyltransferase OS=Homo sapiens OX=9606 GN=COMT PE=1 SV=2 - [COMT_HUMAN]	5.54	1	1	1	1		0				0			2.9233	5.54	1	1		0				0				0				0				0				0				0				0
Q15078	Cyclin-dependent kinase 5 activator 1 OS=Homo sapiens OX=9606 GN=CDK5R1 PE=1 SV=1 - [CD5R1_HUMAN]	5.54	1	1	1	1		0			2.72536	5.54	1	1		0				0				0				0				0				0				0				0				0
Q15776	Zinc finger protein with KRAB and SCAN domains 8 OS=Homo sapiens OX=9606 GN=ZKSCAN8 PE=1 SV=2 - [ZKSC8_HUMAN]	5.54	2	2	2	2	0	1.21	1	1		0			2.88964	4.33	1	1		0				0				0				0				0				0				0				0
P02746	Complement C1q subcomponent subunit B OS=Homo sapiens OX=9606 GN=C1QB PE=1 SV=3 - [C1QB_HUMAN]	5.53	1	1	1	5	2.30144	5.53	1	1	5.58822	5.53	1	2		0				0				0				0				0				0				0				0			2.82031	5.53	1
Q9BZZ5	Apoptosis inhibitor 5 OS=Homo sapiens OX=9606 GN=API5 PE=1 SV=3 - [API5_HUMAN]	5.53	1	2	2	2		0				0			2.77511	2.48	1	1	3.07462	3.05	1	1		0				0				0				0				0				0				0
Q9NY27	Serine/threonine-protein phosphatase 4 regulatory subunit 2 OS=Homo sapiens OX=9606 GN=PPP4R2 PE=1 SV=3 - [PP4R2_HUMAN]	5.52	1	1	1	1		0				0				0				0				0			2.49759	5.52	1	1		0				0				0				0				0
Q99598	Translin-associated protein X OS=Homo sapiens OX=9606 GN=TSNAX PE=1 SV=1 - [TSNAX_HUMAN]	5.52	1	1	1	1		0				0				0				0				0				0			3.20996	5.52	1	1		0				0				0				0
Q96JJ7	Protein disulfide-isomerase TMX3 OS=Homo sapiens OX=9606 GN=TMX3 PE=1 SV=2 - [TMX3_HUMAN]	5.51	1	1	1	1		0				0				0				0				0				0				0				0				0				0				0
O14879	Interferon-induced protein with tetratricopeptide repeats 3 OS=Homo sapiens OX=9606 GN=IFIT3 PE=1 SV=1 - [IFIT3_HUMAN]	5.51	1	1	1	1		0				0				0				0				0				0				0				0			3.18415	5.51	1	1		0				0
Q96F86	Enhancer of mRNA-decapping protein 3 OS=Homo sapiens OX=9606 GN=EDC3 PE=1 SV=1 - [EDC3_HUMAN]	5.51	1	2	2	2		0				0			5.2356	5.51	2	2		0				0				0				0				0				0				0				0
O95571	Persulfide dioxygenase ETHE1, mitochondrial OS=Homo sapiens OX=9606 GN=ETHE1 PE=1 SV=2 - [ETHE1_HUMAN]	5.51	1	1	1	1		0				0			2.75628	5.51	1	1														0				0				0				0				0
Q8TAG5	V-set and transmembrane domain-containing protein 2A OS=Homo sapiens OX=9606 GN=VSTM2A PE=1 SV=3 - [VTM2A_HUMAN]	5.51	1	1	1	1		0				0				0				0				0				0			3.22682	5.51	1	1		0				0				0				0
Q13530	Serine incorporator 3 OS=Homo sapiens OX=9606 GN=SERINC3 PE=1 SV=2 - [SERC3_HUMAN]	5.5	1	2	2	4		0			1.70921	1.69	1	1		0				0				0			2.81586	3.81	1	1	1.91753	1.69	1	1		0				0				0				0
Q6TFL4	Kelch-like protein 24 OS=Homo sapiens OX=9606 GN=KLHL24 PE=1 SV=1 - [KLH24_HUMAN]	5.5	1	2	2	3		0				0				0			2.67326	3.17	1	1	2.33423	2.33	1	1		0				0			3.1344	3.17	1	1		0				0				0
P08133	Annexin A6 OS=Homo sapiens OX=9606 GN=ANXA6 PE=1 SV=3 - [ANXA6_HUMAN]	5.5	1	3	3	5	2.90364	2.38	1	1		0			7.71049	5.5	3	3		0				0				0				0				0			2.83762	2.38	1	1		0				0
P0DPD7	EEF1A lysine methyltransferase 4 OS=Homo sapiens OX=9606 GN=EEF1AKMT4 PE=1 SV=1 - [EFMT4_HUMAN]	5.49	2	1	1	1	2.7295	5.49	1	1		0				0				0				0				0				0				0				0				0				0
A2RU54	Homeobox protein HMX2 OS=Homo sapiens OX=9606 GN=HMX2 PE=2 SV=1 - [HMX2_HUMAN]	5.49	1	1	1	1		0				0			2.79787	5.49	1	1		0				0				0				0				0				0				0				0
Q9HC44	Vasculin-like protein 1 OS=Homo sapiens OX=9606 GN=GPBP1L1 PE=1 SV=1 - [GPBL1_HUMAN]	5.49	1	1	1	1		0				0				0				0				0				0				0				0			2.69064	5.49	1	1		0				0
A8MVJ9	Putative histone PARylation factor 1-like OS=Homo sapiens OX=9606 PE=5 SV=1 - [HPF1L_HUMAN]	5.48	1	1	1	2		0				0				0				0			3.28239	5.48	1	1		0				0				0				0			3.32689	5.48	1	1		0
Q6UWU4	Bombesin receptor-activated protein C6orf89 OS=Homo sapiens OX=9606 GN=C6orf89 PE=1 SV=1 - [CF089_HUMAN]	5.48	1	1	1	1		0				0				0				0				0				0				0				0			4.47553	5.48	1	1		0				0
Q9UPE1	SRSF protein kinase 3 OS=Homo sapiens OX=9606 GN=SRPK3 PE=1 SV=2 - [SRPK3_HUMAN]	5.47	1	1	1	1		0				0				0				0				0				0				0				0			3.73327	5.47	1	1		0				0
Q9H9S3	Protein transport protein Sec61 subunit alpha isoform 2 OS=Homo sapiens OX=9606 GN=SEC61A2 PE=2 SV=3 - [S61A2_HUMAN]	5.46	1	1	1	1		0				0				0			3.64868	5.46	1	1		0				0				0								0				0				0
O43681	ATPase GET3 OS=Homo sapiens OX=9606 GN=GET3 PE=1 SV=2 - [GET3_HUMAN]	5.46	1	2	2	2		0				0			4.10374	5.46	2	2		0				0				0				0				0				0				0				0
P46783	40S ribosomal protein S10 OS=Homo sapiens OX=9606 GN=RPS10 PE=1 SV=1 - [RS10_HUMAN]	5.45	1	1	1	1		0				0				0				0				0				0				0				0			0	5.45	1	1		0				0
P50336	Protoporphyrinogen oxidase OS=Homo sapiens OX=9606 GN=PPOX PE=1 SV=1 - [PPOX_HUMAN]	5.45	1	1	1	2		0				0				0				0				0				0				0				0				0				0			3.69948	5.45	1
Q96PP4	Testis-specific gene 13 protein OS=Homo sapiens OX=9606 GN=TSGA13 PE=1 SV=1 - [TSG13_HUMAN]	5.45	1	1	1	1		0				0				0			2.46583	5.45	1	1		0				0				0				0				0				0				0
Q9UKC9	F-box/LRR-repeat protein 2 OS=Homo sapiens OX=9606 GN=FBXL2 PE=1 SV=3 - [FBXL2_HUMAN]	5.44	1	1	1	1		0				0				0				0				0				0				0				0				0			3.86555	5.44	1	1		0
P21695	Glycerol-3-phosphate dehydrogenase [NAD(+)], cytoplasmic OS=Homo sapiens OX=9606 GN=GPD1 PE=1 SV=4 - [GPDA_HUMAN]	5.44	1	1	1	1		0				0				0				0				0				0				0				0				0				0				0
Q5VUJ5	Putative Arf-GAP with GTPase, ANK repeat and PH domain-containing protein 7 OS=Homo sapiens OX=9606 GN=AGAP7P PE=5 SV=1 - [AGAP7_HUMAN]	5.43	4	2	2	2		0				0			2.45154	2.26	1	1		0				0				0				0				0				0				0			3.90803	3.17	1
P15586	N-acetylglucosamine-6-sulfatase OS=Homo sapiens OX=9606 GN=GNS PE=1 SV=3 - [GNS_HUMAN]	5.43	1	3	3	11	4.37915	3.8	2	2	2.77426	2.17	1	1		0				0			4.09144	1.63	1	2	0	1.63	1	1	8.17328	3.8	2	3		0				0				0				0
Q6NUQ1	RAD50-interacting protein 1 OS=Homo sapiens OX=9606 GN=RINT1 PE=1 SV=1 - [RINT1_HUMAN]	5.43	1	2	2	2		0				0				0				0				0				0				0				0			4.0929	3.41	1	1		0			2.7305	2.02	1
Q99729	Heterogeneous nuclear ribonucleoprotein A/B OS=Homo sapiens OX=9606 GN=HNRNPAB PE=1 SV=2 - [ROAA_HUMAN]	5.42	1	1	2	12		0				0			14.5522	5.42	2	8		0				0			2.38789	3.01	1	1		0				0			2.11501	3.01	1	1		0			5.41965	3.01	1
P52799	Ephrin-B2 OS=Homo sapiens OX=9606 GN=EFNB2 PE=1 SV=1 - [EFNB2_HUMAN]	5.41	1	1	1	1		0				0				0				0				0				0			2.40289	5.41	1	1		0				0				0				0
P28066	Proteasome subunit alpha type-5 OS=Homo sapiens OX=9606 GN=PSMA5 PE=1 SV=3 - [PSA5_HUMAN]	5.39	1	1	1	1		0				0			2.67568	5.39	1	1		0				0				0				0				0								0				0
O14556	Glyceraldehyde-3-phosphate dehydrogenase, testis-specific OS=Homo sapiens OX=9606 GN=GAPDHS PE=1 SV=2 - [G3PT_HUMAN]	5.39	1	1	2	4		0				0			4.51546	5.39	2	2		0				0				0				0				0				0				0			0	1.72	1
P17948	Vascular endothelial growth factor receptor 1 OS=Homo sapiens OX=9606 GN=FLT1 PE=1 SV=2 - [VGFR1_HUMAN]	5.38	1	11	11	231	2.87283	0.82	1	1		0				0				0				0				0				0			1.8271	0.52	1	1		0				0			572.617	4.04	9
P08559	Pyruvate dehydrogenase E1 component subunit alpha, somatic form, mitochondrial OS=Homo sapiens OX=9606 GN=PDHA1 PE=1 SV=3 - [ODPA_HUMAN]	5.38	1	2	2	3		0				0			7.01674	5.38	2	3		0				0				0				0				0				0				0				0
O00233	26S proteasome non-ATPase regulatory subunit 9 OS=Homo sapiens OX=9606 GN=PSMD9 PE=1 SV=3 - [PSMD9_HUMAN]	5.38	1	1	1	1		0				0			1.86369	5.38	1	1		0				0				0				0				0				0				0				0
Q8TCT8	Signal peptide peptidase-like 2A OS=Homo sapiens OX=9606 GN=SPPL2A PE=1 SV=2 - [SPP2A_HUMAN]	5.38	1	1	1	1		0				0				0			2.65011	5.38	1	1		0				0				0				0				0				0				0
O60909	Beta-1,4-galactosyltransferase 2 OS=Homo sapiens OX=9606 GN=B4GALT2 PE=1 SV=1 - [B4GT2_HUMAN]	5.38	1	1	1	1		0				0				0			2.98874	5.38	1	1		0				0				0				0				0				0				0
O94925	Glutaminase kidney isoform, mitochondrial OS=Homo sapiens OX=9606 GN=GLS PE=1 SV=1 - [GLSK_HUMAN]	5.38	1	2	2	4		0				0			11.4992	3.14	1	3		0				0				0			2.1194	2.24	1	1		0				0				0				0
O15240	Neurosecretory protein VGF OS=Homo sapiens OX=9606 GN=VGF PE=1 SV=2 - [VGF_HUMAN]	5.37	1	2	2	2		0				0				0				0				0				0			6.61973	5.37	2	2		0				0				0				0
Q9UK05	Growth/differentiation factor 2 OS=Homo sapiens OX=9606 GN=GDF2 PE=1 SV=1 - [GDF2_HUMAN]	5.36	1	1	1	1		0				0				0				0				0				0				0				0				0				0			2.88953	5.36	1
Q969G5	Caveolae-associated protein 3 OS=Homo sapiens OX=9606 GN=CAVIN3 PE=1 SV=3 - [CAVN3_HUMAN]	5.36	1	1	1	1		0				0				0				0				0				0			2.19968	5.36	1	1		0				0				0				0
Q86VR2	Reticulophagy regulator 3 OS=Homo sapiens OX=9606 GN=RETREG3 PE=1 SV=1 - [RETR3_HUMAN]	5.36	1	1	1	1						0				0				0				0				0				0				0			4.12493	5.36	1	1		0				0
P36896	Activin receptor type-1B OS=Homo sapiens OX=9606 GN=ACVR1B PE=1 SV=1 - [ACV1B_HUMAN]	5.35	1	1	1	1		0			2.71182	5.35	1	1		0				0				0				0				0				0				0				0				0
Q9H3Q1	Cdc42 effector protein 4 OS=Homo sapiens OX=9606 GN=CDC42EP4 PE=1 SV=1 - [BORG4_HUMAN]	5.34	1	1	1	4		0				0			14.4814	5.34	1	4		0				0				0				0				0				0				0				0
Q7Z2E3	Aprataxin OS=Homo sapiens OX=9606 GN=APTX PE=1 SV=2 - [APTX_HUMAN]	5.34	1	1	1	1		0				0				0				0				0				0				0				0				0			3.06011	5.34	1	1		0
Q14197	Peptidyl-tRNA hydrolase ICT1, mitochondrial OS=Homo sapiens OX=9606 GN=MRPL58 PE=1 SV=1 - [ICT1_HUMAN]	5.34	1	1	1	1		0				0				0				0				0				0				0				0				0				0			0	5.34	1
P08887	Interleukin-6 receptor subunit alpha OS=Homo sapiens OX=9606 GN=IL6R PE=1 SV=1 - [IL6RA_HUMAN]	5.34	1	1	1	1		0				0				0				0				0				0				0				0				0			3.03093	5.34	1	1		0
Q504T8	Midnolin OS=Homo sapiens OX=9606 GN=MIDN PE=1 SV=2 - [MIDN_HUMAN]	5.34	1	2	2	2		0			1.66514	1.71	1	1		0				0			2.63397	3.63	1	1		0				0				0				0				0				0
Q8IWE2	Protein NOXP20 OS=Homo sapiens OX=9606 GN=FAM114A1 PE=1 SV=2 - [NXP20_HUMAN]	5.33	1	1	1	1		0				0				0				0				0				0				0				0				0			3.95339	5.33	1	1		0
Q8TD08	Mitogen-activated protein kinase 15 OS=Homo sapiens OX=9606 GN=MAPK15 PE=1 SV=1 - [MK15_HUMAN]	5.33	1	1	1	1		0			3.0806	5.33	1	1		0				0				0				0				0				0				0				0				0
Q9H270	Vacuolar protein sorting-associated protein 11 homolog OS=Homo sapiens OX=9606 GN=VPS11 PE=1 SV=1 - [VPS11_HUMAN]	5.31	1	2	2	2		0				0				0				0			2.86377	2.76	1	1		0			4.13633	2.55	1	1		0				0				0				0
P0CG39	POTE ankyrin domain family member J OS=Homo sapiens OX=9606 GN=POTEJ PE=3 SV=1 - [POTEJ_HUMAN]	5.3	1	2	4	64	41.0546	2.31	2	12	2.43152	1.06	1	1	70.8103	4.53	3	25		0			1.72098	0.77	1	1		0				0				0			36.9298	4.53	3	13		0			33.3647	2.31	2
O60506	Heterogeneous nuclear ribonucleoprotein Q OS=Homo sapiens OX=9606 GN=SYNCRIP PE=1 SV=2 - [HNRPQ_HUMAN]	5.3	1	1	3	10	4.75208	1.93	1	2		0			16.3881	5.3	3	6		0				0				0				0				0			2.27391	1.93	1	1		0			2.75496	1.93	1
Q13394	Putative nucleotidyltransferase MAB21L1 OS=Homo sapiens OX=9606 GN=MAB21L1 PE=1 SV=1 - [MB211_HUMAN]	5.29	1	1	1	1		0				0				0				0				0				0			3.12572	5.29	1	1		0				0				0				0
Q96Q40	Cyclin-dependent kinase 15 OS=Homo sapiens OX=9606 GN=CDK15 PE=1 SV=2 - [CDK15_HUMAN]	5.29	20	1	2	3		0				0			4.40675	1.84	1	2	2.08917	3.45	1	1		0				0				0				0				0				0				0
P11177	Pyruvate dehydrogenase E1 component subunit beta, mitochondrial OS=Homo sapiens OX=9606 GN=PDHB PE=1 SV=3 - [ODPB_HUMAN]	5.29	1	2	2	3		0				0			5.87759	5.29	2	3		0				0				0				0				0				0				0				0
P09486	SPARC OS=Homo sapiens OX=9606 GN=SPARC PE=1 SV=1 - [SPRC_HUMAN]	5.28	1	1	1	1		0				0				0												0				0								0				0				0
Q9Y6C9	Mitochondrial carrier homolog 2 OS=Homo sapiens OX=9606 GN=MTCH2 PE=1 SV=1 - [MTCH2_HUMAN]	5.28	1	1	1	1		0				0				0				0				0				0				0				0				0			3.33113	5.28	1	1		0
Q7Z5L9	Interferon regulatory factor 2-binding protein 2 OS=Homo sapiens OX=9606 GN=IRF2BP2 PE=1 SV=2 - [I2BP2_HUMAN]	5.28	1	2	2	2		0				0				0				0				0				0			2.63161	2.39	1	1		0				0			2.7301	2.9	1	1		0
Q8TDC3	Serine/threonine-protein kinase BRSK1 OS=Homo sapiens OX=9606 GN=BRSK1 PE=1 SV=2 - [BRSK1_HUMAN]	5.27	1	2	2	2		0				0				0				0				0				0				0				0			3.26848	3.21	1	1		0				0
P36873	Serine/threonine-protein phosphatase PP1-gamma catalytic subunit OS=Homo sapiens OX=9606 GN=PPP1CC PE=1 SV=1 - [PP1G_HUMAN]	5.26	3	1	1	1		0				0			3.40538	5.26	1	1		0				0				0				0				0				0				0				0
Q7Z412	Peroxisome assembly protein 26 OS=Homo sapiens OX=9606 GN=PEX26 PE=1 SV=2 - [PEX26_HUMAN]	5.25	1	1	1	1		0				0				0			2.84661	5.25	1	1		0				0				0				0				0				0				0
Q01082	Spectrin beta chain, non-erythrocytic 1 OS=Homo sapiens OX=9606 GN=SPTBN1 PE=1 SV=2 - [SPTB2_HUMAN]	5.25	1	9	9	21	6.40275	1.31	3	3		0			36.8125	4.74	8	13		0				0				0				0				0			5.42713	1.02	2	3		0			5.30704	1.31	2
Q8NDV1	Alpha-N-acetylgalactosaminide alpha-2,6-sialyltransferase 3 OS=Homo sapiens OX=9606 GN=ST6GALNAC3 PE=1 SV=1 - [SIA7C_HUMAN]	5.25	1	1	1	1		0			2.49548	5.25	1	1		0				0				0				0				0				0				0				0				0
Q07960	Rho GTPase-activating protein 1 OS=Homo sapiens OX=9606 GN=ARHGAP1 PE=1 SV=1 - [RHG01_HUMAN]	5.24	1	1	1	1	3.58252	5.24	1	1		0				0				0				0				0				0				0				0				0				0
Q9NY64	Solute carrier family 2, facilitated glucose transporter member 8 OS=Homo sapiens OX=9606 GN=SLC2A8 PE=1 SV=3 - [GTR8_HUMAN]	5.24	1	1	1	1		0				0				0				0								0				0				0				0				0			3.54888	5.24	1
Q9Y3Y2	Chromatin target of PRMT1 protein OS=Homo sapiens OX=9606 GN=CHTOP PE=1 SV=2 - [CHTOP_HUMAN]	5.24	1	1	1	1		0				0				0				0				0				0				0				0				0			2.04818	5.24	1	1		0
Q8N0S6	Centromere protein L OS=Homo sapiens OX=9606 GN=CENPL PE=1 SV=2 - [CENPL_HUMAN]	5.23	1	1	1	1	2.08827	5.23	1	1		0				0				0				0				0				0				0				0				0				0
Q10586	D site-binding protein OS=Homo sapiens OX=9606 GN=DBP PE=1 SV=1 - [DBP_HUMAN]	5.23	1	1	1	1		0				0				0				0				0								0				0				0			2.25093	5.23	1	1		0
Q8TCG5	Carnitine O-palmitoyltransferase 1, brain isoform OS=Homo sapiens OX=9606 GN=CPT1C PE=1 SV=1 - [CPT1C_HUMAN]	5.23	1	2	2	2		0			3.19535	2.62	1	1		0				0			3.65832	2.62	1	1		0				0				0				0				0				0
Q7Z3D4	LysM and putative peptidoglycan-binding domain-containing protein 3 OS=Homo sapiens OX=9606 GN=LYSMD3 PE=1 SV=2 - [LYSM3_HUMAN]	5.23	1	1	1	1		0				0				0				0				0				0				0				0				0				0				0
O95294	RasGAP-activating-like protein 1 OS=Homo sapiens OX=9606 GN=RASAL1 PE=1 SV=3 - [RASL1_HUMAN]	5.22	1	1	1	1		0				0				0				0				0				0				0				0			2.51206	5.22	1	1		0				0
P16860	Natriuretic peptides B OS=Homo sapiens OX=9606 GN=NPPB PE=1 SV=1 - [ANFB_HUMAN]	5.22	1	1	1	1		0				0				0				0				0				0				0				0				0				0			1.6222	5.22	1
P61266	Syntaxin-1B OS=Homo sapiens OX=9606 GN=STX1B PE=1 SV=1 - [STX1B_HUMAN]	5.21	1	1	1	4	2.03384	5.21	1	1	2.32589	5.21	1	1		0				0				0				0				0			2.21124	5.21	1	1		0				0				0
O15315	DNA repair protein RAD51 homolog 2 OS=Homo sapiens OX=9606 GN=RAD51B PE=1 SV=2 - [RA51B_HUMAN]	5.21	1	1	1	1		0			0	5.21	1	1		0				0				0				0				0				0				0				0				0
P15153	Ras-related C3 botulinum toxin substrate 2 OS=Homo sapiens OX=9606 GN=RAC2 PE=1 SV=1 - [RAC2_HUMAN]	5.21	3	1	1	1		0				0			2.57747	5.21	1	1		0				0				0				0				0				0				0				0
Q9HBH0	Rho-related GTP-binding protein RhoF OS=Homo sapiens OX=9606 GN=RHOF PE=1 SV=1 - [RHOF_HUMAN]	5.21	1	1	1	1		0				0				0				0				0				0				0				0				0				0			1.51296	5.21	1
Q9UBV7	Beta-1,4-galactosyltransferase 7 OS=Homo sapiens OX=9606 GN=B4GALT7 PE=1 SV=1 - [B4GT7_HUMAN]	5.2	1	1	1	6		0				0				0				0			3.3215	5.2	1	2	3.0656	5.2	1	2		0				0				0				0				0
P52788	Spermine synthase OS=Homo sapiens OX=9606 GN=SMS PE=1 SV=2 - [SPSY_HUMAN]	5.19	1	1	1	1		0				0				0				0				0				0				0				0				0				0			2.92255	5.19	1
Q9NRM0	Solute carrier family 2, facilitated glucose transporter member 9 OS=Homo sapiens OX=9606 GN=SLC2A9 PE=1 SV=2 - [GTR9_HUMAN]	5.19	1	1	1	1		0				0				0				0							3.50653	5.19	1	1										0				0				0
Q6ZU35	Capping protein-inhibiting regulator of actin dynamics OS=Homo sapiens OX=9606 GN=CRACD PE=1 SV=3 - [CRACD_HUMAN]	5.19	1	3	3	6		0				0				0				0				0			4.82178	3.16	2	2		0			2.50118	1.3	1	1	3.17484	2.03	1	3		0				0
A6NHA9	Olfactory receptor 4C46 OS=Homo sapiens OX=9606 GN=OR4C46 PE=3 SV=1 - [O4C46_HUMAN]	5.18	1	1	1	2		0				0				0				0				0				0				0				0			2.46518	5.18	1	1	2.86888	5.18	1	1		0
P09001	39S ribosomal protein L3, mitochondrial OS=Homo sapiens OX=9606 GN=MRPL3 PE=1 SV=1 - [RM03_HUMAN]	5.17	1	1	1	1		0				0				0				0				0				0				0			3.78748	5.17	1	1		0				0				0
Q8IYJ3	Synaptotagmin-like protein 1 OS=Homo sapiens OX=9606 GN=SYTL1 PE=1 SV=1 - [SYTL1_HUMAN]	5.16	1	1	1	1		0				0				0				0			3.80589	5.16	1	1		0				0				0				0				0				0
P48047	ATP synthase subunit O, mitochondrial OS=Homo sapiens OX=9606 GN=ATP5PO PE=1 SV=1 - [ATPO_HUMAN]	5.16	1	1	1	1		0				0			2.32899	5.16	1	1		0				0				0				0				0				0				0				0
Q9BUB5	MAP kinase-interacting serine/threonine-protein kinase 1 OS=Homo sapiens OX=9606 GN=MKNK1 PE=1 SV=1 - [MKNK1_HUMAN]	5.16	1	2	2	2	2.0455	2.15	1	1		0				0				0				0				0			2.38402	3.01	1	1		0				0				0				0
Q969F1	General transcription factor 3C polypeptide 6 OS=Homo sapiens OX=9606 GN=GTF3C6 PE=1 SV=1 - [TF3C6_HUMAN]	5.16	1	1	1	1						0								0				0				0			2.0183	5.16	1	1		0				0				0				0
Q96QK1	Vacuolar protein sorting-associated protein 35 OS=Homo sapiens OX=9606 GN=VPS35 PE=1 SV=2 - [VPS35_HUMAN]	5.15	1	3	3	4		0				0			5.55898	3.39	2	2		0			2.8621	1.76	1	1		0				0				0			2.52605	1.38	1	1		0				0
Q92752	Tenascin-R OS=Homo sapiens OX=9606 GN=TNR PE=1 SV=3 - [TENR_HUMAN]	5.15	1	4	4	10	2.65623	1.25	1	1	2.44836	1.25	1	1	2.58075	1.25	1	1		0				0			2.52808	1.25	1	1	11.9585	4.05	3	4		0				0				0				0
O15266	Short stature homeobox protein OS=Homo sapiens OX=9606 GN=SHOX PE=1 SV=1 - [SHOX_HUMAN]	5.14	2	1	1	1		0				0				0				0				0				0				0				0				0				0				0
Q96MG2	Junctional sarcoplasmic reticulum protein 1 OS=Homo sapiens OX=9606 GN=JSRP1 PE=1 SV=1 - [JSPR1_HUMAN]	5.14	1	1	1	1		0			2.0902	5.14	1	1		0				0				0				0				0				0				0				0				0
O60245	Protocadherin-7 OS=Homo sapiens OX=9606 GN=PCDH7 PE=1 SV=2 - [PCDH7_HUMAN]	5.14	1	2	2	17	3.65266	2.43	1	1	3.64234	2.43	1	1		0				0				0			4.77897	2.71	1	1	3.88955	2.43	1	1	7.14542	2.43	1	2	14.8899	2.43	1	5	3.3261	2.43	1	1	6.17421	2.43	1
Q969J2	Zinc finger protein with KRAB and SCAN domains 4 OS=Homo sapiens OX=9606 GN=ZKSCAN4 PE=1 SV=1 - [ZKSC4_HUMAN]	5.14	1	1	1	1		0				0				0				0			4.30817	5.14	1	1		0				0				0				0				0				0
Q2TAC2	Coiled-coil domain-containing protein 57 OS=Homo sapiens OX=9606 GN=CCDC57 PE=1 SV=3 - [CCD57_HUMAN]	5.14	1	3	3	3		0			3.41148	2.08	1	1	2.15107	1.75	1	1		0				0			0	1.31	1	1		0				0				0				0				0
Q5T7M9	Divergent protein kinase domain 1A OS=Homo sapiens OX=9606 GN=DIPK1A PE=1 SV=1 - [DIK1A_HUMAN]	5.14	1	1	1	1		0				0				0				0				0				0				0				0				0				0			3.1094	5.14	1
Q8NGG4	Olfactory receptor 8H1 OS=Homo sapiens OX=9606 GN=OR8H1 PE=2 SV=1 - [OR8H1_HUMAN]	5.14	1	1	1	1					2.44093	5.14	1	1						0								0				0				0				0				0				0
Q96DM1	PiggyBac transposable element-derived protein 4 OS=Homo sapiens OX=9606 GN=PGBD4 PE=2 SV=3 - [PGBD4_HUMAN]	5.13	1	2	2	13		0			0	1.03	1	2		0			3.61679	5.13	2	2		0				0			1.66032	1.03	1	3	3.55008	1.03	1	2	0	1.03	1	1	0	1.03	1	1	0	1.03	1
P55916	Mitochondrial uncoupling protein 3 OS=Homo sapiens OX=9606 GN=UCP3 PE=1 SV=1 - [UCP3_HUMAN]	5.13	1	1	1	1		0				0				0				0				0				0				0				0			2.42933	5.13	1	1		0				0
Q9H061	Transmembrane protein 126A OS=Homo sapiens OX=9606 GN=TMEM126A PE=1 SV=1 - [T126A_HUMAN]	5.13	1	1	1	1		0				0				0				0				0				0				0			2.15214	5.13	1	1		0				0				0
Q96KN2	Beta-Ala-His dipeptidase OS=Homo sapiens OX=9606 GN=CNDP1 PE=1 SV=4 - [CNDP1_HUMAN]	5.13	1	2	2	2	5.60167	5.13	2	2		0				0				0				0				0				0				0				0				0				0
Q8IWX8	Calcium homeostasis endoplasmic reticulum protein OS=Homo sapiens OX=9606 GN=CHERP PE=1 SV=3 - [CHERP_HUMAN]	5.13	1	3	3	4		0				0				0				0				0				0			4.26866	2.62	1	1	0	0.87	1	1	1.60718	0.87	1	1		0			2.03081	1.64	1
Q8N8B7	Transcription elongation factor A N-terminal and central domain-containing protein OS=Homo sapiens OX=9606 GN=TCEANC PE=1 SV=2 - [TEANC_HUMAN]	5.13	1	1	1	1		0				0				0				0				0				0				0				0				0			2.05969	5.13	1	1		0
Q6KCM7	Calcium-binding mitochondrial carrier protein SCaMC-2 OS=Homo sapiens OX=9606 GN=SLC25A25 PE=1 SV=1 - [SCMC2_HUMAN]	5.12	1	1	1	1		0				0				0				0				0				0				0				0			3.19148	5.12	1	1		0				0
Q96AE4	Far upstream element-binding protein 1 OS=Homo sapiens OX=9606 GN=FUBP1 PE=1 SV=3 - [FUBP1_HUMAN]	5.12	1	2	2	4		0				0			8.83796	5.12	2	3		0				0				0				0				0			2.79874	2.02	1	1		0				0
O94856	Neurofascin OS=Homo sapiens OX=9606 GN=NFASC PE=1 SV=4 - [NFASC_HUMAN]	5.12	1	3	3	3		0			2.04861	1.04	1	1		0				0			2.60973	0.97	1	1		0				0				0				0			3.50932	3.12	1	1		0
Q9H2J1	Uncharacterized protein ARRDC1-AS1 OS=Homo sapiens OX=9606 GN=ARRDC1-AS1 PE=2 SV=2 - [CI037_HUMAN]	5.11	1	1	1	1	2.37703	5.11	1	1		0				0				0				0				0				0				0				0				0				0
Q96P15	Serpin B11 OS=Homo sapiens OX=9606 GN=SERPINB11 PE=2 SV=1 - [SPB11_HUMAN]	5.1	1	1	1	2		0				0				0				0				0				0				0				0			3.44727	5.1	1	1	3.51284	5.1	1	1		0
Q9NVS2	39S ribosomal protein S18a, mitochondrial OS=Homo sapiens OX=9606 GN=MRPS18A PE=1 SV=1 - [RT18A_HUMAN]	5.1	1	1	1	1		0				0			1.8586	5.1	1	1		0				0				0				0				0				0				0				0
P50895	Basal cell adhesion molecule OS=Homo sapiens OX=9606 GN=BCAM PE=1 SV=2 - [BCAM_HUMAN]	5.1	1	2	2	2	3.61823	3.03	1	1		0			2.67607	2.07	1	1		0				0				0				0				0				0				0				0
O75355	Ectonucleoside triphosphate diphosphohydrolase 3 OS=Homo sapiens OX=9606 GN=ENTPD3 PE=1 SV=2 - [ENTP3_HUMAN]	5.1	1	1	1	2		0				0				0			3.28372	5.1	1	1		0				0				0				0			0	5.1	1	1		0				0
P00966	Argininosuccinate synthase OS=Homo sapiens OX=9606 GN=ASS1 PE=1 SV=2 - [ASSY_HUMAN]	5.1	1	2	2	3	4.87444	5.1	2	2		0				0				0				0				0				0				0				0				0			2.20333	3.16	1
Q8N9F7	Lysophospholipase D GDPD1 OS=Homo sapiens OX=9606 GN=GDPD1 PE=1 SV=2 - [GDPD1_HUMAN]	5.1	1	1	1	1		0				0				0				0				0				0				0								0			2.63867	5.1	1	1		0
Q8NGE8	Olfactory receptor 4D9 OS=Homo sapiens OX=9606 GN=OR4D9 PE=3 SV=3 - [OR4D9_HUMAN]	5.1	1	1	1	1						0			3.18859	5.1	1	1		0								0				0				0				0				0
P04049	RAF proto-oncogene serine/threonine-protein kinase OS=Homo sapiens OX=9606 GN=RAF1 PE=1 SV=1 - [RAF1_HUMAN]	5.09	2	2	2	6		0				0			3.08759	3.4	1	1	2.59155	1.7	1	1	2.18955	1.7	1	2		0			2.32454	1.7	1	2		0				0				0				0
Q9NYG8	Potassium channel subfamily K member 4 OS=Homo sapiens OX=9606 GN=KCNK4 PE=1 SV=2 - [KCNK4_HUMAN]	5.09	1	1	1	1		0				0				0				0				0				0				0				0			2.21513	5.09	1	1		0				0
Q9BYV8	Centrosomal protein of 41 kDa OS=Homo sapiens OX=9606 GN=CEP41 PE=1 SV=1 - [CEP41_HUMAN]	5.09	1	1	2	2		0				0				0				0				0				0				0				0			3.55969	5.09	2	2		0				0
Q9HAW7	UDP-glucuronosyltransferase 1A7 OS=Homo sapiens OX=9606 GN=UGT1A7 PE=1 SV=2 - [UD17_HUMAN]	5.09	1	1	1	1		0				0				0				0				0				0				0				0				0				0				0
Q8NBI6	Xyloside xylosyltransferase 1 OS=Homo sapiens OX=9606 GN=XXYLT1 PE=1 SV=1 - [XXLT1_HUMAN]	5.09	1	1	1	1		0				0				0				0				0				0				0			3.06422	5.09	1	1		0				0				0
Q9NUP9	Protein lin-7 homolog C OS=Homo sapiens OX=9606 GN=LIN7C PE=1 SV=1 - [LIN7C_HUMAN]	5.08	3	1	1	1		0				0			2.33831	5.08	1	1		0				0								0				0				0				0				0
Q16739	Ceramide glucosyltransferase OS=Homo sapiens OX=9606 GN=UGCG PE=1 SV=1 - [CEGT_HUMAN]	5.08	1	1	1	1	2.5575	5.08	1	1		0				0				0				0				0				0				0				0				0				0
P51959	Cyclin-G1 OS=Homo sapiens OX=9606 GN=CCNG1 PE=1 SV=2 - [CCNG1_HUMAN]	5.08	1	1	1	1		0				0			3.16484	5.08	1	1		0				0				0				0				0				0				0				0
Q9H400	Lck-interacting transmembrane adapter 1 OS=Homo sapiens OX=9606 GN=LIME1 PE=1 SV=1 - [LIME1_HUMAN]	5.08	1	1	1	2		0				0				0			2.82389	5.08	1	2		0				0				0				0				0				0				0
Q16254	Transcription factor E2F4 OS=Homo sapiens OX=9606 GN=E2F4 PE=1 SV=2 - [E2F4_HUMAN]	5.08	1	1	1	1		0				0				0				0				0				0				0				0				0				0			3.08825	5.08	1
Q13061	Triadin OS=Homo sapiens OX=9606 GN=TRDN PE=1 SV=4 - [TRDN_HUMAN]	5.08	1	1	1	1		0			0	5.08	1	1		0				0				0				0				0				0				0				0				0
Q8NH83	Olfactory receptor 4A5 OS=Homo sapiens OX=9606 GN=OR4A5 PE=3 SV=4 - [OR4A5_HUMAN]	5.08	1	1	1	1		0				0				0				0				0				0				0				0							3.06983	5.08	1	1		0
P01241	Somatotropin OS=Homo sapiens OX=9606 GN=GH1 PE=1 SV=2 - [SOMA_HUMAN]	5.07	1	1	1	1		0								0				0												0				0				0				0			2.3918	5.07	1
Q8NEK5	Zinc finger protein 548 OS=Homo sapiens OX=9606 GN=ZNF548 PE=1 SV=2 - [ZN548_HUMAN]	5.07	1	1	1	1		0			3.66949	5.07	1	1		0				0				0				0				0				0				0				0				0
Q9HAV7	GrpE protein homolog 1, mitochondrial OS=Homo sapiens OX=9606 GN=GRPEL1 PE=1 SV=2 - [GRPE1_HUMAN]	5.07	1	1	1	1		0				0			1.96988	5.07	1	1		0				0				0				0				0				0				0				0
O60422	One cut domain family member 3 OS=Homo sapiens OX=9606 GN=ONECUT3 PE=1 SV=2 - [ONEC3_HUMAN]	5.06	1	1	1	1		0				0				0				0				0				0				0				0				0			3.45199	5.06	1	1		0
P18031	Tyrosine-protein phosphatase non-receptor type 1 OS=Homo sapiens OX=9606 GN=PTPN1 PE=1 SV=1 - [PTN1_HUMAN]	5.06	1	2	2	2		0			2.44169	3.45	1	1		0				0				0				0				0				0				0				0				0
Q9NT99	Leucine-rich repeat-containing protein 4B OS=Homo sapiens OX=9606 GN=LRRC4B PE=2 SV=3 - [LRC4B_HUMAN]	5.05	1	2	2	2	2.51876	1.96	1	1		0				0				0				0				0				0			0	3.09	1	1		0								0
A8MZ59	Paired-like homeodomain transcription factor LEUTX OS=Homo sapiens OX=9606 GN=LEUTX PE=1 SV=4 - [LEUTX_HUMAN]	5.05	1	1	1	2		0			1.70718	5.05	1	1		0				0				0				0				0				0				0				0			2.54764	5.05	1
Q92791	Endoplasmic reticulum protein SC65 OS=Homo sapiens OX=9606 GN=P3H4 PE=1 SV=1 - [SC65_HUMAN]	5.03	1	1	1	1		0				0				0				0				0				0				0				0				0			2.39725	5.03	1	1		0
P04003	C4b-binding protein alpha chain OS=Homo sapiens OX=9606 GN=C4BPA PE=1 SV=2 - [C4BPA_HUMAN]	5.03	1	2	2	3	5.14936	5.03	2	2		0				0				0				0				0				0				0				0				0			2.63995	2.35	1
Q96BV0	Zinc finger protein 775 OS=Homo sapiens OX=9606 GN=ZNF775 PE=1 SV=2 - [ZN775_HUMAN]	5.03	1	1	1	1		0				0				0				0				0				0				0				0				0			2.11144	5.03	1	1		0
O75688	Protein phosphatase 1B OS=Homo sapiens OX=9606 GN=PPM1B PE=1 SV=1 - [PPM1B_HUMAN]	5.01	1	1	1	1		0			3.05491	5.01	1	1		0				0				0				0				0				0				0				0				0
O95757	Heat shock 70 kDa protein 4L OS=Homo sapiens OX=9606 GN=HSPA4L PE=1 SV=3 - [HS74L_HUMAN]	5.01	2	2	3	3		0				0			9.09227	5.01	3	3		0				0				0				0				0				0				0				0
P05546	Heparin cofactor 2 OS=Homo sapiens OX=9606 GN=SERPIND1 PE=1 SV=3 - [HEP2_HUMAN]	5.01	1	2	2	3		0				0				0				0			1.82246	1.4	1	1		0				0			4.12787	3.61	1	1		0			2.09695	3.61	1	1		0
Q9HC36	rRNA methyltransferase 3, mitochondrial OS=Homo sapiens OX=9606 GN=MRM3 PE=1 SV=2 - [MRM3_HUMAN]	5	1	1	1	1		0				0				0				0				0				0				0				0				0				0			2.97639	5	1
Q12849	G-rich sequence factor 1 OS=Homo sapiens OX=9606 GN=GRSF1 PE=1 SV=3 - [GRSF1_HUMAN]	5	1	1	2	24		0			9.52582	3.33	1	3	5.63666	5	2	2	5.89155	3.33	1	2	6.54822	3.33	1	2	11.7449	3.33	1	4		0				0			2.72296	3.33	1	1		0			31.2488	3.33	1
Q6PJG6	BRCA1-associated ATM activator 1 OS=Homo sapiens OX=9606 GN=BRAT1 PE=1 SV=2 - [BRAT1_HUMAN]	4.99	1	1	1	1		0			3.36562	4.99	1	1		0				0				0				0				0				0				0				0				0
P16383	Intron Large complex component GCFC2 OS=Homo sapiens OX=9606 GN=GCFC2 PE=1 SV=2 - [GCFC2_HUMAN]	4.99	1	3	3	13		0			3.6643	1.02	1	2		0			0	2.3	1	1	1.82474	1.02	1	1	1.87812	1.02	1	1		0			5.58146	2.69	2	5	1.91615	1.02	1	1		0			3.68974	1.02	1
Q8IYR0	Cilia- and flagella-associated protein 206 OS=Homo sapiens OX=9606 GN=CFAP206 PE=1 SV=2 - [CF206_HUMAN]	4.98	1	1	1	1		0				0				0				0				0				0			3.05096	4.98	1	1		0				0				0				0
Q6UXK2	Immunoglobulin superfamily containing leucine-rich repeat protein 2 OS=Homo sapiens OX=9606 GN=ISLR2 PE=1 SV=1 - [ISLR2_HUMAN]	4.97	1	2	2	2		0				0			5.87415	4.97	2	2		0				0				0				0				0				0				0				0
Q7Z7B1	Phosphatidylinositol-glycan biosynthesis class W protein OS=Homo sapiens OX=9606 GN=PIGW PE=1 SV=1 - [PIGW_HUMAN]	4.96	1	1	1	1		0				0				0				0				0				0				0				0			3.85077	4.96	1	1		0				0
O95948	One cut domain family member 2 OS=Homo sapiens OX=9606 GN=ONECUT2 PE=2 SV=2 - [ONEC2_HUMAN]	4.96	1	1	1	2		0				0				0				0				0			3.09015	4.96	1	1		0				0				0			3.75692	4.96	1	1		0
Q9NX46	ADP-ribose glycohydrolase ARH3 OS=Homo sapiens OX=9606 GN=ADPRS PE=1 SV=1 - [ADPRS_HUMAN]	4.96	1	2	2	2		0				0				0				0				0				0				0				0				0			0	1.93	1	1		0
Q14397	Glucokinase regulatory protein OS=Homo sapiens OX=9606 GN=GCKR PE=1 SV=6 - [GCKR_HUMAN]	4.96	1	2	2	2		0				0				0				0			2.23295	1.28	1	1		0				0				0				0			3.15772	3.68	1	1		0
Q6PIY7	Poly(A) RNA polymerase GLD2 OS=Homo sapiens OX=9606 GN=TENT2 PE=1 SV=1 - [GLD2_HUMAN]	4.96	1	1	1	1		0				0				0				0				0				0				0				0				0				0			3.70359	4.96	1
Q13595	Transformer-2 protein homolog alpha OS=Homo sapiens OX=9606 GN=TRA2A PE=1 SV=1 - [TRA2A_HUMAN]	4.96	1	1	1	1		0				0			2.59078	4.96	1	1		0				0				0				0				0				0				0				0
Q13424	Alpha-1-syntrophin OS=Homo sapiens OX=9606 GN=SNTA1 PE=1 SV=1 - [SNTA1_HUMAN]	4.95	1	2	2	2	2.02257	1.78	1	1		0			2.45031	3.17	1	1		0				0				0				0				0				0				0				0
A6NKF1	SAC3 domain-containing protein 1 OS=Homo sapiens OX=9606 GN=SAC3D1 PE=1 SV=2 - [SAC31_HUMAN]	4.95	1	1	1	1		0				0				0				0				0				0			3.20275	4.95	1	1		0				0				0				0
Q9Y3D2	Methionine-R-sulfoxide reductase B2, mitochondrial OS=Homo sapiens OX=9606 GN=MSRB2 PE=1 SV=2 - [MSRB2_HUMAN]	4.95	1	1	1	1		0				0				0				0				0				0				0				0				0				0			1.68265	4.95	1
P46109	Crk-like protein OS=Homo sapiens OX=9606 GN=CRKL PE=1 SV=1 - [CRKL_HUMAN]	4.95	1	1	1	1		0				0			2.75615	4.95	1	1						0				0				0				0				0				0
O60427	Acyl-CoA (8-3)-desaturase OS=Homo sapiens OX=9606 GN=FADS1 PE=1 SV=3 - [FADS1_HUMAN]	4.95	1	1	1	1		0				0				0			3.12396	4.95	1	1		0				0				0				0				0				0				0
P28360	Homeobox protein MSX-1 OS=Homo sapiens OX=9606 GN=MSX1 PE=1 SV=3 - [MSX1_HUMAN]	4.95	1	1	1	1		0				0				0			2.90645	4.95	1	1		0				0								0				0				0				0
P28074	Proteasome subunit beta type-5 OS=Homo sapiens OX=9606 GN=PSMB5 PE=1 SV=3 - [PSB5_HUMAN]	4.94	1	1	1	3		0				0			8.5618	4.94	1	3		0				0				0				0				0				0				0				0
Q9H8H3	Methyltransferase-like protein 7A OS=Homo sapiens OX=9606 GN=METTL7A PE=1 SV=1 - [MET7A_HUMAN]	4.92	1	1	1	1		0				0			2.51293	4.92	1	1		0				0				0				0				0								0				0
Q9UBC3	DNA (cytosine-5)-methyltransferase 3B OS=Homo sapiens OX=9606 GN=DNMT3B PE=1 SV=1 - [DNM3B_HUMAN]	4.92	1	2	2	2		0				0			2.83238	2.81	1	1		0				0				0				0				0				0			3.92555	2.11	1	1		0
P30153	Serine/threonine-protein phosphatase 2A 65 kDa regulatory subunit A alpha isoform OS=Homo sapiens OX=9606 GN=PPP2R1A PE=1 SV=4 - [2AAA_HUMAN]	4.92	2	1	2	2		0				0			4.21746	4.92	2	2		0				0				0				0				0				0				0				0
O75023	Leukocyte immunoglobulin-like receptor subfamily B member 5 OS=Homo sapiens OX=9606 GN=LILRB5 PE=1 SV=1 - [LIRB5_HUMAN]	4.92	1	1	1	1		0				0				0				0				0				0				0				0				0				0			2.30991	4.92	1
Q68DY9	Zinc finger protein 772 OS=Homo sapiens OX=9606 GN=ZNF772 PE=1 SV=2 - [ZN772_HUMAN]	4.91	1	1	1	1		0				0				0												0				0				0				0							3.32619	4.91	1
P50897	Palmitoyl-protein thioesterase 1 OS=Homo sapiens OX=9606 GN=PPT1 PE=1 SV=1 - [PPT1_HUMAN]	4.9	1	1	1	1		0				0				0				0				0				0			2.7388	4.9	1	1		0				0				0				0
Q2TV78	Putative macrophage stimulating 1-like protein OS=Homo sapiens OX=9606 GN=MST1L PE=2 SV=2 - [MST1L_HUMAN]	4.9	1	2	2	4	6.44419	4.9	2	4		0				0				0				0				0				0				0				0				0				0
Q96H86	Zinc finger protein 764 OS=Homo sapiens OX=9606 GN=ZNF764 PE=1 SV=2 - [ZN764_HUMAN]	4.9	1	1	1	1		0				0				0				0				0				0				0				0				0				0			3.73592	4.9	1
Q8NCI6	Beta-galactosidase-1-like protein 3 OS=Homo sapiens OX=9606 GN=GLB1L3 PE=2 SV=3 - [GLBL3_HUMAN]	4.9	1	1	1	1		0				0				0				0				0				0				0				0				0			3.31331	4.9	1	1		0
Q99726	Zinc transporter 3 OS=Homo sapiens OX=9606 GN=SLC30A3 PE=1 SV=2 - [ZNT3_HUMAN]	4.9	1	1	1	1		0				0				0				0				0			3.06166	4.9	1	1		0				0				0				0				0
Q8NHV9	Rhox homeobox family member 1 OS=Homo sapiens OX=9606 GN=RHOXF1 PE=1 SV=1 - [RHXF1_HUMAN]	4.89	1	1	1	7		0				0							2.13226	4.89	1	1	2.05509	4.89	1	1		0				0				0			2.01065	4.89	1	1	2.19606	4.89	1	1	2.34251	4.89	1
Q8TCP9	Protein FAM200A OS=Homo sapiens OX=9606 GN=FAM200A PE=1 SV=1 - [F200A_HUMAN]	4.89	1	1	1	1		0				0				0				0			4.55589	4.89	1	1		0				0				0				0				0				0
Q99575	Ribonucleases P/MRP protein subunit POP1 OS=Homo sapiens OX=9606 GN=POP1 PE=1 SV=2 - [POP1_HUMAN]	4.88	1	3	4	4	4.80207	2.64	2	2	1.92136	1.17	1	1		0				0				0				0				0				0			2.32603	1.07	1	1		0				0
Q96PC2	Inositol hexakisphosphate kinase 3 OS=Homo sapiens OX=9606 GN=IP6K3 PE=1 SV=2 - [IP6K3_HUMAN]	4.88	1	1	1	1		0				0				0				0				0				0				0				0				0				0			2.07808	4.88	1
P60900	Proteasome subunit alpha type-6 OS=Homo sapiens OX=9606 GN=PSMA6 PE=1 SV=1 - [PSA6_HUMAN]	4.88	1	1	1	1		0				0			3.13205	4.88	1	1		0				0				0				0				0				0				0				0
Q9Y2J4	Angiomotin-like protein 2 OS=Homo sapiens OX=9606 GN=AMOTL2 PE=1 SV=3 - [AMOL2_HUMAN]	4.88	1	2	2	2		0				0				0			2.21043	1.8	1	1		0				0				0				0				0				0			3.43236	3.08	1
O00468	Agrin OS=Homo sapiens OX=9606 GN=AGRN PE=1 SV=6 - [AGRIN_HUMAN]	4.88	1	8	8	47	15.3111	1.26	2	5		0			6.12351	0.73	1	2	5.21202	0.73	1	2	7.255	1.02	2	3	39.3665	4.16	6	14	32.0787	2.71	4	11		0				0				0				0
P13473	Lysosome-associated membrane glycoprotein 2 OS=Homo sapiens OX=9606 GN=LAMP2 PE=1 SV=2 - [LAMP2_HUMAN]	4.88	1	2	2	9	2.20363	1.95	1	1		0			2.70391	2.93	1	1		0			1.80503	1.95	1	1	4.1646	1.95	1	2	3.76151	1.95	1	2		0				0				0				0
Q86VQ3	Thioredoxin domain-containing protein 2 OS=Homo sapiens OX=9606 GN=TXNDC2 PE=1 SV=4 - [TXND2_HUMAN]	4.88	1	2	2	4		0				0				0			4.32319	4.88	2	2	3.53981	1.45	1	2		0				0				0				0				0				0
Q569K4	Zinc finger protein 385B OS=Homo sapiens OX=9606 GN=ZNF385B PE=1 SV=1 - [Z385B_HUMAN]	4.88	1	2	2	6		0				0			0	1.91	1	3		0				0				0				0			2.40373	2.97	1	1	2.08526	2.97	1	1	0	2.97	1	1		0
Q9BYC5	Alpha-(1,6)-fucosyltransferase OS=Homo sapiens OX=9606 GN=FUT8 PE=1 SV=2 - [FUT8_HUMAN]	4.87	1	2	2	2	3.71124	3.3	1	1		0				0				0				0			1.60203	1.57	1	1		0				0				0				0				0
Q9H813	Proton-activated chloride channel OS=Homo sapiens OX=9606 GN=PACC1 PE=1 SV=1 - [PACC1_HUMAN]	4.86	1	1	1	1		0				0				0				0				0				0				0			2.05539	4.86	1	1		0				0
Q9Y5K5	Ubiquitin carboxyl-terminal hydrolase isozyme L5 OS=Homo sapiens OX=9606 GN=UCHL5 PE=1 SV=3 - [UCHL5_HUMAN]	4.86	1	1	1	1		0				0			3.16976	4.86	1	1		0				0				0								0				0								0
Q70UQ0	Inhibitor of nuclear factor kappa-B kinase-interacting protein OS=Homo sapiens OX=9606 GN=IKBIP PE=1 SV=1 - [IKIP_HUMAN]	4.86	1	1	1	1	2.77537	4.86	1	1		0				0				0				0				0				0				0				0				0				0
Q5JPI3	Uncharacterized protein C3orf38 OS=Homo sapiens OX=9606 GN=C3orf38 PE=1 SV=1 - [CC038_HUMAN]	4.86	1	1	1	2	2.1661	4.86	1	1		0				0				0				0				0				0				0				0			2.23815	4.86	1	1		0
Q8WZ19	BTB/POZ domain-containing adapter for CUL3-mediated RhoA degradation protein 1 OS=Homo sapiens OX=9606 GN=KCTD13 PE=1 SV=1 - [BACD1_HUMAN]	4.86	1	1	1	1		0				0				0				0				0				0				0				0				0				0				0
A2RUB6	Coiled-coil domain-containing protein 66 OS=Homo sapiens OX=9606 GN=CCDC66 PE=1 SV=4 - [CCD66_HUMAN]	4.85	1	3	3	4		0				0				0				0				0			3.58053	2.53	1	1		0			2.31206	1.69	1	2		0				0			0	0.63	1
Q96PZ0	Pseudouridylate synthase 7 homolog OS=Homo sapiens OX=9606 GN=PUS7 PE=1 SV=2 - [PUS7_HUMAN]	4.84	1	2	2	2		0				0				0				0				0				0				0				0			3.27449	2.87	1	1		0			2.33443	1.97	1
O14594	Neurocan core protein OS=Homo sapiens OX=9606 GN=NCAN PE=1 SV=3 - [NCAN_HUMAN]	4.84	1	5	5	9		0			2.92786	1.59	1	1		0				0				0			16.0072	3.26	4	7	2.75303	0.98	1	1		0				0				0				0
Q96BY2	Modulator of apoptosis 1 OS=Homo sapiens OX=9606 GN=MOAP1 PE=1 SV=1 - [MOAP1_HUMAN]	4.84	1	1	1	1		0				0				0				0				0				0				0				0			3.1717	4.84	1	1		0				0
P30531	Sodium- and chloride-dependent GABA transporter 1 OS=Homo sapiens OX=9606 GN=SLC6A1 PE=1 SV=2 - [SC6A1_HUMAN]	4.84	1	1	1	1						0								0				0				0				0			2.73054	4.84	1	1		0				0				0
Q5VTH9	Dynein axonemal intermediate chain 4 OS=Homo sapiens OX=9606 GN=DNAI4 PE=2 SV=1 - [DNAI4_HUMAN]	4.83	1	1	1	1		0				0				0				0			4.34694	4.83	1	1		0				0				0				0				0				0
Q01105	Protein SET OS=Homo sapiens OX=9606 GN=SET PE=1 SV=3 - [SET_HUMAN]	4.83	2	1	1	1						0			2.47104	4.83	1	1		0				0				0								0				0				0				0
P62753	40S ribosomal protein S6 OS=Homo sapiens OX=9606 GN=RPS6 PE=1 SV=1 - [RS6_HUMAN]	4.82	1	1	1	1		0				0			2.41526	4.82	1	1		0				0				0				0				0				0				0				0
Q9UN79	Transcription factor SOX-13 OS=Homo sapiens OX=9606 GN=SOX13 PE=1 SV=3 - [SOX13_HUMAN]	4.82	1	1	1	1		0			2.4514	4.82	1	1		0				0				0				0				0				0				0				0				0
Q8WUD4	Coiled-coil domain-containing protein 12 OS=Homo sapiens OX=9606 GN=CCDC12 PE=1 SV=1 - [CCD12_HUMAN]	4.82	1	1	1	1		0				0				0				0				0				0				0				0				0				0			2.05749	4.82	1
Q8IY84	Serine/threonine-protein kinase NIM1 OS=Homo sapiens OX=9606 GN=NIM1K PE=1 SV=1 - [NIM1_HUMAN]	4.82	1	1	1	1		0				0			3.1388	4.82	1	1		0				0				0				0				0				0				0				0
Q9HBK9	Arsenite methyltransferase OS=Homo sapiens OX=9606 GN=AS3MT PE=1 SV=3 - [AS3MT_HUMAN]	4.8	1	1	1	1		0				0				0				0				0			3.42416	4.8	1	1		0				0				0				0				0
Q8NCV1	Adenosine deaminase domain-containing protein 2 OS=Homo sapiens OX=9606 GN=ADAD2 PE=2 SV=1 - [ADAD2_HUMAN]	4.8	1	2	2	2		0				0				0			2.17542	1.89	1	1		0				0			1.86831	2.92	1	1		0				0				0				0
Q96F45	Zinc finger protein 503 OS=Homo sapiens OX=9606 GN=ZNF503 PE=1 SV=1 - [ZN503_HUMAN]	4.8	1	1	1	1		0				0				0				0				0				0				0				0			3.47375	4.8	1	1		0				0
Q9Y6J8	Serine/threonine/tyrosine-interacting-like protein 1 OS=Homo sapiens OX=9606 GN=STYXL1 PE=1 SV=1 - [STYL1_HUMAN]	4.79	1	1	1	2		0								0								0				0				0				0			2.39656	4.79	1	2		0				0
Q3KNW1	Zinc finger protein SNAI3 OS=Homo sapiens OX=9606 GN=SNAI3 PE=2 SV=1 - [SNAI3_HUMAN]	4.79	1	1	1	1	2.15824	4.79	1	1		0				0				0				0				0				0				0				0				0				0
P55289	Cadherin-12 OS=Homo sapiens OX=9606 GN=CDH12 PE=2 SV=2 - [CAD12_HUMAN]	4.79	1	2	2	3		0			0	1.26	1	1		0				0				0				0				0				0				0			1.75656	1.26	1	1	4.09798	3.53	1
Q14032	Bile acid-CoA:amino acid N-acyltransferase OS=Homo sapiens OX=9606 GN=BAAT PE=1 SV=1 - [BAAT_HUMAN]	4.78	1	1	1	2	3.16676	4.78	1	1		0				0			2.55623	4.78	1	1		0				0				0								0				0				0
Q969V4	Tektin-1 OS=Homo sapiens OX=9606 GN=TEKT1 PE=1 SV=1 - [TEKT1_HUMAN]	4.78	1	1	1	1		0			2.50608	4.78	1	1		0				0				0				0				0				0				0				0				0
Q7Z5Y7	BTB/POZ domain-containing protein KCTD20 OS=Homo sapiens OX=9606 GN=KCTD20 PE=1 SV=1 - [KCD20_HUMAN]	4.77	1	1	1	2		0			2.74229	4.77	1	2		0				0				0				0				0				0				0				0				0
Q8NER1	Transient receptor potential cation channel subfamily V member 1 OS=Homo sapiens OX=9606 GN=TRPV1 PE=1 SV=2 - [TRPV1_HUMAN]	4.77	1	2	2	2		0				0				0				0				0				0				0				0			5.03275	4.77	2	2		0				0
Q9NVC6	Mediator of RNA polymerase II transcription subunit 17 OS=Homo sapiens OX=9606 GN=MED17 PE=1 SV=2 - [MED17_HUMAN]	4.76	1	2	2	2		0				0			2.60519	2.46	1	1		0				0				0				0				0				0				0			2.60921	2.3	1
O43291	Kunitz-type protease inhibitor 2 OS=Homo sapiens OX=9606 GN=SPINT2 PE=1 SV=2 - [SPIT2_HUMAN]	4.76	1	1	1	1		0				0				0				0				0				0			1.82212	4.76	1	1		0				0				0				0
P20851	C4b-binding protein beta chain OS=Homo sapiens OX=9606 GN=C4BPB PE=1 SV=1 - [C4BPB_HUMAN]	4.76	1	1	1	1	2.49	4.76	1	1		0				0				0				0				0				0				0				0				0				0
P06748	Nucleophosmin OS=Homo sapiens OX=9606 GN=NPM1 PE=1 SV=2 - [NPM_HUMAN]	4.76	1	1	1	1		0				0			3.09267	4.76	1	1		0				0				0				0				0				0				0				0
P49588	Alanine--tRNA ligase, cytoplasmic OS=Homo sapiens OX=9606 GN=AARS1 PE=1 SV=2 - [SYAC_HUMAN]	4.75	1	3	3	5		0				0			7.89039	4.75	3	3		0				0				0				0				0			2.37231	1.34	1	1		0			3.2372	1.45	1
P35637	RNA-binding protein FUS OS=Homo sapiens OX=9606 GN=FUS PE=1 SV=1 - [FUS_HUMAN]	4.75	2	3	3	6		0				0			14.2021	4.75	3	6		0				0				0				0				0				0				0				0
A6ND36	Protein FAM83G OS=Homo sapiens OX=9606 GN=FAM83G PE=1 SV=2 - [FA83G_HUMAN]	4.74	1	2	2	2	2.69848	2.79	1	1		0				0				0				0				0				0				0				0				0			2.41737	1.94	1
Q9UH99	SUN domain-containing protein 2 OS=Homo sapiens OX=9606 GN=SUN2 PE=1 SV=3 - [SUN2_HUMAN]	4.74	1	1	1	1		0			0	4.74	1	1		0				0				0				0				0				0				0				0				0
O14618	Copper chaperone for superoxide dismutase OS=Homo sapiens OX=9606 GN=CCS PE=1 SV=1 - [CCS_HUMAN]	4.74	1	1	1	1		0				0			2.82144	4.74	1	1		0				0				0				0				0				0				0				0
O75937	DnaJ homolog subfamily C member 8 OS=Homo sapiens OX=9606 GN=DNAJC8 PE=1 SV=2 - [DNJC8_HUMAN]	4.74	1	1	1	1		0				0				0				0				0				0				0			2.34812	4.74	1	1		0				0				0
P49279	Natural resistance-associated macrophage protein 1 OS=Homo sapiens OX=9606 GN=SLC11A1 PE=2 SV=1 - [NRAM1_HUMAN]	4.73	1	1	1	1		0				0				0				0			3.82194	4.73	1	1		0				0				0				0				0				0
Q9GZL7	Ribosome biogenesis protein WDR12 OS=Homo sapiens OX=9606 GN=WDR12 PE=1 SV=2 - [WDR12_HUMAN]	4.73	1	1	1	2		0			2.96078	4.73	1	1		0				0				0				0				0			3.07178	4.73	1	1		0				0				0
P07225	Vitamin K-dependent protein S OS=Homo sapiens OX=9606 GN=PROS1 PE=1 SV=1 - [PROS_HUMAN]	4.73	1	3	3	10		0			7.07	3.85	2	3		0				0			2.62403	2.22	1	1		0			2.96041	3.11	2	3		0				0				0			2.36414	1.63	1
P53004	Biliverdin reductase A OS=Homo sapiens OX=9606 GN=BLVRA PE=1 SV=2 - [BIEA_HUMAN]	4.73	1	1	1	1		0				0			2.40041	4.73	1	1		0				0				0				0				0				0				0				0
Q05513	Protein kinase C zeta type OS=Homo sapiens OX=9606 GN=PRKCZ PE=1 SV=4 - [KPCZ_HUMAN]	4.73	1	1	1	1		0			0	4.73	1	1		0				0				0				0				0				0				0				0				0
Q9UL51	Potassium/sodium hyperpolarization-activated cyclic nucleotide-gated channel 2 OS=Homo sapiens OX=9606 GN=HCN2 PE=1 SV=3 - [HCN2_HUMAN]	4.72	1	1	1	1		0				0				0				0				0				0			3.62398	4.72	1	1		0				0				0				0
P05408	Neuroendocrine protein 7B2 OS=Homo sapiens OX=9606 GN=SCG5 PE=1 SV=2 - [7B2_HUMAN]	4.72	1	1	1	3	4.39577	4.72	1	2						0								0							1.7871	4.72	1	1										0				0
Q9H8M7	Ubiquitin carboxyl-terminal hydrolase MINDY-3 OS=Homo sapiens OX=9606 GN=MINDY3 PE=1 SV=1 - [MINY3_HUMAN]	4.72	1	1	1	1		0				0				0				0				0			3.59235	4.72	1	1		0				0				0				0				0
P56597	Nucleoside diphosphate kinase homolog 5 OS=Homo sapiens OX=9606 GN=NME5 PE=1 SV=1 - [NDK5_HUMAN]	4.72	1	1	1	1		0				0				0				0				0								0			1.63129	4.72	1	1		0				0				0
Q5EBM4	Putative zinc finger protein 542 OS=Homo sapiens OX=9606 GN=ZNF542P PE=5 SV=2 - [ZN542_HUMAN]	4.71	1	1	1	1		0				0				0				0				0				0				0				0				0			1.84668	4.71	1	1		0
Q8WTR8	Netrin-5 OS=Homo sapiens OX=9606 GN=NTN5 PE=2 SV=2 - [NET5_HUMAN]	4.7	1	1	1	1		0				0				0				0				0				0				0				0				0			3.68288	4.7	1	1		0
P10696	Alkaline phosphatase, germ cell type OS=Homo sapiens OX=9606 GN=ALPG PE=2 SV=4 - [PPBN_HUMAN]	4.7	1	1	1	2		0				0				0				0				0				0				0				0			3.73026	4.7	1	2		0				0
P26639	Threonine--tRNA ligase 1, cytoplasmic OS=Homo sapiens OX=9606 GN=TARS1 PE=1 SV=3 - [SYTC_HUMAN]	4.7	1	3	3	3		0				0			4.90739	3.46	2	2	2.13282	1.24	1	1		0				0				0				0				0				0				0
Q96CN7	Isochorismatase domain-containing protein 1 OS=Homo sapiens OX=9606 GN=ISOC1 PE=1 SV=3 - [ISOC1_HUMAN]	4.7	1	1	1	1		0				0			2.26058	4.7	1	1		0				0				0				0				0				0				0				0
Q8N9P0	Putative uncharacterized protein FLJ36797 OS=Homo sapiens OX=9606 PE=5 SV=1 - [YF006_HUMAN]	4.7	1	1	1	1		0				0				0				0				0				0				0				0				0				0				0
O75437	Zinc finger protein 254 OS=Homo sapiens OX=9606 GN=ZNF254 PE=2 SV=3 - [ZN254_HUMAN]	4.7	1	2	2	2		0				0				0				0				0				0				0				0				0				0			4.51642	4.7	2
P55771	Paired box protein Pax-9 OS=Homo sapiens OX=9606 GN=PAX9 PE=1 SV=3 - [PAX9_HUMAN]	4.69	1	1	1	1		0				0				0			2.51125	4.69	1	1		0				0				0				0				0				0				0
Q9NZN9	Aryl-hydrocarbon-interacting protein-like 1 OS=Homo sapiens OX=9606 GN=AIPL1 PE=1 SV=2 - [AIPL1_HUMAN]	4.69	1	1	1	1		0				0			3.20589	4.69	1	1		0				0				0				0				0				0								0
Q16854	Deoxyguanosine kinase, mitochondrial OS=Homo sapiens OX=9606 GN=DGUOK PE=1 SV=2 - [DGUOK_HUMAN]	4.69	1	1	1	1	2.12801	4.69	1	1		0				0				0				0				0				0				0				0				0				0
Q9C0I1	Myotubularin-related protein 12 OS=Homo sapiens OX=9606 GN=MTMR12 PE=1 SV=2 - [MTMRC_HUMAN]	4.69	1	2	2	3		0				0				0			0	2.81	1	1		0				0				0			2.50008	1.87	1	1		0				0				0
Q9NVX0	HAUS augmin-like complex subunit 2 OS=Homo sapiens OX=9606 GN=HAUS2 PE=1 SV=1 - [HAUS2_HUMAN]	4.68	1	1	1	1		0				0				0				0				0				0				0				0				0				0				0
Q9Y5Y0	Feline leukemia virus subgroup C receptor-related protein 1 OS=Homo sapiens OX=9606 GN=FLVCR1 PE=1 SV=1 - [FLVC1_HUMAN]	4.68	1	1	1	1		0			3.04666	4.68	1	1		0				0				0				0				0				0				0				0				0
O75290	Zinc finger protein 780A OS=Homo sapiens OX=9606 GN=ZNF780A PE=1 SV=3 - [Z780A_HUMAN]	4.68	8	1	1	1		0				0				0				0				0				0				0			2.0922	4.68	1	1		0				0				0
Q09161	Nuclear cap-binding protein subunit 1 OS=Homo sapiens OX=9606 GN=NCBP1 PE=1 SV=1 - [NCBP1_HUMAN]	4.68	1	1	1	1		0			0	4.68	1	1		0				0				0				0				0				0				0				0				0
Q8NF37	Lysophosphatidylcholine acyltransferase 1 OS=Homo sapiens OX=9606 GN=LPCAT1 PE=1 SV=2 - [PCAT1_HUMAN]	4.68	1	1	1	1		0				0				0				0				0			3.72715	4.68	1	1		0				0				0				0				0
Q9P1P4	Putative trace amine-associated receptor 3 OS=Homo sapiens OX=9606 GN=TAAR3P PE=5 SV=1 - [TAAR3_HUMAN]	4.66	1	1	1	1		0				0			2.53113	4.66	1	1		0				0				0				0								0				0				0
Q8NGI1	Putative olfactory receptor 56B2 OS=Homo sapiens OX=9606 GN=OR56B2P PE=5 SV=1 - [O56B2_HUMAN]	4.66	1	1	1	1		0				0				0				0				0				0				0				0				0				0				0
Q9UBN6	Tumor necrosis factor receptor superfamily member 10D OS=Homo sapiens OX=9606 GN=TNFRSF10D PE=1 SV=1 - [TR10D_HUMAN]	4.66	1	1	1	1		0				0				0				0				0				0				0			2.60097	4.66	1	1		0				0				0
Q14697	Neutral alpha-glucosidase AB OS=Homo sapiens OX=9606 GN=GANAB PE=1 SV=3 - [GANAB_HUMAN]	4.66	1	3	3	10	6.87768	2.22	1	2		0			19.4136	4.03	2	5	0	0.64	1	1		0				0				0				0				0			1.65328	0.64	1	1	3.36289	2.22	1
Q86U90	YrdC domain-containing protein, mitochondrial OS=Homo sapiens OX=9606 GN=YRDC PE=1 SV=1 - [YRDC_HUMAN]	4.66	1	1	1	2		0				0				0				0			2.52678	4.66	1	1		0			3.04435	4.66	1	1		0				0				0				0
A4D1E9	GTP-binding protein 10 OS=Homo sapiens OX=9606 GN=GTPBP10 PE=1 SV=1 - [GTPBA_HUMAN]	4.65	1	1	1	1		0				0				0				0				0				0				0				0				0				0				0
Q6ZUS6	Coiled-coil domain-containing protein 149 OS=Homo sapiens OX=9606 GN=CCDC149 PE=2 SV=2 - [CC149_HUMAN]	4.64	1	2	2	2		0				0				0				0			1.74274	1.9	1	1		0				0				0				0			2.05388	2.74	1	1		0
Q9HAS3	Solute carrier family 28 member 3 OS=Homo sapiens OX=9606 GN=SLC28A3 PE=1 SV=1 - [S28A3_HUMAN]	4.63	1	1	1	1		0				0				0				0				0			3.04479	4.63	1	1		0				0				0				0				0
Q6N069	N-alpha-acetyltransferase 16, NatA auxiliary subunit OS=Homo sapiens OX=9606 GN=NAA16 PE=1 SV=2 - [NAA16_HUMAN]	4.63	1	2	2	2		0				0			3.10395	2.2	1	1		0				0				0				0				0			3.19292	2.43	1	1		0				0
Q96A35	39S ribosomal protein L24, mitochondrial OS=Homo sapiens OX=9606 GN=MRPL24 PE=1 SV=1 - [RM24_HUMAN]	4.63	1	1	1	5		0			1.9419	4.63	1	1		0			4.32382	4.63	1	2		0			2.03249	4.63	1	1		0				0				0				0				0
Q9UJ72	Annexin A10 OS=Homo sapiens OX=9606 GN=ANXA10 PE=1 SV=3 - [ANX10_HUMAN]	4.63	1	1	1	1		0				0				0				0				0				0				0				0				0				0				0
Q9BST9	Rhotekin OS=Homo sapiens OX=9606 GN=RTKN PE=1 SV=2 - [RTKN_HUMAN]	4.62	1	1	1	1		0				0				0				0				0				0				0				0			3.93314	4.62	1	1		0				0
Q9H223	EH domain-containing protein 4 OS=Homo sapiens OX=9606 GN=EHD4 PE=1 SV=1 - [EHD4_HUMAN]	4.62	1	1	1	1		0				0				0				0			4.62077	4.62	1	1		0				0				0				0				0				0
P05026	Sodium/potassium-transporting ATPase subunit beta-1 OS=Homo sapiens OX=9606 GN=ATP1B1 PE=1 SV=1 - [AT1B1_HUMAN]	4.62	1	1	1	1		0				0				0				0				0				0				0				0			1.87577	4.62	1	1		0				0
A6NGH7	Coiled-coil domain-containing protein 160 OS=Homo sapiens OX=9606 GN=CCDC160 PE=3 SV=3 - [CC160_HUMAN]	4.62	1	1	1	1		0			2.79712	4.62	1	1		0				0				0				0				0				0				0								0
Q53GA4	Pleckstrin homology-like domain family A member 2 OS=Homo sapiens OX=9606 GN=PHLDA2 PE=1 SV=2 - [PHLA2_HUMAN]	4.61	1	1	1	1		0				0				0				0				0				0			0	4.61	1	1		0				0				0				0
P17030	Zinc finger protein 25 OS=Homo sapiens OX=9606 GN=ZNF25 PE=1 SV=2 - [ZNF25_HUMAN]	4.61	3	2	2	2	1.7579	1.97	1	1		0			2.42776	2.63	1	1		0				0				0				0				0				0				0				0
Q96LZ2	Melanoma-associated antigen B10 OS=Homo sapiens OX=9606 GN=MAGEB10 PE=1 SV=4 - [MAGBA_HUMAN]	4.61	1	1	1	1		0				0				0				0				0				0				0			2.11157	4.61	1	1		0				0				0
Q8IYW4	ENTH domain-containing protein 1 OS=Homo sapiens OX=9606 GN=ENTHD1 PE=1 SV=1 - [ENTD1_HUMAN]	4.61	1	1	1	1		0				0				0				0				0				0			2.548	4.61	1	1		0				0				0				0
O60256	Phosphoribosyl pyrophosphate synthase-associated protein 2 OS=Homo sapiens OX=9606 GN=PRPSAP2 PE=1 SV=1 - [KPRB_HUMAN]	4.61	1	1	1	1		0				0				0				0				0				0				0				0				0				0			3.05295	4.61	1
P28072	Proteasome subunit beta type-6 OS=Homo sapiens OX=9606 GN=PSMB6 PE=1 SV=4 - [PSB6_HUMAN]	4.6	1	1	1	2		0				0			5.52284	4.6	1	2		0				0				0				0				0				0				0				0
Q9Y6A2	Cholesterol 24-hydroxylase OS=Homo sapiens OX=9606 GN=CYP46A1 PE=1 SV=1 - [CP46A_HUMAN]	4.6	1	1	1	1		0				0				0				0				0				0				0				0				0			2.86833	4.6	1	1		0
Q6VVX0	Vitamin D 25-hydroxylase OS=Homo sapiens OX=9606 GN=CYP2R1 PE=1 SV=1 - [CP2R1_HUMAN]	4.59	1	1	1	2		0			3.21585	4.59	1	2		0				0				0				0				0				0				0				0				0
Q9NRD5	PRKCA-binding protein OS=Homo sapiens OX=9606 GN=PICK1 PE=1 SV=2 - [PICK1_HUMAN]	4.58	1	1	1	1		0				0				0				0				0				0				0				0				0			3.23482	4.58	1	1		0
Q13011	Delta(3,5)-Delta(2,4)-dienoyl-CoA isomerase, mitochondrial OS=Homo sapiens OX=9606 GN=ECH1 PE=1 SV=2 - [ECH1_HUMAN]	4.57	1	1	1	1		0				0				0				0				0				0			2.35603	4.57	1	1		0				0				0				0
Q9HAY6	Beta,beta-carotene 15,15'-dioxygenase OS=Homo sapiens OX=9606 GN=BCO1 PE=1 SV=1 - [BCDO1_HUMAN]	4.57	1	1	1	1		0				0				0				0				0				0				0			3.15251	4.57	1	1		0				0				0
Q9NP91	Sodium- and chloride-dependent transporter XTRP3 OS=Homo sapiens OX=9606 GN=SLC6A20 PE=1 SV=1 - [S6A20_HUMAN]	4.56	1	1	1	4		0			3.54736	4.56	1	2		0				0				0			3.28263	4.56	1	2		0				0				0				0				0
P56589	Peroxisomal biogenesis factor 3 OS=Homo sapiens OX=9606 GN=PEX3 PE=1 SV=1 - [PEX3_HUMAN]	4.56	1	1	1	2		0			2.33283	4.56	1	1		0				0				0				0				0				0				0				0			3.09952	4.56	1
Q6ZUA9	Maestro heat-like repeat family member 5 OS=Homo sapiens OX=9606 GN=MROH5 PE=2 SV=2 - [MROH5_HUMAN]	4.55	1	4	4	4	2.36726	1.29	1	1		0				0				0				0				0				0			2.99138	1.21	1	1		0			3.10488	1.52	1	1		0
P34896	Serine hydroxymethyltransferase, cytosolic OS=Homo sapiens OX=9606 GN=SHMT1 PE=1 SV=1 - [GLYC_HUMAN]	4.55	1	2	2	2	5.17665	4.55	2	2		0				0				0				0				0				0				0				0				0				0
Q96M29	Tektin-5 OS=Homo sapiens OX=9606 GN=TEKT5 PE=1 SV=1 - [TEKT5_HUMAN]	4.54	1	1	1	2		0				0				0				0				0				0			3.03368	4.54	1	1		0				0				0			3.25265	4.54	1
O14782	Kinesin-like protein KIF3C OS=Homo sapiens OX=9606 GN=KIF3C PE=1 SV=3 - [KIF3C_HUMAN]	4.54	1	1	1	1		0				0				0				0				0				0				0				0			4.07388	4.54	1	1		0				0
Q7Z3B4	Nucleoporin p54 OS=Homo sapiens OX=9606 GN=NUP54 PE=1 SV=2 - [NUP54_HUMAN]	4.54	1	1	1	1		0				0				0			4.71417	4.54	1	1						0				0				0				0				0				0
O95264	5-hydroxytryptamine receptor 3B OS=Homo sapiens OX=9606 GN=HTR3B PE=1 SV=1 - [5HT3B_HUMAN]	4.54	1	1	1	5		0				0				0			3.51251	4.54	1	2		0				0			7.12008	4.54	1	2		0				0				0				0
Q969R5	Lethal(3)malignant brain tumor-like protein 2 OS=Homo sapiens OX=9606 GN=L3MBTL2 PE=1 SV=1 - [LMBL2_HUMAN]	4.54	1	2	2	2		0			1.93466	2.7	1	1		0				0				0				0				0				0				0				0			2.66895	1.84	1
Q15293	Reticulocalbin-1 OS=Homo sapiens OX=9606 GN=RCN1 PE=1 SV=1 - [RCN1_HUMAN]	4.53	1	1	1	1		0				0			3.9159	4.53	1	1		0				0				0				0				0				0				0				0
O14581	Olfactory receptor 7A17 OS=Homo sapiens OX=9606 GN=OR7A17 PE=1 SV=1 - [OR7AH_HUMAN]	4.53	2	1	1	2		0				0				0				0								0				0				0				0				0			5.64991	4.53	1
Q14722	Voltage-gated potassium channel subunit beta-1 OS=Homo sapiens OX=9606 GN=KCNAB1 PE=1 SV=1 - [KCAB1_HUMAN]	4.53	1	1	1	1		0				0				0				0				0				0			2.91298	4.53	1	1		0				0				0				0
Q9Y266	Nuclear migration protein nudC OS=Homo sapiens OX=9606 GN=NUDC PE=1 SV=1 - [NUDC_HUMAN]	4.53	1	1	1	1		0				0			2.53446	4.53	1	1		0				0				0				0								0				0				0
Q96M60	Protein FAM227B OS=Homo sapiens OX=9606 GN=FAM227B PE=2 SV=2 - [F227B_HUMAN]	4.53	1	1	1	65	2.91518	4.53	1	1	31.9501	4.53	1	10		0			20.4393	4.53	1	6	18.0207	4.53	1	5	3.01515	4.53	1	1	3.45811	4.53	1	1	30.2617	4.53	1	9	34.4252	4.53	1	9	42.048	4.53	1	13	15.45	4.53	1
Q8TC57	Meiosis 1 arrest protein OS=Homo sapiens OX=9606 GN=M1AP PE=1 SV=1 - [M1AP_HUMAN]	4.53	1	1	1	1		0			3.34272	4.53	1	1		0				0				0				0				0				0				0				0				0
Q6P1J9	Parafibromin OS=Homo sapiens OX=9606 GN=CDC73 PE=1 SV=1 - [CDC73_HUMAN]	4.52	1	1	1	1		0			3.34401	4.52	1	1		0				0				0				0				0				0				0				0				0
P05423	DNA-directed RNA polymerase III subunit RPC4 OS=Homo sapiens OX=9606 GN=POLR3D PE=1 SV=2 - [RPC4_HUMAN]	4.52	1	1	1	1		0				0				0				0				0				0				0				0				0				0			2.12437	4.52	1
Q9NP60	X-linked interleukin-1 receptor accessory protein-like 2 OS=Homo sapiens OX=9606 GN=IL1RAPL2 PE=2 SV=1 - [IRPL2_HUMAN]	4.52	1	2	2	2		0				0				0				0				0			3.38169	2.92	1	1		0				0			2.2943	1.6	1	1		0				0
O95208	Epsin-2 OS=Homo sapiens OX=9606 GN=EPN2 PE=1 SV=3 - [EPN2_HUMAN]	4.52	1	1	1	1		0				0				0				0				0				0				0				0				0			4.40373	4.52	1	1		0
Q8NCH0	Carbohydrate sulfotransferase 14 OS=Homo sapiens OX=9606 GN=CHST14 PE=1 SV=2 - [CHSTE_HUMAN]	4.52	1	1	1	1		0				0			3.20186	4.52	1	1		0				0				0				0				0				0				0				0
Q53F19	Nuclear cap-binding protein subunit 3 OS=Homo sapiens OX=9606 GN=NCBP3 PE=1 SV=2 - [NCBP3_HUMAN]	4.52	1	1	2	2		0			1.61937	2.9	1	1		0				0				0				0				0				0			1.84777	1.61	1	1		0				0
Q99426	Tubulin-folding cofactor B OS=Homo sapiens OX=9606 GN=TBCB PE=1 SV=2 - [TBCB_HUMAN]	4.51	1	1	1	1		0				0			2.27684	4.51	1	1		0								0				0				0				0				0
Q32NB8	CDP-diacylglycerol--glycerol-3-phosphate 3-phosphatidyltransferase, mitochondrial OS=Homo sapiens OX=9606 GN=PGS1 PE=2 SV=1 - [PGPS1_HUMAN]	4.5	1	1	1	1		0				0				0				0				0				0				0			2.59103	4.5	1	1		0				0				0
P35503	UDP-glucuronosyltransferase 1A3 OS=Homo sapiens OX=9606 GN=UGT1A3 PE=1 SV=1 - [UD13_HUMAN]	4.49	1	1	1	1		0				0				0				0				0				0				0				0				0				0				0
O75031	Heat shock factor 2-binding protein OS=Homo sapiens OX=9606 GN=HSF2BP PE=1 SV=1 - [HSF2B_HUMAN]	4.49	1	1	1	2		0				0				0				0				0				0				0				0				0			2.59078	4.49	1	2		0
P30740	Leukocyte elastase inhibitor OS=Homo sapiens OX=9606 GN=SERPINB1 PE=1 SV=1 - [ILEU_HUMAN]	4.49	1	2	2	4	2.59937	2.37	1	1		0				0				0				0				0				0				0				0				0			4.39594	2.11	1
O95813	Cerberus OS=Homo sapiens OX=9606 GN=CER1 PE=1 SV=1 - [CER1_HUMAN]	4.49	1	1	1	1	0	4.49	1	1		0				0				0				0				0				0				0				0				0				0
Q9H0E7	Ubiquitin carboxyl-terminal hydrolase 44 OS=Homo sapiens OX=9606 GN=USP44 PE=1 SV=2 - [UBP44_HUMAN]	4.49	1	1	2	3		0				0				0				0				0				0				0			3.25573	3.37	1	2		0				0			2.22474	1.12	1
Q9UID3	Vacuolar protein sorting-associated protein 51 homolog OS=Homo sapiens OX=9606 GN=VPS51 PE=1 SV=2 - [VPS51_HUMAN]	4.48	1	2	2	2		0				0				0			2.09201	1.79	1	1		0				0				0				0				0				0			2.2904	2.69	1
P09668	Pro-cathepsin H OS=Homo sapiens OX=9606 GN=CTSH PE=1 SV=4 - [CATH_HUMAN]	4.48	1	1	1	1		0				0				0				0				0							2.26092	4.48	1	1		0				0				0				0
P13807	Glycogen [starch] synthase, muscle OS=Homo sapiens OX=9606 GN=GYS1 PE=1 SV=2 - [GYS1_HUMAN]	4.48	1	1	2	2		0				0			3.30497	2.99	1	1	2.50167	1.49	1	1		0				0				0				0				0				0				0
Q5MJ70	Speedy protein A OS=Homo sapiens OX=9606 GN=SPDYA PE=1 SV=2 - [SPDYA_HUMAN]	4.47	1	1	1	1		0				0				0				0				0				0				0				0				0				0				0
Q5VWK5	Interleukin-23 receptor OS=Homo sapiens OX=9606 GN=IL23R PE=1 SV=3 - [IL23R_HUMAN]	4.45	1	1	1	1	3.0754	4.45	1	1		0				0				0				0				0				0				0				0				0				0
Q6Q4G3	Aminopeptidase Q OS=Homo sapiens OX=9606 GN=LVRN PE=1 SV=4 - [AMPQ_HUMAN]	4.44	1	2	2	2		0				0				0				0			4.02322	2.63	1	1	2.87332	1.82	1	1		0				0				0				0				0
Q9NXX6	Non-structural maintenance of chromosomes element 4 homolog A OS=Homo sapiens OX=9606 GN=NSMCE4A PE=1 SV=2 - [NSE4A_HUMAN]	4.42	1	1	1	1		0				0			2.9088	4.42	1	1		0				0				0				0				0				0				0				0
Q96DX5	Ankyrin repeat and SOCS box protein 9 OS=Homo sapiens OX=9606 GN=ASB9 PE=1 SV=1 - [ASB9_HUMAN]	4.42	1	1	1	1		0				0				0				0				0				0			2.39637	4.42	1	1		0				0				0				0
Q9H1Q7	PC-esterase domain-containing protein 1A OS=Homo sapiens OX=9606 GN=PCED1A PE=1 SV=1 - [PED1A_HUMAN]	4.41	1	1	1	1		0				0				0				0			3.10581	4.41	1	1		0				0				0				0				0				0
P00403	Cytochrome c oxidase subunit 2 OS=Homo sapiens OX=9606 GN=MT-CO2 PE=1 SV=1 - [COX2_HUMAN]	4.41	1	1	1	1									1.63015	4.41	1	1						0				0																				0
Q53GL0	Pleckstrin homology domain-containing family O member 1 OS=Homo sapiens OX=9606 GN=PLEKHO1 PE=1 SV=2 - [PKHO1_HUMAN]	4.4	1	1	1	1		0				0			3.26623	4.4	1	1		0				0				0				0				0				0				0				0
P23025	DNA repair protein complementing XP-A cells OS=Homo sapiens OX=9606 GN=XPA PE=1 SV=1 - [XPA_HUMAN]	4.4	1	1	1	1		0				0				0			3.86725	4.4	1	1		0				0								0				0				0				0
Q8TC12	Retinol dehydrogenase 11 OS=Homo sapiens OX=9606 GN=RDH11 PE=1 SV=2 - [RDH11_HUMAN]	4.4	1	1	1	3		0				0			9.98443	4.4	1	3		0				0				0				0				0				0				0				0
O43609	Protein sprouty homolog 1 OS=Homo sapiens OX=9606 GN=SPRY1 PE=1 SV=2 - [SPY1_HUMAN]	4.39	1	1	1	1		0				0			3.27758	4.39	1	1		0				0				0				0				0				0				0				0
Q9Y4W6	AFG3-like protein 2 OS=Homo sapiens OX=9606 GN=AFG3L2 PE=1 SV=2 - [AFG32_HUMAN]	4.39	1	1	2	3		0				0			1.63269	1	1	2		0				0				0				0				0				0				0			3.6629	3.39	1
A2PYH4	Probable ATP-dependent DNA helicase HFM1 OS=Homo sapiens OX=9606 GN=HFM1 PE=2 SV=2 - [HFM1_HUMAN]	4.39	1	3	3	3	3.01581	0.91	1	1		0				0			2.11252	2.23	1	1		0				0			3.06379	1.25	1	1		0				0				0				0
Q8NFZ8	Cell adhesion molecule 4 OS=Homo sapiens OX=9606 GN=CADM4 PE=1 SV=1 - [CADM4_HUMAN]	4.38	1	1	1	1		0				0				0				0				0				0			2.97599	4.38	1	1		0				0				0				0
Q9NQ94	APOBEC1 complementation factor OS=Homo sapiens OX=9606 GN=A1CF PE=1 SV=1 - [A1CF_HUMAN]	4.38	1	1	1	1	3.56319	4.38	1	1		0				0				0				0				0				0				0				0				0				0
P42702	Leukemia inhibitory factor receptor OS=Homo sapiens OX=9606 GN=LIFR PE=1 SV=1 - [LIFR_HUMAN]	4.38	1	4	4	4	3.04411	1.64	1	1		0				0				0			0	1.37	1	1		0				0				0				0				0			0	0.73	1
P09497	Clathrin light chain B OS=Homo sapiens OX=9606 GN=CLTB PE=1 SV=1 - [CLCB_HUMAN]	4.37	1	1	1	1		0				0			2.66728	4.37	1	1		0				0				0				0				0				0				0				0
Q8IUZ0	Leucine-rich repeat-containing protein 49 OS=Homo sapiens OX=9606 GN=LRRC49 PE=2 SV=2 - [LRC49_HUMAN]	4.37	1	1	2	2	3.61835	3.06	1	1		0				0				0			1.97174	1.31	1	1		0				0				0				0				0				0
Q9Y264	Angiopoietin-4 OS=Homo sapiens OX=9606 GN=ANGPT4 PE=1 SV=1 - [ANGP4_HUMAN]	4.37	1	1	1	2		0				0				0				0			3.93488	4.37	1	1		0				0			3.62495	4.37	1	1		0				0				0
Q14533	Keratin, type II cuticular Hb1 OS=Homo sapiens OX=9606 GN=KRT81 PE=1 SV=3 - [KRT81_HUMAN]	4.36	1	1	1	1		0				0				0				0				0				0				0			3.3286	4.36	1	1		0				0				0
Q96C11	FGGY carbohydrate kinase domain-containing protein OS=Homo sapiens OX=9606 GN=FGGY PE=1 SV=2 - [FGGY_HUMAN]	4.36	1	1	1	1		0				0				0				0				0				0				0			3.7556	4.36	1	1		0				0				0
Q15493	Regucalcin OS=Homo sapiens OX=9606 GN=RGN PE=1 SV=1 - [RGN_HUMAN]	4.35	1	1	1	1	2.329	4.35	1	1		0				0				0				0				0				0				0				0				0				0
Q13148	TAR DNA-binding protein 43 OS=Homo sapiens OX=9606 GN=TARDBP PE=1 SV=1 - [TADBP_HUMAN]	4.35	1	1	1	1		0				0				0				0				0				0			2.19521	4.35	1	1		0				0				0				0
Q07343	cAMP-specific 3',5'-cyclic phosphodiesterase 4B OS=Homo sapiens OX=9606 GN=PDE4B PE=1 SV=1 - [PDE4B_HUMAN]	4.35	1	1	2	2	2.40501	1.9	1	1	3.01051	2.45	1	1		0				0				0				0				0				0				0				0				0
Q13310	Polyadenylate-binding protein 4 OS=Homo sapiens OX=9606 GN=PABPC4 PE=1 SV=1 - [PABP4_HUMAN]	4.35	1	1	2	3		0				0			2.34403	2.33	1	1		0				0				0				0			2.80175	2.02	1	2		0				0				0
Q8N2Y8	Iporin OS=Homo sapiens OX=9606 GN=RUSC2 PE=1 SV=3 - [RUSC2_HUMAN]	4.35	1	3	3	3		0				0				0				0				0			3.56131	1.39	1	1	2.39029	1.65	1	1		0				0				0			3.09512	1.32	1
Q96A33	PAT complex subunit CCDC47 OS=Homo sapiens OX=9606 GN=CCDC47 PE=1 SV=1 - [CCD47_HUMAN]	4.35	1	1	1	2		0				0				0				0				0			3.53242	4.35	1	2		0				0				0				0				0
Q8TCA0	Leucine-rich repeat-containing protein 20 OS=Homo sapiens OX=9606 GN=LRRC20 PE=1 SV=1 - [LRC20_HUMAN]	4.35	1	1	1	2	3.64662	4.35	1	2		0				0				0				0				0				0				0				0				0				0
Q93097	Protein Wnt-2b OS=Homo sapiens OX=9606 GN=WNT2B PE=1 SV=2 - [WNT2B_HUMAN]	4.35	1	1	1	1		0				0			2.40784	4.35	1	1		0				0				0				0				0				0				0				0
Q13615	Myotubularin-related protein 3 OS=Homo sapiens OX=9606 GN=MTMR3 PE=1 SV=3 - [MTMR3_HUMAN]	4.34	1	2	2	3		0				0				0				0				0				0				0				0			2.64586	2.09	1	2	2.78998	2.25	1	1		0
Q4G176	Malonate--CoA ligase ACSF3, mitochondrial OS=Homo sapiens OX=9606 GN=ACSF3 PE=1 SV=3 - [ACSF3_HUMAN]	4.34	1	1	1	1		0				0				0				0				0				0				0			3.61048	4.34	1	1		0				0				0
Q8IYT3	Coiled-coil domain-containing protein 170 OS=Homo sapiens OX=9606 GN=CCDC170 PE=1 SV=3 - [CC170_HUMAN]	4.34	1	2	2	2		0				0				0				0				0			1.93917	1.12	1	1	2.97011	3.22	1	1		0				0				0				0
Q9UHD9	Ubiquilin-2 OS=Homo sapiens OX=9606 GN=UBQLN2 PE=1 SV=2 - [UBQL2_HUMAN]	4.33	1	1	1	1		0				0			2.15894	4.33	1	1		0				0				0				0				0				0								0
A6NM28	Zinc finger protein 92 homolog OS=Homo sapiens OX=9606 GN=ZFP92 PE=2 SV=3 - [ZFP92_HUMAN]	4.33	1	2	2	2		0				0				0				0			1.81329	2.4	1	1	1.63248	1.92	1	1		0				0				0				0				0
Q8N5S1	Mitochondrial carrier protein SCaMC-3L OS=Homo sapiens OX=9606 GN=SLC25A41 PE=2 SV=2 - [S2541_HUMAN]	4.32	1	1	1	1	2.05518	4.32	1	1		0				0				0				0				0				0				0				0				0				0
P49418	Amphiphysin OS=Homo sapiens OX=9606 GN=AMPH PE=1 SV=1 - [AMPH_HUMAN]	4.32	1	2	2	3		0				0			6.17147	4.32	2	2		0				0				0				0				0				0				0			2.19442	2.16	1
P0C875	Protein FAM228B OS=Homo sapiens OX=9606 GN=FAM228B PE=2 SV=2 - [F228B_HUMAN]	4.32	1	1	1	1		0				0				0				0				0				0				0				0				0				0				0
P35914	Hydroxymethylglutaryl-CoA lyase, mitochondrial OS=Homo sapiens OX=9606 GN=HMGCL PE=1 SV=2 - [HMGCL_HUMAN]	4.31	1	1	1	1		0				0			2.76065	4.31	1	1		0				0				0				0				0				0				0				0
Q9H9B1	Histone-lysine N-methyltransferase EHMT1 OS=Homo sapiens OX=9606 GN=EHMT1 PE=1 SV=4 - [EHMT1_HUMAN]	4.31	1	2	2	2	2.79222	2.39	1	1		0			3.12968	1.93	1	1		0				0				0				0				0				0				0				0
Q6YN16	Hydroxysteroid dehydrogenase-like protein 2 OS=Homo sapiens OX=9606 GN=HSDL2 PE=1 SV=1 - [HSDL2_HUMAN]	4.31	1	1	1	1		0				0			2.98401	4.31	1	1		0				0				0				0				0				0				0				0
O15297	Protein phosphatase 1D OS=Homo sapiens OX=9606 GN=PPM1D PE=1 SV=1 - [PPM1D_HUMAN]	4.3	1	1	1	1		0				0				0				0				0				0				0				0				0				0			4.02406	4.3	1
O76061	Stanniocalcin-2 OS=Homo sapiens OX=9606 GN=STC2 PE=1 SV=1 - [STC2_HUMAN]	4.3	1	1	1	1		0				0				0				0				0				0				0			2.15848	4.3	1	1		0				0				0
Q09666	Neuroblast differentiation-associated protein AHNAK OS=Homo sapiens OX=9606 GN=AHNAK PE=1 SV=2 - [AHNK_HUMAN]	4.3	1	4	5	8	7.46804	1.39	2	3		0			7.06827	2.9	3	5		0				0				0				0				0				0				0				0
P42126	Enoyl-CoA delta isomerase 1, mitochondrial OS=Homo sapiens OX=9606 GN=ECI1 PE=1 SV=1 - [ECI1_HUMAN]	4.3	1	1	1	1		0				0			2.39855	4.3	1	1		0				0				0				0				0				0				0				0
Q7Z460	CLIP-associating protein 1 OS=Homo sapiens OX=9606 GN=CLASP1 PE=1 SV=1 - [CLAP1_HUMAN]	4.29	1	3	3	3		0				0				0				0				0				0				0			2.73827	1.89	1	1		0				0			5.55762	2.41	2
Q9C0D6	FH2 domain-containing protein 1 OS=Homo sapiens OX=9606 GN=FHDC1 PE=1 SV=2 - [FHDC1_HUMAN]	4.29	1	3	3	3		0				0				0			2.0341	1.49	1	1	3.03483	1.57	1	1		0				0				0				0				0			2.5354	1.22	1
P33908	Mannosyl-oligosaccharide 1,2-alpha-mannosidase IA OS=Homo sapiens OX=9606 GN=MAN1A1 PE=1 SV=3 - [MA1A1_HUMAN]	4.29	1	2	2	2		0				0				0				0				0				0				0			2.32639	2.6	1	1		0				0				0
O00217	NADH dehydrogenase [ubiquinone] iron-sulfur protein 8, mitochondrial OS=Homo sapiens OX=9606 GN=NDUFS8 PE=1 SV=1 - [NDUS8_HUMAN]	4.29	1	1	1	1		0				0			1.78977	4.29	1	1		0				0				0				0				0				0				0				0
Q11203	CMP-N-acetylneuraminate-beta-1,4-galactoside alpha-2,3-sialyltransferase OS=Homo sapiens OX=9606 GN=ST3GAL3 PE=1 SV=1 - [SIAT6_HUMAN]	4.27	1	1	1	1		0				0				0				0				0				0				0			1.90979	4.27	1	1		0				0				0
P56545	C-terminal-binding protein 2 OS=Homo sapiens OX=9606 GN=CTBP2 PE=1 SV=1 - [CTBP2_HUMAN]	4.27	1	1	1	1		0				0			3.88737	4.27	1	1		0				0				0				0				0				0				0				0
P05166	Propionyl-CoA carboxylase beta chain, mitochondrial OS=Homo sapiens OX=9606 GN=PCCB PE=1 SV=3 - [PCCB_HUMAN]	4.27	1	2	2	2		0				0				0				0				0				0				0				0				0				0			1.79601	1.3	1
Q6UWB4	Serine protease 55 OS=Homo sapiens OX=9606 GN=PRSS55 PE=1 SV=2 - [PRS55_HUMAN]	4.26	1	1	1	1		0				0			2.2838	4.26	1	1		0				0				0				0				0				0				0				0
Q9Y6I8	Peroxisomal membrane protein 4 OS=Homo sapiens OX=9606 GN=PXMP4 PE=1 SV=3 - [PXMP4_HUMAN]	4.25	1	1	1	1		0				0				0			0	4.25	1	1		0				0				0				0				0				0				0
P40238	Thrombopoietin receptor OS=Homo sapiens OX=9606 GN=MPL PE=1 SV=1 - [TPOR_HUMAN]	4.25	1	1	1	1	3.11727	4.25	1	1						0				0				0				0				0								0								0
P07738	Bisphosphoglycerate mutase OS=Homo sapiens OX=9606 GN=BPGM PE=1 SV=2 - [PMGE_HUMAN]	4.25	1	1	1	1		0				0				0				0				0				0				0				0			2.35682	4.25	1	1		0
P48147	Prolyl endopeptidase OS=Homo sapiens OX=9606 GN=PREP PE=1 SV=2 - [PPCE_HUMAN]	4.23	1	2	2	3		0				0			8.0634	4.23	2	3		0				0				0				0				0				0				0				0
Q6P2C0	WD repeat-containing protein 93 OS=Homo sapiens OX=9606 GN=WDR93 PE=2 SV=1 - [WDR93_HUMAN]	4.23	1	2	2	2		0				0				0				0			1.80813	1.02	1	1	2.80812	3.21	1	1		0				0				0				0				0
P07451	Carbonic anhydrase 3 OS=Homo sapiens OX=9606 GN=CA3 PE=1 SV=3 - [CAH3_HUMAN]	4.23	1	1	1	6		0				0			2.30418	4.23	1	1		0			1.81318	4.23	1	1	4.0758	4.23	1	2		0								0							4.25939	4.23	1
Q5JU67	Cilia- and flagella-associated protein 157 OS=Homo sapiens OX=9606 GN=CFAP157 PE=2 SV=1 - [CF157_HUMAN]	4.23	1	1	1	1		0				0				0				0				0				0			2.85973	4.23	1	1		0				0				0				0
Q6UWP2	Dehydrogenase/reductase SDR family member 11 OS=Homo sapiens OX=9606 GN=DHRS11 PE=1 SV=1 - [DHR11_HUMAN]	4.23	1	1	1	1		0				0			2.20294	4.23	1	1		0				0								0				0				0								0
Q9NTX5	Ethylmalonyl-CoA decarboxylase OS=Homo sapiens OX=9606 GN=ECHDC1 PE=1 SV=2 - [ECHD1_HUMAN]	4.23	1	1	1	2		0				0				0				0				0				0				0			2.46299	4.23	1	2		0				0				0
Q4VXU2	Polyadenylate-binding protein 1-like OS=Homo sapiens OX=9606 GN=PABPC1L PE=2 SV=1 - [PAP1L_HUMAN]	4.23	4	1	2	2		0				0			4.42276	4.23	2	2		0				0				0				0				0				0				0				0
Q8TF61	F-box only protein 41 OS=Homo sapiens OX=9606 GN=FBXO41 PE=2 SV=5 - [FBX41_HUMAN]	4.23	1	2	2	3	2.76184	2.17	1	1		0				0				0				0			4.62142	2.06	1	2		0				0				0				0				0
Q6ZSR9	Uncharacterized protein FLJ45252 OS=Homo sapiens OX=9606 PE=2 SV=2 - [YJ005_HUMAN]	4.23	1	1	1	1		0				0				0				0				0				0				0				0				0			3.42942	4.23	1	1		0
Q9H706	GRB2-associated and regulator of MAPK protein 1 OS=Homo sapiens OX=9606 GN=GAREM1 PE=1 SV=2 - [GARE1_HUMAN]	4.22	1	2	2	2		0				0			3.21838	1.48	1	1		0				0				0				0				0				0				0			3.52242	2.74	1
Q9BYF1	Angiotensin-converting enzyme 2 OS=Homo sapiens OX=9606 GN=ACE2 PE=1 SV=2 - [ACE2_HUMAN]	4.22	1	2	2	2		0				0			3.55351	2.86	1	1		0			2.34131	1.37	1	1		0				0				0				0				0				0
Q9NZS9	Bifunctional apoptosis regulator OS=Homo sapiens OX=9606 GN=BFAR PE=1 SV=1 - [BFAR_HUMAN]	4.22	1	1	1	1		0				0				0			3.21686	4.22	1	1		0				0								0				0				0				0
P45983	Mitogen-activated protein kinase 8 OS=Homo sapiens OX=9606 GN=MAPK8 PE=1 SV=2 - [MK08_HUMAN]	4.22	1	1	1	1		0				0				0				0				0				0				0				0				0				0				0
Q6NS38	DNA oxidative demethylase ALKBH2 OS=Homo sapiens OX=9606 GN=ALKBH2 PE=1 SV=1 - [ALKB2_HUMAN]	4.21	1	1	1	2		0				0				0				0				0				0				0				0			4.0671	4.21	1	2		0				0
P39748	Flap endonuclease 1 OS=Homo sapiens OX=9606 GN=FEN1 PE=1 SV=1 - [FEN1_HUMAN]	4.21	1	1	1	1		0				0			3.78217	4.21	1	1		0				0				0				0				0				0				0				0
Q6P4F7	Rho GTPase-activating protein 11A OS=Homo sapiens OX=9606 GN=ARHGAP11A PE=1 SV=2 - [RHGBA_HUMAN]	4.2	2	3	3	4		0				0				0				0			2.64066	1.17	1	1		0				0				0				0			2.26802	0.78	1	1		0
Q9Y6N3	Calcium-activated chloride channel regulator family member 3 OS=Homo sapiens OX=9606 GN=CLCA3P PE=1 SV=1 - [CLCA3_HUMAN]	4.2	1	1	1	1		0				0				0				0			2.26776	4.2	1	1		0				0				0				0				0				0
O94842	TOX high mobility group box family member 4 OS=Homo sapiens OX=9606 GN=TOX4 PE=1 SV=1 - [TOX4_HUMAN]	4.19	1	1	1	1		0				0				0				0				0				0				0				0				0				0			3.23665	4.19	1
Q96JP9	Cadherin-related family member 1 OS=Homo sapiens OX=9606 GN=CDHR1 PE=1 SV=2 - [CDHR1_HUMAN]	4.19	1	3	3	12	3.02558	1.28	1	1		0			2.82452	1.28	1	1		0			2.74057	1.28	1	1	11.7446	4.19	3	6	2.87237	1.28	1	1		0				0				0				0
P21283	V-type proton ATPase subunit C 1 OS=Homo sapiens OX=9606 GN=ATP6V1C1 PE=1 SV=4 - [VATC1_HUMAN]	4.19	1	1	1	1		0				0			2.54336	4.19	1	1		0				0				0				0				0				0				0				0
Q8NEA9	Germ cell-less protein-like 2 OS=Homo sapiens OX=9606 GN=GMCL2 PE=1 SV=2 - [GMCL2_HUMAN]	4.18	1	1	1	1		0				0				0				0				0				0				0				0				0			3.83719	4.18	1	1		0
Q9H2V7	Protein spinster homolog 1 OS=Homo sapiens OX=9606 GN=SPNS1 PE=1 SV=1 - [SPNS1_HUMAN]	4.17	1	1	1	2		0				0				0				0				0			1.99692	4.17	1	1	3.56874	4.17	1	1		0				0				0				0
O76094	Signal recognition particle subunit SRP72 OS=Homo sapiens OX=9606 GN=SRP72 PE=1 SV=3 - [SRP72_HUMAN]	4.17	1	1	1	2		0				0				0				0				0				0				0				0				0				0			3.90866	4.17	1
Q14168	MAGUK p55 subfamily member 2 OS=Homo sapiens OX=9606 GN=MPP2 PE=1 SV=3 - [MPP2_HUMAN]	4.17	1	2	2	3		0				0			8.03381	4.17	2	3		0				0				0				0				0				0				0				0
O00423	Echinoderm microtubule-associated protein-like 1 OS=Homo sapiens OX=9606 GN=EML1 PE=1 SV=3 - [EMAL1_HUMAN]	4.17	1	2	2	2		0				0			2.41149	1.47	1	1	3.71145	2.7	1	1		0				0				0				0				0				0				0
Q14410	Glycerol kinase 2 OS=Homo sapiens OX=9606 GN=GK2 PE=2 SV=2 - [GLPK2_HUMAN]	4.16	1	1	1	2		0				0				0				0			3.37781	4.16	1	2		0				0				0				0				0				0
O75603	Chorion-specific transcription factor GCMb OS=Homo sapiens OX=9606 GN=GCM2 PE=1 SV=1 - [GCM2_HUMAN]	4.15	1	1	1	1		0				0				0			3.24677	4.15	1	1		0				0				0				0				0				0				0
P37235	Hippocalcin-like protein 1 OS=Homo sapiens OX=9606 GN=HPCAL1 PE=1 SV=3 - [HPCL1_HUMAN]	4.15	3	1	1	3		0				0			3.81167	4.15	1	2		0				0				0				0				0				0				0			1.84683	4.15	1
Q92599	Septin-8 OS=Homo sapiens OX=9606 GN=SEPTIN8 PE=1 SV=4 - [SEPT8_HUMAN]	4.14	3	1	2	12	2.04659	1.86	1	1		0			15.6331	4.14	2	8	1.78913	1.86	1	1		0				0				0				0			3.63859	1.86	1	2		0				0
Q01974	Tyrosine-protein kinase transmembrane receptor ROR2 OS=Homo sapiens OX=9606 GN=ROR2 PE=1 SV=2 - [ROR2_HUMAN]	4.14	1	2	2	2		0				0			2.57348	1.17	1	1		0			3.22392	2.97	1	1		0				0				0				0				0				0
P14415	Sodium/potassium-transporting ATPase subunit beta-2 OS=Homo sapiens OX=9606 GN=ATP1B2 PE=1 SV=3 - [AT1B2_HUMAN]	4.14	1	1	1	3	4.44282	4.14	1	2		0			2.76586	4.14	1	1						0				0				0				0				0				0				0
Q8WYK0	Acetyl-coenzyme A thioesterase OS=Homo sapiens OX=9606 GN=ACOT12 PE=1 SV=1 - [ACO12_HUMAN]	4.14	1	1	1	2		0				0				0				0				0				0				0				0				0				0			4.30751	4.14	1
Q12906	Interleukin enhancer-binding factor 3 OS=Homo sapiens OX=9606 GN=ILF3 PE=1 SV=3 - [ILF3_HUMAN]	4.14	1	3	3	6		0			2.76293	2.68	1	1	13.448	2.8	2	5		0				0				0				0				0				0				0				0
P78386	Keratin, type II cuticular Hb5 OS=Homo sapiens OX=9606 GN=KRT85 PE=1 SV=1 - [KRT85_HUMAN]	4.14	1	1	1	1		0				0				0				0				0				0				0			3.35479	4.14	1	1		0				0				0
Q3SY00	Testis-specific protein 10-interacting protein OS=Homo sapiens OX=9606 GN=TSGA10IP PE=1 SV=2 - [T10IP_HUMAN]	4.14	1	1	1	1		0				0				0				0				0				0				0			4.10858	4.14	1	1		0				0				0
A6NMB9	Fidgetin-like protein 2 OS=Homo sapiens OX=9606 GN=FIGNL2 PE=2 SV=2 - [FIGL2_HUMAN]	4.13	1	1	1	1		0				0				0				0				0				0			2.85201	4.13	1	1		0				0				0				0
Q14118	Dystroglycan OS=Homo sapiens OX=9606 GN=DAG1 PE=1 SV=2 - [DAG1_HUMAN]	4.13	1	2	2	10		0			8.32961	2.35	1	2		0			4.41106	2.35	1	1	8.90527	2.35	1	2	4.7459	2.35	1	1	6.87844	4.13	2	2		0				0				0				0
Q8NA66	Cyclic nucleotide-binding domain-containing protein 1 OS=Homo sapiens OX=9606 GN=CNBD1 PE=2 SV=1 - [CNBD1_HUMAN]	4.13	1	1	1	1	3.32244	4.13	1	1		0				0				0				0				0				0				0				0				0				0
Q9Y394	Dehydrogenase/reductase SDR family member 7 OS=Homo sapiens OX=9606 GN=DHRS7 PE=1 SV=1 - [DHRS7_HUMAN]	4.13	1	1	1	1		0				0				0				0				0				0				0				0				0				0				0
Q8NA03	Fibrous sheath-interacting protein 1 OS=Homo sapiens OX=9606 GN=FSIP1 PE=2 SV=1 - [FSIP1_HUMAN]	4.13	1	1	1	2		0				0				0				0				0				0				0				0				0			3.45944	4.13	1	2		0
Q8TBZ6	tRNA methyltransferase 10 homolog A OS=Homo sapiens OX=9606 GN=TRMT10A PE=1 SV=1 - [TM10A_HUMAN]	4.13	1	1	1	1		0				0				0				0				0				0			1.92226	4.13	1	1		0				0				0				0
Q6ZNC4	Zinc finger protein 704 OS=Homo sapiens OX=9606 GN=ZNF704 PE=1 SV=1 - [ZN704_HUMAN]	4.13	1	1	1	2		0				0				0				0				0				0				0			2.45202	4.13	1	2		0				0				0
Q96IZ5	RNA-binding protein 41 OS=Homo sapiens OX=9606 GN=RBM41 PE=1 SV=2 - [RBM41_HUMAN]	4.12	1	1	1	1		0				0				0			2.66652	4.12	1	1		0				0				0				0				0				0				0
P55060	Exportin-2 OS=Homo sapiens OX=9606 GN=CSE1L PE=1 SV=3 - [XPO2_HUMAN]	4.12	1	1	2	2		0			3.02222	2.47	1	1	2.56172	1.65	1	1		0				0				0				0				0				0				0				0
Q16665	Hypoxia-inducible factor 1-alpha OS=Homo sapiens OX=9606 GN=HIF1A PE=1 SV=1 - [HIF1A_HUMAN]	4.12	1	2	2	2		0				0				0				0				0			1.75789	0.85	1	1		0				0				0			4.71426	3.27	1	1		0
Q96M66	Putative uncharacterized protein FLJ32790 OS=Homo sapiens OX=9606 PE=2 SV=2 - [YP010_HUMAN]	4.12	1	1	1	1		0				0				0				0				0				0				0			1.9652	4.12	1	1		0				0				0
O75914	Serine/threonine-protein kinase PAK 3 OS=Homo sapiens OX=9606 GN=PAK3 PE=1 SV=2 - [PAK3_HUMAN]	4.11	2	2	2	15	7.76402	1.61	1	4	1.64507	1.61	1	1		0			6.23055	1.61	1	3	4.57857	1.61	1	2		0				0				0			8.81965	4.11	2	4		0				0
P35913	Rod cGMP-specific 3',5'-cyclic phosphodiesterase subunit beta OS=Homo sapiens OX=9606 GN=PDE6B PE=2 SV=2 - [PDE6B_HUMAN]	4.1	1	2	3	5		0				0			12.2788	4.1	3	5		0				0				0				0				0				0				0				0
Q17RQ9	NTPase KAP family P-loop domain-containing protein 1 OS=Homo sapiens OX=9606 GN=NKPD1 PE=2 SV=1 - [NKPD1_HUMAN]	4.1	1	1	1	2		0				0				0				0			3.89624	4.1	1	1		0				0				0				0			2.8699	4.1	1	1		0
Q15428	Splicing factor 3A subunit 2 OS=Homo sapiens OX=9606 GN=SF3A2 PE=1 SV=2 - [SF3A2_HUMAN]	4.09	1	1	1	1		0				0				0				0				0				0				0				0				0			1.6483	4.09	1	1		0
P78356	Phosphatidylinositol 5-phosphate 4-kinase type-2 beta OS=Homo sapiens OX=9606 GN=PIP4K2B PE=1 SV=1 - [PI42B_HUMAN]	4.09	1	1	1	2		0				0				0				0				0				0				0				0				0			2.7565	4.09	1	2		0
Q96HL8	SH3 domain-containing YSC84-like protein 1 OS=Homo sapiens OX=9606 GN=SH3YL1 PE=1 SV=1 - [SH3Y1_HUMAN]	4.09	1	1	1	1		0				0				0				0				0				0				0				0				0				0			0	4.09	1
Q13884	Beta-1-syntrophin OS=Homo sapiens OX=9606 GN=SNTB1 PE=1 SV=3 - [SNTB1_HUMAN]	4.09	1	1	1	1		0				0				0				0				0				0				0				0				0				0				0
P49591	Serine--tRNA ligase, cytoplasmic OS=Homo sapiens OX=9606 GN=SARS1 PE=1 SV=3 - [SYSC_HUMAN]	4.09	1	1	1	1		0				0				0				0				0				0				0				0				0			2.48028	4.09	1	1		0
Q8N1C3	Gamma-aminobutyric acid receptor subunit gamma-1 OS=Homo sapiens OX=9606 GN=GABRG1 PE=1 SV=2 - [GBRG1_HUMAN]	4.09	2	1	1	3		0				0				0				0				0			2.88858	4.09	1	1		0			3.09956	4.09	1	2		0				0				0
Q15846	Clusterin-like protein 1 OS=Homo sapiens OX=9606 GN=CLUL1 PE=2 SV=1 - [CLUL1_HUMAN]	4.08	1	1	1	1		0				0				0				0				0			3.77464	4.08	1	1		0				0				0				0				0
Q9ULM3	YEATS domain-containing protein 2 OS=Homo sapiens OX=9606 GN=YEATS2 PE=1 SV=2 - [YETS2_HUMAN]	4.08	1	5	5	7	3.05345	1.13	1	1	2.33506	1.34	1	1	1.66993	0.49	1	1	1.91259	0.56	1	1		0				0			1.96705	0.56	1	1		0			0	0.49	1	1		0			1.64802	0.49	1
Q53GS9	U4/U6.U5 tri-snRNP-associated protein 2 OS=Homo sapiens OX=9606 GN=USP39 PE=1 SV=2 - [SNUT2_HUMAN]	4.07	1	1	1	1		0				0				0				0				0				0				0				0			3.27121	4.07	1	1		0				0
P49768	Presenilin-1 OS=Homo sapiens OX=9606 GN=PSEN1 PE=1 SV=1 - [PSN1_HUMAN]	4.07	1	1	1	1		0				0				0				0				0				0			4.16692	4.07	1	1		0				0				0				0
P18054	Polyunsaturated fatty acid lipoxygenase ALOX12 OS=Homo sapiens OX=9606 GN=ALOX12 PE=1 SV=4 - [LOX12_HUMAN]	4.07	1	2	2	5	0	1.66	1	2		0				0			2.47135	4.07	2	2		0				0				0				0			1.63058	1.66	1	1		0				0
P51970	NADH dehydrogenase [ubiquinone] 1 alpha subcomplex subunit 8 OS=Homo sapiens OX=9606 GN=NDUFA8 PE=1 SV=3 - [NDUA8_HUMAN]	4.07	1	1	1	1	1.88101	4.07	1	1		0				0				0				0				0				0				0				0				0				0
Q9UIA0	Cytohesin-4 OS=Homo sapiens OX=9606 GN=CYTH4 PE=1 SV=1 - [CYH4_HUMAN]	4.06	1	1	1	1		0				0				0				0				0			2.38372	4.06	1	1		0				0				0				0				0
Q7Z4T8	Inactive polypeptide N-acetylgalactosaminyltransferase-like protein 5 OS=Homo sapiens OX=9606 GN=GALNTL5 PE=2 SV=3 - [GLTL5_HUMAN]	4.06	1	1	1	1		0				0				0			2.49983	4.06	1	1		0				0				0				0				0				0				0
O14917	Protocadherin-17 OS=Homo sapiens OX=9606 GN=PCDH17 PE=1 SV=2 - [PCD17_HUMAN]	4.06	1	3	3	3		0				0			0	0.6	1	1	6.47114	3.45	2	2		0				0				0				0				0				0				0
Q9BXU7	Ubiquitin carboxyl-terminal hydrolase 26 OS=Homo sapiens OX=9606 GN=USP26 PE=1 SV=1 - [UBP26_HUMAN]	4.05	1	2	2	2		0				0				0				0				0				0				0				0			0	0.77	1	1		0			2.61748	3.29	1
P04628	Proto-oncogene Wnt-1 OS=Homo sapiens OX=9606 GN=WNT1 PE=1 SV=1 - [WNT1_HUMAN]	4.05	1	1	1	1	2.75638	4.05	1	1		0				0				0				0				0				0				0				0				0				0
Q8WVM8	Sec1 family domain-containing protein 1 OS=Homo sapiens OX=9606 GN=SCFD1 PE=1 SV=4 - [SCFD1_HUMAN]	4.05	1	1	1	1	3.76022	4.05	1	1		0				0				0				0				0				0				0				0				0				0
A6NI79	Coiled-coil domain-containing protein 69 OS=Homo sapiens OX=9606 GN=CCDC69 PE=1 SV=1 - [CCD69_HUMAN]	4.05	1	1	1	1		0				0				0				0				0			2.52194	4.05	1	1		0				0				0				0				0
Q96FV0	Leucine-rich repeat-containing protein 46 OS=Homo sapiens OX=9606 GN=LRRC46 PE=2 SV=1 - [LRC46_HUMAN]	4.05	1	1	1	2	2.03195	4.05	1	1		0				0				0				0				0				0				0			2.51027	4.05	1	1		0				0
Q9H2C8	Olfactory receptor 51V1 OS=Homo sapiens OX=9606 GN=OR51V1 PE=3 SV=2 - [O51V1_HUMAN]	4.05	1	1	1	1		0				0				0				0				0				0				0				0				0			2.33298	4.05	1	1
Q86TM6	E3 ubiquitin-protein ligase synoviolin OS=Homo sapiens OX=9606 GN=SYVN1 PE=1 SV=2 - [SYVN1_HUMAN]	4.05	1	1	1	1		0			2.75569	4.05	1	1		0				0				0				0				0				0				0				0				0
Q9BUZ4	TNF receptor-associated factor 4 OS=Homo sapiens OX=9606 GN=TRAF4 PE=1 SV=1 - [TRAF4_HUMAN]	4.04	1	1	1	1		0				0				0				0				0				0				0				0				0				0			4.11341	4.04	1
P11217	Glycogen phosphorylase, muscle form OS=Homo sapiens OX=9606 GN=PYGM PE=1 SV=6 - [PYGM_HUMAN]	4.04	1	1	3	16	3.98103	2.38	2	2		0			9.90551	2.38	2	5		0				0			2.50928	2.61	2	2		0				0			12.2702	2.38	2	5		0			4.82383	2.38	2
Q9UK59	Lariat debranching enzyme OS=Homo sapiens OX=9606 GN=DBR1 PE=1 SV=2 - [DBR1_HUMAN]	4.04	1	1	1	1		0				0				0				0			3.47944	4.04	1	1		0				0				0				0				0				0
Q96D53	Atypical kinase COQ8B, mitochondrial OS=Homo sapiens OX=9606 GN=COQ8B PE=1 SV=2 - [COQ8B_HUMAN]	4.04	1	2	2	2		0				0				0			2.07418	2.39	1	1		0				0				0				0			1.86843	1.65	1	1		0				0
O43583	Density-regulated protein OS=Homo sapiens OX=9606 GN=DENR PE=1 SV=2 - [DENR_HUMAN]	4.04	1	1	1	1		0				0				0							0	4.04	1	1										0				0								0
Q8TC92	Ecto-NOX disulfide-thiol exchanger 1 OS=Homo sapiens OX=9606 GN=ENOX1 PE=1 SV=1 - [ENOX1_HUMAN]	4.04	1	2	2	2		0				0				0			2.17654	2.33	1	1		0				0				0				0				0				0				0
Q7Z6J6	FERM domain-containing protein 5 OS=Homo sapiens OX=9606 GN=FRMD5 PE=1 SV=1 - [FRMD5_HUMAN]	4.04	1	1	1	2		0			2.52385	4.04	1	2		0				0				0				0				0				0				0				0				0
Q96MC4	CEP295 N-terminal-like protein OS=Homo sapiens OX=9606 GN=CEP295NL PE=2 SV=1 - [C295L_HUMAN]	4.03	1	1	1	1		0				0				0			2.49685	4.03	1	1		0				0				0				0				0				0				0
Q96CN5	Leucine-rich repeat-containing protein 45 OS=Homo sapiens OX=9606 GN=LRRC45 PE=1 SV=1 - [LRC45_HUMAN]	4.03	1	2	2	2		0				0				0				0				0			3.09308	2.69	1	1	0	1.34	1	1		0				0				0				0
P46734	Dual specificity mitogen-activated protein kinase kinase 3 OS=Homo sapiens OX=9606 GN=MAP2K3 PE=1 SV=2 - [MP2K3_HUMAN]	4.03	1	1	1	1		0				0				0				0			2.63905	4.03	1	1		0				0				0				0				0				0
Q8NG66	Serine/threonine-protein kinase Nek11 OS=Homo sapiens OX=9606 GN=NEK11 PE=1 SV=2 - [NEK11_HUMAN]	4.03	1	2	2	2		0				0			2.8311	2.33	1	1		0				0				0			0	1.71	1	1		0				0				0				0
P42704	Leucine-rich PPR motif-containing protein, mitochondrial OS=Homo sapiens OX=9606 GN=LRPPRC PE=1 SV=3 - [LPPRC_HUMAN]	4.02	1	4	4	13		0			2.59032	1.15	1	1	4.60677	1.94	2	2	5.57175	1.15	1	4		0				0				0				0			2.60984	1.15	1	1	10.2897	2.08	2	4	2.69878	1.15	1
Q96R06	Sperm-associated antigen 5 OS=Homo sapiens OX=9606 GN=SPAG5 PE=1 SV=2 - [SPAG5_HUMAN]	4.02	1	2	2	2		0				0			2.76205	1.34	1	1		0			0	2.68	1	1		0				0				0				0				0				0
Q7Z402	Transmembrane channel-like protein 7 OS=Homo sapiens OX=9606 GN=TMC7 PE=1 SV=1 - [TMC7_HUMAN]	4.01	1	1	1	1		0				0				0				0				0				0				0				0			2.21482	4.01	1	1		0				0
O75151	Lysine-specific demethylase PHF2 OS=Homo sapiens OX=9606 GN=PHF2 PE=1 SV=4 - [PHF2_HUMAN]	4.01	1	2	2	3		0				0				0				0				0				0			2.90011	2.37	1	1		0				0				0				0
Q9NQW7	Xaa-Pro aminopeptidase 1 OS=Homo sapiens OX=9606 GN=XPNPEP1 PE=1 SV=3 - [XPP1_HUMAN]	4.01	1	2	2	2		0				0			5.28397	4.01	2	2		0				0				0				0				0				0				0				0
P18505	Gamma-aminobutyric acid receptor subunit beta-1 OS=Homo sapiens OX=9606 GN=GABRB1 PE=1 SV=2 - [GBRB1_HUMAN]	4.01	1	1	1	1		0			3.29471	4.01	1	1		0				0				0				0				0				0				0				0				0
P48507	Glutamate--cysteine ligase regulatory subunit OS=Homo sapiens OX=9606 GN=GCLM PE=1 SV=1 - [GSH0_HUMAN]	4.01	1	1	1	1		0				0				0				0				0				0				0				0			1.95141	4.01	1	1		0				0
P30613	Pyruvate kinase PKLR OS=Homo sapiens OX=9606 GN=PKLR PE=1 SV=2 - [KPYR_HUMAN]	4.01	1	1	2	62	22.9574	1.92	1	9	3.84879	1.92	1	2	34.1311	1.92	1	15	7.10095	1.92	1	3	7.26664	4.01	2	3	8.83929	1.92	1	4	6.76085	1.92	1	3		0			24.9651	1.92	1	12		0			22.2581	1.92	1
A6PVC2	Protein monoglycylase TTLL8 OS=Homo sapiens OX=9606 GN=TTLL8 PE=2 SV=4 - [TTLL8_HUMAN]	4	1	1	2	2		0				0				0				0				0				0				0				0			3.1234	1.76	1	1		0				0
P48039	Melatonin receptor type 1A OS=Homo sapiens OX=9606 GN=MTNR1A PE=1 SV=1 - [MTR1A_HUMAN]	4	1	1	1	1		0				0								0				0				0				0			1.98477	4	1	1		0				0				0
O43301	Heat shock 70 kDa protein 12A OS=Homo sapiens OX=9606 GN=HSPA12A PE=1 SV=2 - [HS12A_HUMAN]	4	1	2	2	6		0				0			14.1718	4	2	5		0				0				0				0				0			2.73428	2.07	1	1		0				0
Q9H1X1	Radial spoke head protein 9 homolog OS=Homo sapiens OX=9606 GN=RSPH9 PE=1 SV=1 - [RSPH9_HUMAN]	3.99	1	1	1	1		0				0				0				0				0				0				0				0				0				0			1.756	3.99	1
Q6ZRC1	Uncharacterized protein C4orf50 OS=Homo sapiens OX=9606 GN=C4orf50 PE=2 SV=1 - [CD050_HUMAN]	3.99	1	1	1	1		0				0								0			2.40584	3.99	1	1		0				0				0				0				0
Q96NY7	Chloride intracellular channel protein 6 OS=Homo sapiens OX=9606 GN=CLIC6 PE=2 SV=3 - [CLIC6_HUMAN]	3.98	1	1	1	1		0				0				0				0				0				0				0				0			5.37019	3.98	1	1		0				0
P45844	ATP-binding cassette sub-family G member 1 OS=Homo sapiens OX=9606 GN=ABCG1 PE=1 SV=3 - [ABCG1_HUMAN]	3.98	1	1	1	1		0				0				0				0				0				0			3.17594	3.98	1	1		0				0				0				0
P23416	Glycine receptor subunit alpha-2 OS=Homo sapiens OX=9606 GN=GLRA2 PE=1 SV=1 - [GLRA2_HUMAN]	3.98	1	1	1	1		0				0				0				0				0				0				0				0				0				0			3.46161	3.98	1
Q9NXG2	THUMP domain-containing protein 1 OS=Homo sapiens OX=9606 GN=THUMPD1 PE=1 SV=2 - [THUM1_HUMAN]	3.97	1	1	1	1	2.99951	3.97	1	1		0				0				0				0				0				0				0				0				0				0
Q7Z4Q2	HEAT repeat-containing protein 3 OS=Homo sapiens OX=9606 GN=HEATR3 PE=1 SV=2 - [HEAT3_HUMAN]	3.97	1	1	1	1		0				0				0				0				0				0				0				0				0				0			3.9229	3.97	1
P21333	Filamin-A OS=Homo sapiens OX=9606 GN=FLNA PE=1 SV=4 - [FLNA_HUMAN]	3.97	1	6	7	14	10.5863	1.13	2	3		0			20.5384	2.98	5	8		0				0				0				0				0			4.40864	1.1	2	2		0			2.70286	0.6	1
Q9NU19	TBC1 domain family member 22B OS=Homo sapiens OX=9606 GN=TBC1D22B PE=1 SV=3 - [TB22B_HUMAN]	3.96	1	1	1	1		0				0				0			3.19229	3.96	1	1		0				0				0				0				0				0				0
Q86W92	Liprin-beta-1 OS=Homo sapiens OX=9606 GN=PPFIBP1 PE=1 SV=2 - [LIPB1_HUMAN]	3.96	1	2	2	2		0				0			3.51972	1.98	1	1		0				0				0				0				0				0				0				0
O75795	UDP-glucuronosyltransferase 2B17 OS=Homo sapiens OX=9606 GN=UGT2B17 PE=1 SV=1 - [UDB17_HUMAN]	3.96	6	2	2	2		0				0				0				0				0				0				0				0			1.87629	1.7	1	1		0				0
Q9UPZ9	Serine/threonine-protein kinase ICK OS=Homo sapiens OX=9606 GN=CILK1 PE=1 SV=1 - [CILK1_HUMAN]	3.96	20	1	2	3		0				0			4.40675	1.27	1	2		0				0				0				0				0			2.7619	2.69	1	1		0				0
P29353	SHC-transforming protein 1 OS=Homo sapiens OX=9606 GN=SHC1 PE=1 SV=4 - [SHC1_HUMAN]	3.95	1	1	1	1		0				0				0				0				0				0				0				0			2.9476	3.95	1	1		0				0
P21926	CD9 antigen OS=Homo sapiens OX=9606 GN=CD9 PE=1 SV=4 - [CD9_HUMAN]	3.95	1	1	1	1		0				0				0				0				0				0								0			1.73601	3.95	1	1						0
Q6NV74	CRACD-like protein OS=Homo sapiens OX=9606 GN=CRACDL PE=1 SV=3 - [CRCDL_HUMAN]	3.95	1	3	3	4		0				0				0				0			2.05061	1.25	1	1	1.95438	0.83	1	1		0				0			2.00002	0.83	1	1		0				0
Q9HB15	Potassium channel subfamily K member 12 OS=Homo sapiens OX=9606 GN=KCNK12 PE=2 SV=1 - [KCNKC_HUMAN]	3.95	1	1	1	1		0				0				0				0				0				0				0				0			2.71655	3.95	1	1		0				0
Q9UBR5	Chemokine-like factor OS=Homo sapiens OX=9606 GN=CKLF PE=1 SV=1 - [CKLF_HUMAN]	3.95	1	1	1	1						0				0			0	3.95	1	1						0								0												0
Q92750	Transcription initiation factor TFIID subunit 4B OS=Homo sapiens OX=9606 GN=TAF4B PE=1 SV=2 - [TAF4B_HUMAN]	3.94	1	1	1	1		0				0				0				0				0				0				0				0			3.7182	3.94	1	1		0				0
P14652	Homeobox protein Hox-B2 OS=Homo sapiens OX=9606 GN=HOXB2 PE=1 SV=1 - [HXB2_HUMAN]	3.93	1	1	1	1	3.39287	3.93	1	1		0				0												0				0				0				0				0
P16260	Graves disease carrier protein OS=Homo sapiens OX=9606 GN=SLC25A16 PE=1 SV=3 - [GDC_HUMAN]	3.92	1	1	1	1		0				0				0			1.86277	3.92	1	1		0				0				0				0				0				0				0
Q9P104	Docking protein 5 OS=Homo sapiens OX=9606 GN=DOK5 PE=1 SV=2 - [DOK5_HUMAN]	3.92	1	1	1	1		0				0			2.24967	3.92	1	1		0				0				0				0				0				0				0				0
P27487	Dipeptidyl peptidase 4 OS=Homo sapiens OX=9606 GN=DPP4 PE=1 SV=2 - [DPP4_HUMAN]	3.92	1	3	3	4		0				0			1.77297	0.91	1	1	2.23821	1.04	1	1	2.89719	1.96	1	2		0				0				0				0				0				0
Q5VV43	Dyslexia-associated protein KIAA0319 OS=Homo sapiens OX=9606 GN=KIAA0319 PE=1 SV=1 - [K0319_HUMAN]	3.92	1	2	2	3		0				0			3.02116	1.49	1	1		0				0				0				0				0			3.86029	2.43	1	2		0				0
Q5TGI0	Failed axon connections homolog OS=Homo sapiens OX=9606 GN=FAXC PE=2 SV=2 - [FAXC_HUMAN]	3.91	1	1	1	1		0				0				0				0				0				0				0				0			2.79836	3.91	1	1		0				0
Q8TB45	DEP domain-containing mTOR-interacting protein OS=Homo sapiens OX=9606 GN=DEPTOR PE=1 SV=2 - [DPTOR_HUMAN]	3.91	1	1	1	1		0			2.01787	3.91	1	1		0				0				0				0				0				0				0				0				0
Q12794	Hyaluronidase-1 OS=Homo sapiens OX=9606 GN=HYAL1 PE=1 SV=2 - [HYAL1_HUMAN]	3.91	1	1	1	1		0																0				0				0				0			3.48451	3.91	1	1		0				0
Q15102	Platelet-activating factor acetylhydrolase IB subunit alpha1 OS=Homo sapiens OX=9606 GN=PAFAH1B3 PE=1 SV=1 - [PA1B3_HUMAN]	3.9	1	1	1	7	0	3.9	1	1		0			5.97982	3.9	1	4						0				0				0				0				0				0			3.79904	3.9	1
Q9Y263	Phospholipase A-2-activating protein OS=Homo sapiens OX=9606 GN=PLAA PE=1 SV=2 - [PLAP_HUMAN]	3.9	1	2	2	3		0				0			3.53429	1.89	1	1		0				0			3.48941	2.01	1	2		0				0				0				0				0
O95665	Neurotensin receptor type 2 OS=Homo sapiens OX=9606 GN=NTSR2 PE=1 SV=2 - [NTR2_HUMAN]	3.9	1	1	1	1		0			2.15287	3.9	1	1		0				0				0				0				0				0				0				0				0
Q8TAL5	Uncharacterized protein C9orf43 OS=Homo sapiens OX=9606 GN=C9orf43 PE=1 SV=1 - [CI043_HUMAN]	3.9	1	1	1	2		0				0				0				0				0				0			2.8417	3.9	1	1		0				0			2.69746	3.9	1	1		0
Q9H329	Band 4.1-like protein 4B OS=Homo sapiens OX=9606 GN=EPB41L4B PE=2 SV=2 - [E41LB_HUMAN]	3.89	1	1	1	1	3.26622	3.89	1	1		0				0				0				0				0				0				0				0				0				0
Q9NQG6	Mitochondrial dynamics protein MID51 OS=Homo sapiens OX=9606 GN=MIEF1 PE=1 SV=1 - [MID51_HUMAN]	3.89	1	1	1	1		0			2.91709	3.89	1	1		0				0				0				0				0				0				0				0				0
Q8WY07	Cationic amino acid transporter 3 OS=Homo sapiens OX=9606 GN=SLC7A3 PE=1 SV=1 - [CTR3_HUMAN]	3.88	1	1	1	1		0				0				0				0				0				0				0				0				0			3.71229	3.88	1	1		0
Q693B1	BTB/POZ domain-containing protein KCTD11 OS=Homo sapiens OX=9606 GN=KCTD11 PE=1 SV=1 - [KCD11_HUMAN]	3.88	1	1	1	1		0				0			0	3.88	1	1		0								0				0								0				0				0
Q8N6C8	Leukocyte immunoglobulin-like receptor subfamily A member 3 OS=Homo sapiens OX=9606 GN=LILRA3 PE=1 SV=3 - [LIRA3_HUMAN]	3.87	1	1	1	1		0				0				0				0				0				0			2.28394	3.87	1	1		0				0				0				0
P41271	Neuroblastoma suppressor of tumorigenicity 1 OS=Homo sapiens OX=9606 GN=NBL1 PE=1 SV=2 - [NBL1_HUMAN]	3.87	1	1	1	3		0			3.91665	3.87	1	2		0				0				0				0			2.48756	3.87	1	1		0				0				0				0
P62333	26S proteasome regulatory subunit 10B OS=Homo sapiens OX=9606 GN=PSMC6 PE=1 SV=1 - [PRS10_HUMAN]	3.86	1	1	1	1		0				0			2.75856	3.86	1	1		0				0				0				0				0				0				0				0
Q9HA65	TBC1 domain family member 17 OS=Homo sapiens OX=9606 GN=TBC1D17 PE=1 SV=2 - [TBC17_HUMAN]	3.86	1	1	1	1		0				0				0			3.856	3.86	1	1		0				0				0				0				0				0				0
Q14142	Tripartite motif-containing protein 14 OS=Homo sapiens OX=9606 GN=TRIM14 PE=1 SV=2 - [TRI14_HUMAN]	3.85	1	1	1	2		0				0				0				0				0				0				0				0				0			2.55222	3.85	1	1		0
Q9HA92	Radical S-adenosyl methionine domain-containing protein 1, mitochondrial OS=Homo sapiens OX=9606 GN=RSAD1 PE=1 SV=2 - [RSAD1_HUMAN]	3.85	1	1	1	1		0			2.27348	3.85	1	1		0				0				0				0				0				0				0				0				0
Q9UGH3	Solute carrier family 23 member 2 OS=Homo sapiens OX=9606 GN=SLC23A2 PE=1 SV=1 - [S23A2_HUMAN]	3.85	1	1	1	2	2.82502	3.85	1	1		0				0				0				0				0				0				0			2.81212	3.85	1	1		0				0
Q15782	Chitinase-3-like protein 2 OS=Homo sapiens OX=9606 GN=CHI3L2 PE=1 SV=1 - [CH3L2_HUMAN]	3.85	1	1	1	2		0				0				0				0				0				0				0				0			2.66747	3.85	1	1	2.16714	3.85	1	1		0
Q96GW7	Brevican core protein OS=Homo sapiens OX=9606 GN=BCAN PE=1 SV=2 - [PGCB_HUMAN]	3.84	1	3	3	7	0	0.77	1	1		0				0				0				0			3.1168	1.54	1	1	8.92301	3.07	2	3		0			0	0.77	1	2		0				0
Q9H222	ATP-binding cassette sub-family G member 5 OS=Homo sapiens OX=9606 GN=ABCG5 PE=1 SV=1 - [ABCG5_HUMAN]	3.84	1	1	1	1		0				0				0				0				0			2.68024	3.84	1	1		0				0				0				0				0
Q53EL6	Programmed cell death protein 4 OS=Homo sapiens OX=9606 GN=PDCD4 PE=1 SV=2 - [PDCD4_HUMAN]	3.84	1	1	1	1		0			3.01735	3.84	1	1		0				0				0				0				0				0				0				0				0
P25789	Proteasome subunit alpha type-4 OS=Homo sapiens OX=9606 GN=PSMA4 PE=1 SV=1 - [PSA4_HUMAN]	3.83	1	1	1	1		0				0			2.15862	3.83	1	1		0				0				0				0				0				0				0				0
O00442	RNA 3'-terminal phosphate cyclase OS=Homo sapiens OX=9606 GN=RTCA PE=1 SV=1 - [RTCA_HUMAN]	3.83	1	1	1	1		0				0			2.46243	3.83	1	1		0				0				0				0				0				0				0				0
P02794	Ferritin heavy chain OS=Homo sapiens OX=9606 GN=FTH1 PE=1 SV=2 - [FRIH_HUMAN]	3.83	1	1	1	2	1.60886	3.83	1	1		0			0	3.83	1	1		0				0				0				0				0				0				0
Q15642	Cdc42-interacting protein 4 OS=Homo sapiens OX=9606 GN=TRIP10 PE=1 SV=3 - [CIP4_HUMAN]	3.83	1	1	1	1		0				0				0				0			0	3.83	1	1		0				0				0				0				0				0
P08247	Synaptophysin OS=Homo sapiens OX=9606 GN=SYP PE=1 SV=3 - [SYPH_HUMAN]	3.83	1	1	1	1		0				0			2.73545	3.83	1	1						0				0				0				0				0				0
O60741	Potassium/sodium hyperpolarization-activated cyclic nucleotide-gated channel 1 OS=Homo sapiens OX=9606 GN=HCN1 PE=1 SV=3 - [HCN1_HUMAN]	3.82	1	2	2	3		0				0			3.38674	2.25	1	1		0				0				0				0				0				0				0			2.72694	1.57	1
Q8NGV7	Olfactory receptor 5H2 OS=Homo sapiens OX=9606 GN=OR5H2 PE=3 SV=3 - [OR5H2_HUMAN]	3.82	1	1	1	1		0			2.77623	3.82	1	1		0				0				0				0				0				0				0								0
Q9GZV7	Hyaluronan and proteoglycan link protein 2 OS=Homo sapiens OX=9606 GN=HAPLN2 PE=1 SV=1 - [HPLN2_HUMAN]	3.82	1	1	1	1		0				0				0				0				0				0				0				0			2.26697	3.82	1	1		0				0
Q8N594	MPN domain-containing protein OS=Homo sapiens OX=9606 GN=MPND PE=1 SV=1 - [MPND_HUMAN]	3.82	1	1	1	1		0				0				0				0				0				0				0			3.28505	3.82	1	1		0				0				0
O95644	Nuclear factor of activated T-cells, cytoplasmic 1 OS=Homo sapiens OX=9606 GN=NFATC1 PE=1 SV=3 - [NFAC1_HUMAN]	3.82	1	1	1	1		0				0				0				0				0				0				0				0				0			3.35028	3.82	1	1		0
Q13416	Origin recognition complex subunit 2 OS=Homo sapiens OX=9606 GN=ORC2 PE=1 SV=2 - [ORC2_HUMAN]	3.81	1	1	1	1		0				0				0				0				0				0				0				0			4.65327	3.81	1	1		0				0
Q9H0W9	Ester hydrolase C11orf54 OS=Homo sapiens OX=9606 GN=C11orf54 PE=1 SV=1 - [CK054_HUMAN]	3.81	1	1	1	1	2.66562	3.81	1	1		0				0								0				0				0				0				0				0
Q7KZI7	Serine/threonine-protein kinase MARK2 OS=Homo sapiens OX=9606 GN=MARK2 PE=1 SV=2 - [MARK2_HUMAN]	3.81	1	1	1	1		0				0				0				0				0				0			3.15113	3.81	1	1		0				0				0				0
Q9H668	CST complex subunit STN1 OS=Homo sapiens OX=9606 GN=STN1 PE=1 SV=2 - [STN1_HUMAN]	3.8	1	1	1	2		0				0				0				0				0				0				0				0				0			2.38874	3.8	1	1		0
P08631	Tyrosine-protein kinase HCK OS=Homo sapiens OX=9606 GN=HCK PE=1 SV=5 - [HCK_HUMAN]	3.8	20	1	2	3		0				0			4.40675	1.52	1	2	2.54063	2.28	1	1		0				0				0				0				0				0				0
Q9H0H5	Rac GTPase-activating protein 1 OS=Homo sapiens OX=9606 GN=RACGAP1 PE=1 SV=1 - [RGAP1_HUMAN]	3.8	1	1	1	1		0				0				0				0				0				0				0			3.32399	3.8	1	1		0				0				0
Q4V328	GRIP1-associated protein 1 OS=Homo sapiens OX=9606 GN=GRIPAP1 PE=1 SV=2 - [GRAP1_HUMAN]	3.8	1	1	1	1		0				0				0				0				0			4.72819	3.8	1	1		0				0				0				0				0
O00429	Dynamin-1-like protein OS=Homo sapiens OX=9606 GN=DNM1L PE=1 SV=2 - [DNM1L_HUMAN]	3.8	1	2	2	2		0				0			5.67768	3.8	2	2		0				0				0				0				0				0				0				0
Q9GZX3	Carbohydrate sulfotransferase 6 OS=Homo sapiens OX=9606 GN=CHST6 PE=2 SV=1 - [CHST6_HUMAN]	3.8	1	1	1	1		0				0				0				0				0							2.26463	3.8	1	1		0				0				0				0
P48169	Gamma-aminobutyric acid receptor subunit alpha-4 OS=Homo sapiens OX=9606 GN=GABRA4 PE=2 SV=2 - [GBRA4_HUMAN]	3.79	1	2	2	2	1.76024	1.62	1	1		0				0				0				0				0				0				0				0				0			2.58673	2.17	1
Q8NA61	Protein chibby homolog 2 OS=Homo sapiens OX=9606 GN=CBY2 PE=1 SV=1 - [CBY2_HUMAN]	3.79	1	1	1	1		0				0				0				0				0				0				0				0				0				0			2.58642	3.79	1
Q6NUS6	Tectonic-3 OS=Homo sapiens OX=9606 GN=TCTN3 PE=1 SV=2 - [TECT3_HUMAN]	3.79	1	1	1	1		0				0				0				0				0				0				0			2.47634	3.79	1	1		0				0				0
P20273	B-cell receptor CD22 OS=Homo sapiens OX=9606 GN=CD22 PE=1 SV=2 - [CD22_HUMAN]	3.78	1	2	2	5		0				0				0			2.15148	1.42	1	1		0				0			2.48668	2.36	1	1	1.68647	1.42	1	1		0			0	1.42	1	1	0	1.42	1
Q9UBR4	LIM/homeobox protein Lhx3 OS=Homo sapiens OX=9606 GN=LHX3 PE=1 SV=2 - [LHX3_HUMAN]	3.78	1	1	1	1		0			2.59789	3.78	1	1		0				0				0				0				0				0				0				0				0
Q4G0J3	La-related protein 7 OS=Homo sapiens OX=9606 GN=LARP7 PE=1 SV=1 - [LARP7_HUMAN]	3.78	1	1	1	1		0				0				0				0				0				0				0				0			4.00317	3.78	1	1		0				0
Q9UKA9	Polypyrimidine tract-binding protein 2 OS=Homo sapiens OX=9606 GN=PTBP2 PE=1 SV=1 - [PTBP2_HUMAN]	3.77	1	1	1	1	3.28099	3.77	1	1		0				0				0				0				0				0				0				0				0				0
O14791	Apolipoprotein L1 OS=Homo sapiens OX=9606 GN=APOL1 PE=1 SV=5 - [APOL1_HUMAN]	3.77	1	1	1	1	2.49855	3.77	1	1		0				0				0				0				0				0				0				0				0				0
Q9UKD2	mRNA turnover protein 4 homolog OS=Homo sapiens OX=9606 GN=MRTO4 PE=1 SV=2 - [MRT4_HUMAN]	3.77	1	1	1	1		0				0				0				0			0	3.77	1	1		0				0				0				0				0				0
Q09028	Histone-binding protein RBBP4 OS=Homo sapiens OX=9606 GN=RBBP4 PE=1 SV=3 - [RBBP4_HUMAN]	3.76	1	1	1	1		0				0			2.32503	3.76	1	1		0				0				0				0				0				0				0				0
P03952	Plasma kallikrein OS=Homo sapiens OX=9606 GN=KLKB1 PE=1 SV=1 - [KLKB1_HUMAN]	3.76	1	2	2	2		0				0				0				0				0				0				0			3.99778	3.76	2	2		0				0				0
P09525	Annexin A4 OS=Homo sapiens OX=9606 GN=ANXA4 PE=1 SV=4 - [ANXA4_HUMAN]	3.76	1	1	1	2		0				0				0				0				0				0				0				0				0			2.34138	3.76	1	1		0
Q9H7T0	Cation channel sperm-associated protein subunit beta OS=Homo sapiens OX=9606 GN=CATSPERB PE=2 SV=2 - [CTSRB_HUMAN]	3.76	1	2	2	2		0			2.73492	2.15	1	1		0				0				0				0				0				0			3.67891	1.61	1	1		0				0
Q09327	Beta-1,4-mannosyl-glycoprotein 4-beta-N-acetylglucosaminyltransferase OS=Homo sapiens OX=9606 GN=MGAT3 PE=1 SV=3 - [MGAT3_HUMAN]	3.75	1	1	1	1		0				0				0				0				0				0				0				0			3.07492	3.75	1	1		0				0
Q99963	Endophilin-A3 OS=Homo sapiens OX=9606 GN=SH3GL3 PE=1 SV=1 - [SH3G3_HUMAN]	3.75	1	1	1	1	1.97355	3.75	1	1		0				0				0				0				0				0				0				0				0				0
Q5T6F0	DDB1- and CUL4-associated factor 12 OS=Homo sapiens OX=9606 GN=DCAF12 PE=1 SV=1 - [DCA12_HUMAN]	3.75	1	1	1	2	2.2766	3.75	1	1		0				0			3.04233	3.75	1	1		0				0				0				0				0				0				0
P20062	Transcobalamin-2 OS=Homo sapiens OX=9606 GN=TCN2 PE=1 SV=3 - [TCO2_HUMAN]	3.75	1	1	1	1		0				0				0				0			2.66332	3.75	1	1		0				0				0				0				0				0
Q7RTS9	Dymeclin OS=Homo sapiens OX=9606 GN=DYM PE=1 SV=1 - [DYM_HUMAN]	3.74	1	2	2	2		0				0				0				0				0			1.97989	2.54	1	1		0				0			1.61191	1.2	1	1		0				0
Q9Y6K8	Adenylate kinase isoenzyme 5 OS=Homo sapiens OX=9606 GN=AK5 PE=1 SV=2 - [KAD5_HUMAN]	3.74	1	1	2	6		0				0			3.64924	1.6	1	2		0				0				0				0				0				0				0			3.99046	1.6	1
Q96SK2	Transmembrane protein 209 OS=Homo sapiens OX=9606 GN=TMEM209 PE=1 SV=2 - [TM209_HUMAN]	3.74	1	1	1	1		0				0				0				0				0				0				0				0				0				0				0
Q9UL40	Zinc finger protein 346 OS=Homo sapiens OX=9606 GN=ZNF346 PE=1 SV=1 - [ZN346_HUMAN]	3.74	1	1	1	1		0				0			1.98344	3.74	1	1		0				0				0				0				0				0				0				0
Q9BRR9	Rho GTPase-activating protein 9 OS=Homo sapiens OX=9606 GN=ARHGAP9 PE=1 SV=2 - [RHG09_HUMAN]	3.73	1	1	1	1		0				0				0			3.18021	3.73	1	1		0				0				0				0				0				0				0
O94875	Sorbin and SH3 domain-containing protein 2 OS=Homo sapiens OX=9606 GN=SORBS2 PE=1 SV=3 - [SRBS2_HUMAN]	3.73	1	2	2	2		0				0			4.53319	1.91	1	1		0				0				0				0			2.90733	1.82	1	1		0				0				0
Q9NWQ4	G patch domain-containing protein 2-like OS=Homo sapiens OX=9606 GN=GPATCH2L PE=1 SV=3 - [GPT2L_HUMAN]	3.73	1	1	1	1	2.88542	3.73	1	1		0				0				0				0				0				0				0				0				0				0
Q9C0J9	Class E basic helix-loop-helix protein 41 OS=Homo sapiens OX=9606 GN=BHLHE41 PE=1 SV=1 - [BHE41_HUMAN]	3.73	1	1	1	2		0				0				0			2.84188	3.73	1	2		0				0				0				0				0				0				0
P78352	Disks large homolog 4 OS=Homo sapiens OX=9606 GN=DLG4 PE=1 SV=3 - [DLG4_HUMAN]	3.73	1	2	2	2		0				0			4.56952	3.73	2	2		0				0				0				0				0				0				0				0
Q93033	Immunoglobulin superfamily member 2 OS=Homo sapiens OX=9606 GN=CD101 PE=1 SV=2 - [IGSF2_HUMAN]	3.72	1	2	2	2		0				0				0			2.50707	1.37	1	1		0				0				0				0				0				0				0
Q9NTW7	Zinc finger protein 64 OS=Homo sapiens OX=9606 GN=ZFP64 PE=1 SV=3 - [ZF64B_HUMAN]	3.72	1	1	1	1		0				0				0				0				0			3.99976	3.72	1	1		0				0				0				0				0
Q9Y2A7	Nck-associated protein 1 OS=Homo sapiens OX=9606 GN=NCKAP1 PE=1 SV=1 - [NCKP1_HUMAN]	3.72	1	3	3	4		0				0			2.33337	1.33	1	1		0				0				0			3.60419	1.68	1	1	3.99398	1.68	1	1		0				0				0
A8MYJ7	Tetratricopeptide repeat protein 34 OS=Homo sapiens OX=9606 GN=TTC34 PE=2 SV=2 - [TTC34_HUMAN]	3.71	1	1	1	1		0				0			2.91306	3.71	1	1		0				0				0				0				0				0				0				0
Q13075	Baculoviral IAP repeat-containing protein 1 OS=Homo sapiens OX=9606 GN=NAIP PE=1 SV=3 - [BIRC1_HUMAN]	3.71	1	2	2	2		0				0				0				0				0			3.1376	1.85	1	1		0				0				0				0				0
O75122	CLIP-associating protein 2 OS=Homo sapiens OX=9606 GN=CLASP2 PE=1 SV=3 - [CLAP2_HUMAN]	3.71	1	2	3	5		0				0				0				0				0			3.98579	2.09	1	1	1.90544	0.93	1	1		0				0				0			7.31039	0.7	1
Q9BRZ2	E3 ubiquitin-protein ligase TRIM56 OS=Homo sapiens OX=9606 GN=TRIM56 PE=1 SV=3 - [TRI56_HUMAN]	3.71	1	1	1	1		0				0			3.59003	3.71	1	1		0				0				0				0				0				0				0				0
Q9Y238	Deleted in lung and esophageal cancer protein 1 OS=Homo sapiens OX=9606 GN=DLEC1 PE=1 SV=2 - [DLEC1_HUMAN]	3.7	1	3	3	3		0			2.11444	0.57	1	1		0				0				0				0				0			4.24818	1.54	1	1		0				0			4.01498	1.6	1
Q03989	AT-rich interactive domain-containing protein 5A OS=Homo sapiens OX=9606 GN=ARID5A PE=1 SV=2 - [ARI5A_HUMAN]	3.7	1	1	1	1		0				0				0				0				0				0				0				0			3.59628	3.7	1	1		0				0
Q8NFF2	Sodium/potassium/calcium exchanger 4 OS=Homo sapiens OX=9606 GN=SLC24A4 PE=2 SV=2 - [NCKX4_HUMAN]	3.7	1	1	1	1		0				0				0				0				0				0				0			3.72355	3.7	1	1		0				0				0
Q9C030	Tripartite motif-containing protein 6 OS=Homo sapiens OX=9606 GN=TRIM6 PE=1 SV=1 - [TRIM6_HUMAN]	3.69	1	1	1	2		0				0				0				0			2.59844	3.69	1	1		0				0				0				0				0			3.29919	3.69	1
Q96B01	RAD51-associated protein 1 OS=Homo sapiens OX=9606 GN=RAD51AP1 PE=1 SV=1 - [R51A1_HUMAN]	3.69	1	1	1	1		0			2.28291	3.69	1	1		0				0				0				0				0				0				0				0				0
Q70CQ3	Ubiquitin carboxyl-terminal hydrolase 30 OS=Homo sapiens OX=9606 GN=USP30 PE=1 SV=1 - [UBP30_HUMAN]	3.68	1	1	1	1		0				0				0			3.18842	3.68	1	1		0				0				0				0				0				0				0
Q99460	26S proteasome non-ATPase regulatory subunit 1 OS=Homo sapiens OX=9606 GN=PSMD1 PE=1 SV=2 - [PSMD1_HUMAN]	3.67	1	2	2	7		0			2.52665	2.41	1	1	2.38843	1.26	1	2		0				0				0				0				0				0			2.80092	2.41	1	2	3.03353	2.41	1
P48163	NADP-dependent malic enzyme OS=Homo sapiens OX=9606 GN=ME1 PE=1 SV=1 - [MAOX_HUMAN]	3.67	1	1	1	1		0				0			3.16617	3.67	1	1		0				0				0				0				0				0				0				0
Q86YI8	PHD finger protein 13 OS=Homo sapiens OX=9606 GN=PHF13 PE=1 SV=2 - [PHF13_HUMAN]	3.67	1	1	1	1		0				0				0				0				0				0				0				0				0				0			2.57489	3.67	1
Q2M3D2	Exocyst complex component 3-like protein 2 OS=Homo sapiens OX=9606 GN=EXOC3L2 PE=1 SV=1 - [EX3L2_HUMAN]	3.67	1	1	1	1		0				0				0				0				0				0				0				0				0				0			2.80928	3.67	1
O60279	Sushi domain-containing protein 5 OS=Homo sapiens OX=9606 GN=SUSD5 PE=1 SV=3 - [SUSD5_HUMAN]	3.66	1	1	1	1		0				0				0				0				0				0			2.51603	3.66	1	1		0				0				0				0
Q9NQ87	Hairy/enhancer-of-split related with YRPW motif-like protein OS=Homo sapiens OX=9606 GN=HEYL PE=1 SV=2 - [HEYL_HUMAN]	3.66	1	1	1	1		0				0				0				0				0				0			2.5954	3.66	1	1		0				0				0				0
P11166	Solute carrier family 2, facilitated glucose transporter member 1 OS=Homo sapiens OX=9606 GN=SLC2A1 PE=1 SV=2 - [GTR1_HUMAN]	3.66	1	2	2	9	3.99372	3.66	2	2		0			6.15764	1.63	1	3		0				0				0				0				0			3.43585	1.63	1	2		0			4.14367	1.63	1
Q8N5Y2	Male-specific lethal 3 homolog OS=Homo sapiens OX=9606 GN=MSL3 PE=1 SV=1 - [MS3L1_HUMAN]	3.65	1	1	1	1		0			3.55541	3.65	1	1		0				0				0				0				0				0				0				0				0
Q96DY7	Mdm2-binding protein OS=Homo sapiens OX=9606 GN=MTBP PE=1 SV=1 - [MTBP_HUMAN]	3.65	1	2	2	2		0				0				0				0				0				0				0				0			2.78139	2.1	1	1		0				0
Q9ULK4	Mediator of RNA polymerase II transcription subunit 23 OS=Homo sapiens OX=9606 GN=MED23 PE=1 SV=2 - [MED23_HUMAN]	3.65	1	2	3	3		0			3.34053	1.83	1	1	1.69518	0.58	1	1		0				0				0				0				0			2.12513	1.24	1	1		0				0
Q9Y6I4	Ubiquitin carboxyl-terminal hydrolase 3 OS=Homo sapiens OX=9606 GN=USP3 PE=1 SV=2 - [UBP3_HUMAN]	3.65	1	1	1	1		0				0				0				0				0				0				0				0			3.16354	3.65	1	1		0				0
Q5TEZ5	Uncharacterized protein C6orf163 OS=Homo sapiens OX=9606 GN=C6orf163 PE=4 SV=2 - [CF163_HUMAN]	3.65	1	1	1	1		0			2.32587	3.65	1	1		0				0				0				0				0				0				0				0				0
P41229	Lysine-specific demethylase 5C OS=Homo sapiens OX=9606 GN=KDM5C PE=1 SV=2 - [KDM5C_HUMAN]	3.65	1	2	2	2	3.11087	1.22	1	1		0				0				0				0			0	2.44	1	1		0				0				0				0				0
Q15653	NF-kappa-B inhibitor beta OS=Homo sapiens OX=9606 GN=NFKBIB PE=1 SV=2 - [IKBB_HUMAN]	3.65	1	1	1	1		0				0				0			2.36943	3.65	1	1		0				0				0				0				0				0				0
Q9BQ87	F-box-like/WD repeat-containing protein TBL1Y OS=Homo sapiens OX=9606 GN=TBL1Y PE=1 SV=1 - [TBL1Y_HUMAN]	3.64	1	1	1	1		0				0				0				0				0				0				0			3.26152	3.64	1	1		0				0				0
O95631	Netrin-1 OS=Homo sapiens OX=9606 GN=NTN1 PE=1 SV=2 - [NET1_HUMAN]	3.64	1	1	1	1		0				0			4.16501	3.64	1	1		0				0				0				0				0				0				0				0
Q8N884	Cyclic GMP-AMP synthase OS=Homo sapiens OX=9606 GN=CGAS PE=1 SV=2 - [CGAS_HUMAN]	3.64	1	1	1	2	2.61862	3.64	1	2		0				0				0				0				0				0				0				0				0				0
Q14642	Inositol polyphosphate-5-phosphatase A OS=Homo sapiens OX=9606 GN=INPP5A PE=1 SV=1 - [I5P1_HUMAN]	3.64	1	1	1	1	3.09394	3.64	1	1		0				0				0				0				0				0				0				0				0				0
Q5GH72	XK-related protein 7 OS=Homo sapiens OX=9606 GN=XKR7 PE=2 SV=1 - [XKR7_HUMAN]	3.63	1	1	1	1		0				0			3.52158	3.63	1	1		0				0				0				0				0				0				0				0
P12110	Collagen alpha-2(VI) chain OS=Homo sapiens OX=9606 GN=COL6A2 PE=1 SV=4 - [CO6A2_HUMAN]	3.63	1	1	1	1		0				0				0			0	3.63	1	1		0				0				0				0				0				0				0
P14921	Protein C-ets-1 OS=Homo sapiens OX=9606 GN=ETS1 PE=1 SV=1 - [ETS1_HUMAN]	3.63	1	1	1	1		0				0				0				0			3.34579	3.63	1	1		0				0				0				0				0				0
Q13177	Serine/threonine-protein kinase PAK 2 OS=Homo sapiens OX=9606 GN=PAK2 PE=1 SV=3 - [PAK2_HUMAN]	3.63	1	1	1	2		0				0			2.9004	3.63	1	2		0				0				0				0				0				0				0				0
Q9BSJ6	Protein PIMREG OS=Homo sapiens OX=9606 GN=PIMREG PE=1 SV=1 - [PIMRE_HUMAN]	3.63	1	1	1	1		0				0				0				0			1.80984	3.63	1	1		0				0				0				0				0				0
Q9NY57	Serine/threonine-protein kinase 32B OS=Homo sapiens OX=9606 GN=STK32B PE=2 SV=1 - [ST32B_HUMAN]	3.62	1	1	1	1		0			2.02714	3.62	1	1		0				0				0				0				0				0				0				0				0
Q4W5G0	Tigger transposable element-derived protein 2 OS=Homo sapiens OX=9606 GN=TIGD2 PE=3 SV=1 - [TIGD2_HUMAN]	3.62	1	1	1	1		0				0				0				0			2.98977	3.62	1	1		0				0				0				0				0				0
Q96N21	AP-4 complex accessory subunit Tepsin OS=Homo sapiens OX=9606 GN=TEPSIN PE=1 SV=1 - [AP4AT_HUMAN]	3.62	1	1	1	1		0				0				0				0				0				0				0				0			3.07258	3.62	1	1		0				0
Q9Y6A1	Protein O-mannosyl-transferase 1 OS=Homo sapiens OX=9606 GN=POMT1 PE=1 SV=3 - [POMT1_HUMAN]	3.61	1	1	1	2		0				0			4.09063	3.61	1	2		0				0				0				0				0				0				0				0
Q96JC1	Vam6/Vps39-like protein OS=Homo sapiens OX=9606 GN=VPS39 PE=1 SV=2 - [VPS39_HUMAN]	3.61	1	2	2	5		0				0				0			5.41243	3.61	2	2	7.2792	3.61	2	3		0				0				0				0				0				0
Q9UKZ9	Procollagen C-endopeptidase enhancer 2 OS=Homo sapiens OX=9606 GN=PCOLCE2 PE=1 SV=1 - [PCOC2_HUMAN]	3.61	1	1	1	1		0				0				0				0				0				0			2.6007	3.61	1	1		0				0				0				0
Q8IYM9	E3 ubiquitin-protein ligase TRIM22 OS=Homo sapiens OX=9606 GN=TRIM22 PE=1 SV=1 - [TRI22_HUMAN]	3.61	1	1	1	1		0				0				0			2.70227	3.61	1	1		0				0				0				0				0				0				0
Q8N1D5	Uncharacterized protein C1orf158 OS=Homo sapiens OX=9606 GN=C1orf158 PE=2 SV=2 - [CA158_HUMAN]	3.61	1	1	1	1		0				0				0				0				0				0				0				0			1.6476	3.61	1	1		0				0
Q96FC9	ATP-dependent DNA helicase DDX11 OS=Homo sapiens OX=9606 GN=DDX11 PE=1 SV=1 - [DDX11_HUMAN]	3.61	1	1	1	3		0			2.67314	3.61	1	1		0				0				0				0				0				0			5.86967	3.61	1	2		0				0
Q86YC3	Transforming growth factor beta activator LRRC33 OS=Homo sapiens OX=9606 GN=NRROS PE=1 SV=1 - [LRC33_HUMAN]	3.61	1	1	1	2		0				0				0				0				0				0				0				0				0				0				0
Q9Y3A5	Ribosome maturation protein SBDS OS=Homo sapiens OX=9606 GN=SBDS PE=1 SV=4 - [SBDS_HUMAN]	3.6	1	1	1	5		0				0				0				0				0				0				0				0				0				0			10.7099	3.6	1
Q96N66	Lysophospholipid acyltransferase 7 OS=Homo sapiens OX=9606 GN=MBOAT7 PE=1 SV=2 - [MBOA7_HUMAN]	3.6	1	1	1	1		0				0			2.94501	3.6	1	1		0				0				0				0				0				0				0				0
Q96QA5	Gasdermin-A OS=Homo sapiens OX=9606 GN=GSDMA PE=1 SV=4 - [GSDMA_HUMAN]	3.6	1	1	1	1		0				0				0				0				0			3.51595	3.6	1	1		0				0				0				0				0
Q92581	Sodium/hydrogen exchanger 6 OS=Homo sapiens OX=9606 GN=SLC9A6 PE=1 SV=2 - [SL9A6_HUMAN]	3.59	1	1	1	1		0				0				0				0				0				0				0				0				0				0			3.03958	3.59	1
O75027	Iron-sulfur clusters transporter ABCB7, mitochondrial OS=Homo sapiens OX=9606 GN=ABCB7 PE=1 SV=2 - [ABCB7_HUMAN]	3.59	1	1	1	2		0				0				0				0				0				0			0	3.59	1	2		0				0				0				0
Q8NEP3	Dynein axonemal assembly factor 1 OS=Homo sapiens OX=9606 GN=DNAAF1 PE=2 SV=5 - [DAAF1_HUMAN]	3.59	1	1	1	2		0				0				0				0				0				0				0				0				0				0			3.86654	3.59	1
P06865	Beta-hexosaminidase subunit alpha OS=Homo sapiens OX=9606 GN=HEXA PE=1 SV=2 - [HEXA_HUMAN]	3.59	1	1	1	2	2.25103	3.59	1	2		0				0				0				0				0				0				0				0				0				0
Q99720	Sigma non-opioid intracellular receptor 1 OS=Homo sapiens OX=9606 GN=SIGMAR1 PE=1 SV=1 - [SGMR1_HUMAN]	3.59	1	1	1	1						0			1.72394	3.59	1	1						0				0								0								0
Q08AM6	Protein VAC14 homolog OS=Homo sapiens OX=9606 GN=VAC14 PE=1 SV=1 - [VAC14_HUMAN]	3.58	1	1	1	1		0			3.45249	3.58	1	1		0				0				0				0				0				0				0				0				0
Q9HBJ7	Ubiquitin carboxyl-terminal hydrolase 29 OS=Homo sapiens OX=9606 GN=USP29 PE=2 SV=1 - [UBP29_HUMAN]	3.58	1	1	2	2		0				0				0				0				0				0			0	2.71	1	1		0			1.76674	0.87	1	1		0				0
Q6UW60	Proprotein convertase subtilisin/kexin type 4 OS=Homo sapiens OX=9606 GN=PCSK4 PE=1 SV=2 - [PCSK4_HUMAN]	3.58	1	1	1	1		0				0				0				0				0				0				0				0				0				0				0
O43900	Prickle planar cell polarity protein 3 OS=Homo sapiens OX=9606 GN=PRICKLE3 PE=1 SV=2 - [PRIC3_HUMAN]	3.58	1	1	1	2		0			2.89091	3.58	1	1		0				0				0				0				0				0			3.38844	3.58	1	1		0				0
Q14151	Scaffold attachment factor B2 OS=Homo sapiens OX=9606 GN=SAFB2 PE=1 SV=1 - [SAFB2_HUMAN]	3.57	2	2	2	2		0				0			3.51891	2.73	1	1		0				0			0	0.84	1	1		0				0				0				0				0
O75343	Guanylate cyclase soluble subunit beta-2 OS=Homo sapiens OX=9606 GN=GUCY1B2 PE=5 SV=2 - [GCYB2_HUMAN]	3.57	1	2	2	4		0				0				0				0			5.55647	3.57	2	2		0				0			2.05652	1.62	1	1		0				0			2.4561	1.62	1
P62714	Serine/threonine-protein phosphatase 2A catalytic subunit beta isoform OS=Homo sapiens OX=9606 GN=PPP2CB PE=1 SV=1 - [PP2AB_HUMAN]	3.56	2	1	1	1		0				0			1.79574	3.56	1	1		0				0				0				0				0				0				0				0
Q9NQQ7	Solute carrier family 35 member C2 OS=Homo sapiens OX=9606 GN=SLC35C2 PE=1 SV=2 - [S35C2_HUMAN]	3.56	1	1	1	2		0			2.02827	3.56	1	1		0				0				0				0				0				0				0				0			2.32558	3.56	1
Q9H8Y1	Vertnin OS=Homo sapiens OX=9606 GN=VRTN PE=1 SV=1 - [VRTN_HUMAN]	3.56	1	1	1	1		0			2.68261	3.56	1	1		0				0				0				0				0				0				0				0				0
Q9UPX0	Protein turtle homolog B OS=Homo sapiens OX=9606 GN=IGSF9B PE=2 SV=2 - [TUTLB_HUMAN]	3.56	1	2	2	2		0				0				0				0				0				0			2.75141	2.37	1	1		0			3.63233	1.19	1	1		0				0
Q9H0E9	Bromodomain-containing protein 8 OS=Homo sapiens OX=9606 GN=BRD8 PE=1 SV=2 - [BRD8_HUMAN]	3.56	1	2	2	3		0				0				0				0				0				0			2.67879	1.46	1	1		0				0				0				0
Q8TE59	A disintegrin and metalloproteinase with thrombospondin motifs 19 OS=Homo sapiens OX=9606 GN=ADAMTS19 PE=2 SV=2 - [ATS19_HUMAN]	3.56	1	1	1	1		0			0	3.56	1	1		0				0				0				0				0				0				0				0				0
Q9UDY4	DnaJ homolog subfamily B member 4 OS=Homo sapiens OX=9606 GN=DNAJB4 PE=1 SV=1 - [DNJB4_HUMAN]	3.56	2	1	1	1		0				0			2.40586	3.56	1	1		0				0				0				0				0				0				0				0
Q9P2K6	Kelch-like protein 42 OS=Homo sapiens OX=9606 GN=KLHL42 PE=1 SV=2 - [KLH42_HUMAN]	3.56	1	1	1	1		0			3.34383	3.56	1	1		0				0				0				0								0				0				0				0
Q96KJ4	Mesothelin-like protein OS=Homo sapiens OX=9606 GN=MSLNL PE=3 SV=3 - [MSLNL_HUMAN]	3.56	1	1	1	1		0				0				0				0				0				0				0				0				0				0			2.75681	3.56	1
Q8IVI9	Nostrin OS=Homo sapiens OX=9606 GN=NOSTRIN PE=1 SV=2 - [NOSTN_HUMAN]	3.56	1	1	1	1		0				0				0				0				0				0				0			2.60481	3.56	1	1		0				0				0
Q92597	Protein NDRG1 OS=Homo sapiens OX=9606 GN=NDRG1 PE=1 SV=1 - [NDRG1_HUMAN]	3.55	1	1	1	3	3.05899	3.55	1	1		0			6.50585	3.55	1	2		0				0				0				0				0				0				0				0
Q15746	Myosin light chain kinase, smooth muscle OS=Homo sapiens OX=9606 GN=MYLK PE=1 SV=4 - [MYLK_HUMAN]	3.55	1	4	4	6		0				0			0	0.68	1	1	0	0.68	1	1		0			1.93474	0.84	1	1		0				0				0				0				0
Q7M4L6	SH2 domain-containing adapter protein F OS=Homo sapiens OX=9606 GN=SHF PE=1 SV=2 - [SHF_HUMAN]	3.55	1	1	1	1		0				0				0				0				0				0			2.72662	3.55	1	1		0				0				0				0
P78381	UDP-galactose translocator OS=Homo sapiens OX=9606 GN=SLC35A2 PE=1 SV=1 - [S35A2_HUMAN]	3.54	1	1	1	1		0				0			2.32225	3.54	1	1		0				0				0				0				0				0				0				0
O95198	Kelch-like protein 2 OS=Homo sapiens OX=9606 GN=KLHL2 PE=1 SV=2 - [KLHL2_HUMAN]	3.54	1	1	1	1		0				0			3.63134	3.54	1	1		0				0				0				0				0				0				0				0
Q0VGE8	Zinc finger protein 816 OS=Homo sapiens OX=9606 GN=ZNF816 PE=2 SV=2 - [ZN816_HUMAN]	3.53	1	1	1	1		0				0			1.78436	3.53	1	1		0				0				0				0				0				0				0				0
M0R2J8	Doublecortin domain-containing protein 1 OS=Homo sapiens OX=9606 GN=DCDC1 PE=1 SV=1 - [DCDC1_HUMAN]	3.53	1	3	3	3	2.7226	0.9	1	1		0				0				0				0			2.76306	1.12	1	1		0				0			3.52582	1.51	1	1		0				0
P49913	Cathelicidin antimicrobial peptide OS=Homo sapiens OX=9606 GN=CAMP PE=1 SV=1 - [CAMP_HUMAN]	3.53	1	1	1	2	0	3.53	1	1		0				0				0				0				0				0				0				0				0				0
P20807	Calpain-3 OS=Homo sapiens OX=9606 GN=CAPN3 PE=1 SV=2 - [CAN3_HUMAN]	3.53	1	2	2	2		0				0			2.90917	1.46	1	1		0				0			2.99686	2.07	1	1		0				0				0				0				0
Q5VTQ0	Tetratricopeptide repeat protein 39B OS=Homo sapiens OX=9606 GN=TTC39B PE=1 SV=4 - [TT39B_HUMAN]	3.52	1	2	2	2		0				0			1.64207	1.17	1	1		0				0				0				0				0				0				0				0
Q8IWY8	Zinc finger and SCAN domain-containing protein 29 OS=Homo sapiens OX=9606 GN=ZSCAN29 PE=1 SV=2 - [ZSC29_HUMAN]	3.52	1	2	2	3		0				0				0				0			2.89072	2.46	1	1		0				0				0			3.36164	1.06	1	2		0				0
P31941	DNA dC->dU-editing enzyme APOBEC-3A OS=Homo sapiens OX=9606 GN=APOBEC3A PE=1 SV=3 - [ABC3A_HUMAN]	3.52	2	1	1	1		0				0								0				0			1.79263	3.52	1	1		0				0
P48547	Potassium voltage-gated channel subfamily C member 1 OS=Homo sapiens OX=9606 GN=KCNC1 PE=1 SV=1 - [KCNC1_HUMAN]	3.52	1	2	2	2		0				0			2.12922	1.76	1	1		0				0				0				0				0				0				0			1.54091	1.76	1
A6NCF6	Putative MAGE domain-containing protein MAGEA13P OS=Homo sapiens OX=9606 GN=MAGEA13P PE=5 SV=1 - [MA13P_HUMAN]	3.52	1	1	1	1		0				0				0				0				0				0				0				0				0				0			2.5618	3.52	1
P04114	Apolipoprotein B-100 OS=Homo sapiens OX=9606 GN=APOB PE=1 SV=2 - [APOB_HUMAN]	3.51	1	12	12	16	37.5815	3.02	11	15		0			2.61633	0.48	1	1		0				0				0				0				0				0				0				0
Q15386	Ubiquitin-protein ligase E3C OS=Homo sapiens OX=9606 GN=UBE3C PE=1 SV=3 - [UBE3C_HUMAN]	3.51	1	2	2	2		0				0				0				0				0			3.67788	2.59	1	1		0				0				0				0				0
Q8N0V3	Putative ribosome-binding factor A, mitochondrial OS=Homo sapiens OX=9606 GN=RBFA PE=1 SV=3 - [RBFA_HUMAN]	3.5	1	1	1	1		0				0				0				0				0				0				0				0				0			0	3.5	1	1		0
P13611	Versican core protein OS=Homo sapiens OX=9606 GN=VCAN PE=1 SV=3 - [CSPG2_HUMAN]	3.5	1	9	9	100	29.0796	2.62	6	11	3.87033	0.65	2	2	2.19459	0.35	1	1	10.282	1.18	3	4	5.3703	0.59	2	3	47.633	3.36	8	19	118.445	3.5	9	50		0			2.28336	0.56	1	1		0				0
Q9BRF8	Serine/threonine-protein phosphatase CPPED1 OS=Homo sapiens OX=9606 GN=CPPED1 PE=1 SV=3 - [CPPED_HUMAN]	3.5	1	1	1	1	2.25458	3.5	1	1		0				0				0				0				0				0				0				0				0				0
O00116	Alkyldihydroxyacetonephosphate synthase, peroxisomal OS=Homo sapiens OX=9606 GN=AGPS PE=1 SV=1 - [ADAS_HUMAN]	3.5	1	1	1	2		0				0				0			3.06702	3.5	1	2		0				0				0				0				0				0				0
O14654	Insulin receptor substrate 4 OS=Homo sapiens OX=9606 GN=IRS4 PE=1 SV=1 - [IRS4_HUMAN]	3.5	1	2	2	2		0				0				0				0				0				0				0				0			3.26559	2.47	1	1		0			2.05098	1.03	1
Q9Y2J2	Band 4.1-like protein 3 OS=Homo sapiens OX=9606 GN=EPB41L3 PE=1 SV=2 - [E41L3_HUMAN]	3.5	1	3	3	6		0				0			12.6762	2.12	2	4		0				0				0				0				0			3.24381	1.2	1	1		0			2.64957	1.38	1
P07196	Neurofilament light polypeptide OS=Homo sapiens OX=9606 GN=NEFL PE=1 SV=3 - [NFL_HUMAN]	3.5	1	1	2	19	3.99419	1.66	1	2		0			32.6439	3.5	2	14		0				0				0				0				0			1.92893	1.66	1	1		0			3.85187	1.66	1
Q6P2M8	Calcium/calmodulin-dependent protein kinase type 1B OS=Homo sapiens OX=9606 GN=PNCK PE=2 SV=2 - [KCC1B_HUMAN]	3.5	1	1	1	1	2.66235	3.5	1	1		0				0				0				0				0				0				0				0				0				0
Q3MIS6	Zinc finger protein 528 OS=Homo sapiens OX=9606 GN=ZNF528 PE=2 SV=1 - [ZN528_HUMAN]	3.5	1	1	1	1		0				0				0				0				0				0				0				0				0				0			2.94081	3.5	1
Q9UIA9	Exportin-7 OS=Homo sapiens OX=9606 GN=XPO7 PE=1 SV=3 - [XPO7_HUMAN]	3.5	1	2	2	2		0				0				0				0				0			2.43721	1.47	1	1		0				0				0				0			3.72346	2.02	1
[truncated: 2,372 more rows]
[truncated: 8 more columns]
